# Supplementary material for: Analysis of divergent gene expression between HPV + and HPV- head and neck squamous cell carcinoma patients
Source: Infect Agent Cancer. 2025 May 21;20:31. doi: 10.1186/s13027-025-00663-1 (PMC12096591; doi:10.1186/s13027-025-00663-1)
Supplement: Supplementary file 2 — Supplementary Material 2 [file 13027_2025_663_MOESM2_ESM.xlsx]

## Sheet: cluster_1
cluster	go_id	description	ontology	p_adjust	gene_count	genes
1	GO:0042060	wound healing	BP	2.57e-06	54	CAV1/TNFRSF12A/ITGA5/SERPINE1/S100A10/PLAU/WNT7A/CD151/F3/ANXA5/ANXA2/DGKB/ACTB/F2RL1/PDPN/IL1A/VAV2/TGFB1/PLEC/SDC4/ITGB6/ITGB1/THBS1/FOXC2/PROCR/CD59/CD44/GNA12/FGL1/EREG/EXT1/ANXA8/FLNA/DCBLD2/NRG1/SYT7/GATA1/SERPINE2/PLAUR/PTK7/HRAS/C4BPB/PEAR1/UBASH3B/ANO6/KRT6A/FOXA2/MYH9/HGFAC/FERMT1/MYOF/PROC/FAP/PDGFA
1	GO:0002428	antigen processing and presentation of peptide antigen via MHC class Ib	BP	1.08e-05	10	TAP2/HLA-F/B2M/HLA-B/HLA-C/ULBP2/HLA-H/ULBP3/HLA-A/HLA-E
1	GO:0019885	antigen processing and presentation of endogenous peptide antigen via MHC class I	BP	1.17e-05	11	TAP2/HLA-F/B2M/HLA-B/HLA-C/ULBP2/HLA-H/TAP1/ULBP3/HLA-A/HLA-E
1	GO:0001667	ameboidal-type cell migration	BP	2.54e-05	52	ITGA3/VEGFC/PXN/SNAI2/ITGB4/WNT7A/EFNB1/CARD10/CAP1/RIC8A/PFN1/ANXA3/TPBG/PLK2/RTN4/TGFB1/S100A2/PLEC/PML/SDC4/SP100/RRAS/SEMA3C/ITGB1/BCAR1/CCBE1/THBS1/FOXC2/FGF18/GNA12/TGFBR2/PDLIM1/MET/SEMA4B/PLEKHG5/ANLN/EFNB2/GRN/FGFBP1/RHOB/GFUS/PIK3CD/DOCK5/HDAC9/CDH13/MYH9/FAT2/MAP4K4/SEMA3A/FERMT1/HAS2/FAP
1	GO:0008544	epidermis development	BP	2.84e-05	47	LAMA3/GSDME/CDH3/LAMC2/BNC1/COL17A1/INHBA/CYP27B1/LAMB3/VDR/SGPP1/IL1A/KLF7/ZBED2/IL20/PLEC/PTHLH/USH2A/KRT14/PLOD1/FLNB/KRT5/GJB5/HOXC13/MET/SLITRK6/EREG/EXT1/DKK4/ERRFI1/CASP14/DLL1/PDZD7/DKK1/CYP26B1/PLOD3/JAG1/FABP5/KRT85/COL7A1/KRT6A/GDF3/OPN3/FERMT1/KRT17/PDGFA/TMC1
1	GO:0002476	antigen processing and presentation of endogenous peptide antigen via MHC class Ib	BP	2.84e-05	9	TAP2/HLA-F/HLA-B/HLA-C/ULBP2/HLA-H/ULBP3/HLA-A/HLA-E
1	GO:0002484	antigen processing and presentation of endogenous peptide antigen via MHC class I via ER pathway	BP	2.84e-05	9	TAP2/HLA-F/HLA-B/HLA-C/ULBP2/HLA-H/ULBP3/HLA-A/HLA-E
1	GO:0050818	regulation of coagulation	BP	3.25e-05	17	CAV1/SERPINE1/PLAU/F3/ANXA5/ANXA2/F2RL1/THBS1/PROCR/SERPINE2/PLAUR/UBASH3B/ANO6/FOXA2/PROC/FAP/PDGFA
1	GO:0001916	positive regulation of T cell mediated cytotoxicity	BP	5.67e-05	13	PVR/CYRIB/FADD/TAP2/HLA-F/B2M/HLA-B/HLA-C/ULBP2/HLA-H/ULBP3/HLA-A/HLA-E
1	GO:0050878	regulation of body fluid levels	BP	9.87e-05	43	CAV1/SERPINE1/PLAU/F3/ANXA5/ANXA2/DGKB/ACTB/VDR/F2RL1/PDPN/VAV2/APLN/TRAF3IP2/THBS1/PROCR/EXT2/ADA/CD59/GNA12/FGL1/EXT1/ANXA8/FLNA/OAS2/XDH/GATA1/SLC6A3/SERPINE2/PLAUR/ANO1/C4BPB/PEAR1/NFE2/UBASH3B/ANO6/FOXA2/MYH9/HGFAC/HAS2/PROC/FAP/PDGFA
1	GO:0002475	antigen processing and presentation via MHC class Ib	BP	0.000118449	10	TAP2/HLA-F/B2M/HLA-B/HLA-C/ULBP2/HLA-H/ULBP3/HLA-A/HLA-E
1	GO:0031638	zymogen activation	BP	0.000118449	14	SERPINE1/S100A10/PLAU/BAK1/ANXA2/ENO1/FADD/THBS1/MMP14/SERPINE2/PLAUR/PGK1/CTSL/HGFAC
1	GO:0010634	positive regulation of epithelial cell migration	BP	0.000118449	25	ITGA3/VEGFC/WNT7A/PFN1/ANXA3/PLK2/RTN4/TGFB1/RRAS/BCAR1/CCBE1/THBS1/FOXC2/FGF18/TGFBR2/MET/GRN/FGFBP1/RHOB/GFUS/PIK3CD/DOCK5/HDAC9/MAP4K4/HAS2
1	GO:0010631	epithelial cell migration	BP	0.000118449	39	ITGA3/VEGFC/PXN/SNAI2/WNT7A/CARD10/PFN1/ANXA3/PLK2/RTN4/TGFB1/S100A2/SP100/RRAS/ITGB1/BCAR1/CCBE1/THBS1/FOXC2/FGF18/TGFBR2/MET/PLEKHG5/ANLN/EFNB2/GRN/FGFBP1/RHOB/GFUS/PIK3CD/DOCK5/HDAC9/CDH13/MYH9/FAT2/MAP4K4/FERMT1/HAS2/FAP
1	GO:0002009	morphogenesis of an epithelium	BP	0.000118449	54	VEGFC/SNAI2/AREG/ITGA5/WNT7A/CD151/MSN/ACTB/VDR/LHX1/TFAP2A/PDPN/CA2/PFN1/TGFB1/PML/SDC4/SEMA3C/ITGB1/FOXC2/FOXD1/FLRT3/CD44/CCM2/TGFBR2/LUZP1/BMP2/MET/EXT1/EFNB2/MMP14/FLNA/DLL1/RHOB/JHY/MICAL2/CA9/PTK7/DVL1/PIK3CD/SERPINB5/PLOD3/TNC/HGF/JAG1/MYC/KRT6A/MTHFD1L/IRX2/MTSS1/GLI3/FERMT1/KRT17/PDGFA
1	GO:0007599	hemostasis	BP	0.000118449	32	CAV1/SERPINE1/PLAU/F3/ANXA5/ANXA2/DGKB/ACTB/F2RL1/PDPN/VAV2/THBS1/PROCR/CD59/GNA12/FGL1/ANXA8/FLNA/GATA1/SERPINE2/PLAUR/C4BPB/PEAR1/NFE2/UBASH3B/ANO6/FOXA2/MYH9/HGFAC/PROC/FAP/PDGFA
1	GO:0090132	epithelium migration	BP	0.000118449	39	ITGA3/VEGFC/PXN/SNAI2/WNT7A/CARD10/PFN1/ANXA3/PLK2/RTN4/TGFB1/S100A2/SP100/RRAS/ITGB1/BCAR1/CCBE1/THBS1/FOXC2/FGF18/TGFBR2/MET/PLEKHG5/ANLN/EFNB2/GRN/FGFBP1/RHOB/GFUS/PIK3CD/DOCK5/HDAC9/CDH13/MYH9/FAT2/MAP4K4/FERMT1/HAS2/FAP
1	GO:0002486	antigen processing and presentation of endogenous peptide antigen via MHC class I via ER pathway, TAP-independent	BP	0.000118449	8	HLA-F/HLA-B/HLA-C/ULBP2/HLA-H/ULBP3/HLA-A/HLA-E
1	GO:0043062	extracellular structure organization	BP	0.000118449	40	CAV1/TGFBI/CAV2/FSCN1/COL17A1/ANXA2/SULF2/TLL1/PDPN/RIC8A/FLRT2/MMP28/TGFB1/CTSV/ITGB1/MMP10/APP/FOXC2/ADAMTS15/BMP2/MMP27/APBB2/EXT1/COL4A6/MMP14/COL13A1/BMP1/MMP13/COL27A1/TEX14/MMP1/SERPINB5/PLOD3/COL2A1/COL7A1/ADAM8/SERPINH1/FERMT1/HAS2/FAP
1	GO:0019883	antigen processing and presentation of endogenous antigen	BP	0.000118449	11	TAP2/HLA-F/B2M/HLA-B/HLA-C/ULBP2/HLA-H/TAP1/ULBP3/HLA-A/HLA-E
1	GO:0031639	plasminogen activation	BP	0.000118449	9	SERPINE1/S100A10/PLAU/ANXA2/ENO1/THBS1/SERPINE2/PLAUR/PGK1
1	GO:0007160	cell-matrix adhesion	BP	0.000118449	33	ITGA3/ACTN1/ITGA5/SERPINE1/ITGB4/S100A10/PLAU/COL17A1/THSD1/SLC9A1/ANXA2/ITGA6/SDC4/RRAS/RHOD/ITGB6/ITGB1/THBS1/TMEM8B/CD44/CDK6/FGL1/MMP14/ZYX/COL13A1/GFUS/L1CAM/ITGAD/JAG1/CTTN/CDH13/MAP4K4/FERMT1
1	GO:0007596	blood coagulation	BP	0.000127859	31	CAV1/SERPINE1/PLAU/F3/ANXA5/ANXA2/DGKB/ACTB/F2RL1/PDPN/VAV2/THBS1/PROCR/CD59/GNA12/FGL1/ANXA8/FLNA/GATA1/SERPINE2/PLAUR/C4BPB/PEAR1/UBASH3B/ANO6/FOXA2/MYH9/HGFAC/PROC/FAP/PDGFA
1	GO:0031589	cell-substrate adhesion	BP	0.000127859	43	ITGA3/PXN/ACTN1/ITGA5/SERPINE1/ITGB4/S100A10/PLAU/COL17A1/THSD1/SLC9A1/ANXA2/ITGA6/PDPN/SDC4/RRAS/RHOD/ITGB6/ITGB1/THBS1/TMEM8B/CD44/CDK6/FGL1/MMP14/FLNA/ZYX/COL13A1/RAC2/GFUS/L1CAM/DOCK5/ITGAD/AKIP1/JAG1/GBP1/VWC2/CTTN/CDH13/FAT2/MAP4K4/FERMT1/HAS2
1	GO:0090130	tissue migration	BP	0.00013458	39	ITGA3/VEGFC/PXN/SNAI2/WNT7A/CARD10/PFN1/ANXA3/PLK2/RTN4/TGFB1/S100A2/SP100/RRAS/ITGB1/BCAR1/CCBE1/THBS1/FOXC2/FGF18/TGFBR2/MET/PLEKHG5/ANLN/EFNB2/GRN/FGFBP1/RHOB/GFUS/PIK3CD/DOCK5/HDAC9/CDH13/MYH9/FAT2/MAP4K4/FERMT1/HAS2/FAP
1	GO:0050817	coagulation	BP	0.000142498	31	CAV1/SERPINE1/PLAU/F3/ANXA5/ANXA2/DGKB/ACTB/F2RL1/PDPN/VAV2/THBS1/PROCR/CD59/GNA12/FGL1/ANXA8/FLNA/GATA1/SERPINE2/PLAUR/C4BPB/PEAR1/UBASH3B/ANO6/FOXA2/MYH9/HGFAC/PROC/FAP/PDGFA
1	GO:0030193	regulation of blood coagulation	BP	0.000147948	15	CAV1/SERPINE1/PLAU/F3/ANXA2/F2RL1/THBS1/SERPINE2/PLAUR/UBASH3B/ANO6/FOXA2/PROC/FAP/PDGFA
1	GO:0030198	extracellular matrix organization	BP	0.000217252	39	CAV1/TGFBI/CAV2/FSCN1/COL17A1/ANXA2/SULF2/TLL1/PDPN/RIC8A/FLRT2/MMP28/TGFB1/CTSV/ITGB1/MMP10/APP/FOXC2/ADAMTS15/BMP2/MMP27/APBB2/EXT1/COL4A6/MMP14/COL13A1/BMP1/MMP13/COL27A1/MMP1/SERPINB5/PLOD3/COL2A1/COL7A1/ADAM8/SERPINH1/FERMT1/HAS2/FAP
1	GO:1900046	regulation of hemostasis	BP	0.000217252	15	CAV1/SERPINE1/PLAU/F3/ANXA2/F2RL1/THBS1/SERPINE2/PLAUR/UBASH3B/ANO6/FOXA2/PROC/FAP/PDGFA
1	GO:0045229	external encapsulating structure organization	BP	0.000241463	39	CAV1/TGFBI/CAV2/FSCN1/COL17A1/ANXA2/SULF2/TLL1/PDPN/RIC8A/FLRT2/MMP28/TGFB1/CTSV/ITGB1/MMP10/APP/FOXC2/ADAMTS15/BMP2/MMP27/APBB2/EXT1/COL4A6/MMP14/COL13A1/BMP1/MMP13/COL27A1/MMP1/SERPINB5/PLOD3/COL2A1/COL7A1/ADAM8/SERPINH1/FERMT1/HAS2/FAP
1	GO:0010755	regulation of plasminogen activation	BP	0.00024424	8	SERPINE1/S100A10/PLAU/ANXA2/ENO1/THBS1/SERPINE2/PLAUR
1	GO:0001914	regulation of T cell mediated cytotoxicity	BP	0.000328237	13	PVR/CYRIB/FADD/TAP2/HLA-F/B2M/HLA-B/HLA-C/ULBP2/HLA-H/ULBP3/HLA-A/HLA-E
1	GO:0001913	T cell mediated cytotoxicity	BP	0.000355748	14	PVR/CYRIB/CTSC/FADD/TAP2/HLA-F/B2M/HLA-B/HLA-C/ULBP2/HLA-H/ULBP3/HLA-A/HLA-E
1	GO:0071774	response to fibroblast growth factor	BP	0.000393662	19	LHX1/SULF2/FLRT2/APLN/SHCBP1/ITGB1/THBS1/FGF18/EXT2/FLRT3/CD44/EXT1/KCNC1/FGF5/FGFBP1/NPTN/FGF17/FLRT1/TNC
1	GO:0002474	antigen processing and presentation of peptide antigen via MHC class I	BP	0.000398006	11	TAP2/HLA-F/B2M/HLA-B/HLA-C/ULBP2/HLA-H/TAP1/ULBP3/HLA-A/HLA-E
1	GO:0050819	negative regulation of coagulation	BP	0.000398006	12	SERPINE1/PLAU/ANXA5/ANXA2/THBS1/PROCR/SERPINE2/PLAUR/UBASH3B/PROC/FAP/PDGFA
1	GO:0070613	regulation of protein processing	BP	0.000398006	14	SERPINE1/S100A10/PLAU/PRNP/ANXA2/ENO1/CCBE1/THBS1/MMP14/SERPINE2/PLAUR/ASTL/ADAM8/MYH9
1	GO:0009615	response to virus	BP	0.000501156	43	GSDME/MUL1/CFL1/ENO1/F2RL1/IFITM3/FOSL1/DDX60L/PML/DDX60/TRAF3IP2/IFNE/ITGB6/IFIT3/FADD/HMGA2/CDK6/TRIM5/IFI27/IFI44/IFIT1/IFI6/EXT1/EIF5A/IRGM/TRIM6/OAS2/OAS3/AIM2/EIF2AK2/MST1R/CASP1/IFIT5/TRIM21/ISG15/DDIT4/UAP1/IFIT2/GBP1/ZNFX1/STAT2/CGAS/IL1B
1	GO:0051017	actin filament bundle assembly	BP	0.000628824	24	PXN/ACTN1/LIMA1/S100A10/FSCN1/MYO1B/SLC9A1/FHOD1/PFN1/FSCN2/CD47/SDC4/RHOD/PDLIM1/MET/FLNA/ZYX/SYNPO/BAIAP2L2/TNFAIP1/DIAPH3/FMN2/PLS3/MTSS1
1	GO:0061041	regulation of wound healing	BP	0.000661833	20	CAV1/TNFRSF12A/SERPINE1/PLAU/F3/ANXA2/F2RL1/ITGB1/THBS1/FOXC2/SERPINE2/PLAUR/HRAS/UBASH3B/ANO6/FOXA2/FERMT1/PROC/FAP/PDGFA
1	GO:0043542	endothelial cell migration	BP	0.000661833	29	VEGFC/PXN/SNAI2/WNT7A/CARD10/ANXA3/PLK2/TGFB1/S100A2/SP100/RRAS/ITGB1/BCAR1/CCBE1/THBS1/FOXC2/FGF18/MET/PLEKHG5/EFNB2/GRN/FGFBP1/RHOB/GFUS/PIK3CD/HDAC9/CDH13/MYH9/FAP
1	GO:1903317	regulation of protein maturation	BP	0.000787882	14	SERPINE1/S100A10/PLAU/PRNP/ANXA2/ENO1/CCBE1/THBS1/MMP14/SERPINE2/PLAUR/ASTL/ADAM8/MYH9
1	GO:0061572	actin filament bundle organization	BP	0.000787882	24	PXN/ACTN1/LIMA1/S100A10/FSCN1/MYO1B/SLC9A1/FHOD1/PFN1/FSCN2/CD47/SDC4/RHOD/PDLIM1/MET/FLNA/ZYX/SYNPO/BAIAP2L2/TNFAIP1/DIAPH3/FMN2/PLS3/MTSS1
1	GO:1904018	positive regulation of vasculature development	BP	0.000787882	24	VEGFC/PKM/ITGA5/SERPINE1/F3/IL1A/ANXA3/TGFB1/RRAS/ITGB1/CCBE1/THBS1/FOXC2/FGF18/HMGA2/TGFBR2/ANGPTL4/GRN/DLL1/RHOB/GHRL/PIK3CD/PGF/IL1B
1	GO:0010595	positive regulation of endothelial cell migration	BP	0.00103902	18	VEGFC/WNT7A/ANXA3/PLK2/TGFB1/RRAS/BCAR1/CCBE1/THBS1/FOXC2/FGF18/MET/GRN/FGFBP1/RHOB/GFUS/PIK3CD/HDAC9
1	GO:0010954	positive regulation of protein processing	BP	0.00113644	8	S100A10/ANXA2/ENO1/CCBE1/MMP14/ASTL/ADAM8/MYH9
1	GO:0009125	nucleoside monophosphate catabolic process	BP	0.00137689	7	NT5E/ADA/PNP/XDH/UPP1/TYMP/DPYD
1	GO:0001912	positive regulation of leukocyte mediated cytotoxicity	BP	0.00151426	14	PVR/F2RL1/CYRIB/FADD/TAP2/HLA-F/B2M/HLA-B/HLA-C/ULBP2/HLA-H/ULBP3/HLA-A/HLA-E
1	GO:0002711	positive regulation of T cell mediated immunity	BP	0.00151426	14	PVR/CYRIB/FADD/TAP2/HLA-F/B2M/HLA-B/HLA-C/ULBP2/HLA-H/ULBP3/HLA-A/IL1B/HLA-E
1	GO:0044344	cellular response to fibroblast growth factor stimulus	BP	0.00153189	17	LHX1/SULF2/FLRT2/APLN/SHCBP1/ITGB1/THBS1/FGF18/EXT2/FLRT3/CD44/EXT1/FGF5/FGFBP1/NPTN/FGF17/FLRT1
1	GO:0045766	positive regulation of angiogenesis	BP	0.0015514	23	VEGFC/PKM/ITGA5/SERPINE1/F3/IL1A/ANXA3/RRAS/ITGB1/CCBE1/THBS1/FOXC2/FGF18/HMGA2/TGFBR2/ANGPTL4/GRN/DLL1/RHOB/GHRL/PIK3CD/PGF/IL1B
1	GO:0008543	fibroblast growth factor receptor signaling pathway	BP	0.00171327	14	SULF2/FLRT2/APLN/SHCBP1/ITGB1/THBS1/FGF18/FLRT3/EXT1/FGF5/FGFBP1/NPTN/FGF17/FLRT1
1	GO:0009159	deoxyribonucleoside monophosphate catabolic process	BP	0.00205948	6	ADA/PNP/XDH/UPP1/TYMP/DPYD
1	GO:1903319	positive regulation of protein maturation	BP	0.00211476	8	S100A10/ANXA2/ENO1/CCBE1/MMP14/ASTL/ADAM8/MYH9
1	GO:0043588	skin development	BP	0.00219523	35	ITGA3/CDH3/ITGB4/GJB3/INHBA/CYP27B1/VDR/ITGA6/SGPP1/IL1A/ZBED2/IL20/PLEC/TRAF3IP2/ITGB6/KRT14/FLNB/KRT5/HOXC13/MET/EREG/EXT1/DKK4/ERRFI1/CASP14/DLL1/DKK1/CYP26B1/JAG1/KRT85/KRT6A/OPN3/FERMT1/KRT17/PDGFA
1	GO:0045785	positive regulation of cell adhesion	BP	0.00304658	48	ITGA3/CAV1/ITGA5/S100A10/FSTL3/EFNB1/ACTB/PIEZO1/ITGA6/PDPN/IL1A/CD276/CYRIB/CD47/SDC4/HSPH1/RRAS/RHOD/FADD/FOXC2/ADA/CD44/CDK6/SIRPA/TGFBR2/LGALS1/PNP/EFNB2/FLNA/IL4R/B2M/FRMD5/PDCD1LG2/PLAUR/GFUS/DOCK5/ABL2/VWC2/HLA-A/CDH13/FOXA2/ADAM8/GLI3/IL1B/MAP4K4/FERMT1/HAS2/HLA-E
1	GO:0009158	ribonucleoside monophosphate catabolic process	BP	0.00339075	6	NT5E/ADA/PNP/XDH/UPP1/DPYD
1	GO:1903034	regulation of response to wounding	BP	0.00340245	22	CAV1/TNFRSF12A/SERPINE1/PLAU/F3/ANXA2/F2RL1/ITGB1/THBS1/FOXC2/FLNA/GRN/SERPINE2/PLAUR/HRAS/UBASH3B/ANO6/FOXA2/FERMT1/PROC/FAP/PDGFA
1	GO:0031343	positive regulation of cell killing	BP	0.00355242	14	PVR/F2RL1/CYRIB/FADD/TAP2/HLA-F/B2M/HLA-B/HLA-C/ULBP2/HLA-H/ULBP3/HLA-A/HLA-E
1	GO:0015711	organic anion transport	BP	0.00382147	41	SFXN3/SLC6A11/IL1A/SLC16A1/CD47/SLC7A5/SLC22A3/LRRC8C/ITGB1/SLC38A2/THBS1/SLC2A9/SLC22A15/SLCO1C1/SLC38A5/MFSD10/SLC52A2/FOLR3/BDKRB2/SLC3A1/SLC6A3/SLC25A22/SLC25A24/SLC4A3/MTTP/SLC38A7/SLC16A2/SLC35D1/MFSD12/FABP5/SLC26A6/SLC6A2/SLC22A4/CYB5R1/MFSD2A/SLC25A41/GRM2/IL1B/SLC22A1/SLC22A11/SLC46A2
1	GO:0009913	epidermal cell differentiation	BP	0.00412148	28	GSDME/CDH3/CYP27B1/VDR/SGPP1/IL1A/KLF7/ZBED2/IL20/PLEC/USH2A/KRT14/FLNB/KRT5/SLITRK6/EREG/ERRFI1/CASP14/DLL1/PDZD7/CYP26B1/JAG1/KRT85/KRT6A/GDF3/OPN3/KRT17/TMC1
1	GO:0016485	protein processing	BP	0.00412148	28	SERPINE1/S100A10/PLAU/BAK1/F3/PRNP/ANXA2/ENO1/TLL1/FADD/CCBE1/THBS1/SCG5/REN/MMP14/BMP1/CASP1/SERPINE2/PLAUR/PGK1/CTSL/ASTL/DHH/ADAM8/RCE1/MYH9/GLI3/HGFAC
1	GO:0038127	ERBB signaling pathway	BP	0.00412148	19	AREG/BCAR3/FAM83A/RTN4/TGFB1/TGFA/SH3TC2/SHC1/BCAR1/AFAP1L2/IFI6/EREG/ERRFI1/NRG1/PLAUR/WDR54/ABL2/PTPN12/CDH13
1	GO:0030195	negative regulation of blood coagulation	BP	0.00438931	10	SERPINE1/PLAU/ANXA2/THBS1/SERPINE2/PLAUR/UBASH3B/PROC/FAP/PDGFA
1	GO:1900047	negative regulation of hemostasis	BP	0.00536413	10	SERPINE1/PLAU/ANXA2/THBS1/SERPINE2/PLAUR/UBASH3B/PROC/FAP/PDGFA
1	GO:0007369	gastrulation	BP	0.00536413	24	ITGA3/LAMA3/ITGA5/ITGB4/INHBA/LAMB3/LHX1/RIC8A/APLN/ITGB1/FOXC2/EXT2/HMGA2/TGFBR2/EXT1/MMP14/ETS2/DKK1/DVL1/DUSP4/COL7A1/GDF3/FOXA2/MYH9
1	GO:0010632	regulation of epithelial cell migration	BP	0.00559327	27	ITGA3/VEGFC/WNT7A/CARD10/PFN1/ANXA3/PLK2/RTN4/TGFB1/SP100/RRAS/BCAR1/CCBE1/THBS1/FOXC2/FGF18/TGFBR2/MET/GRN/FGFBP1/RHOB/GFUS/PIK3CD/DOCK5/HDAC9/MAP4K4/HAS2
1	GO:0007044	cell-substrate junction assembly	BP	0.00560757	16	LAMA3/ACTN1/ITGA5/ITGB4/S100A10/COL17A1/THSD1/SLC9A1/ITGA6/PLEC/SDC4/RHOD/THBS1/MMP14/CTTN/MAP4K4
1	GO:0051607	defense response to virus	BP	0.00560757	32	MUL1/F2RL1/IFITM3/DDX60L/PML/DDX60/TRAF3IP2/IFNE/IFIT3/FADD/TRIM5/IFI27/IFIT1/IFI6/IRGM/TRIM6/OAS2/OAS3/AIM2/EIF2AK2/CASP1/IFIT5/TRIM21/ISG15/DDIT4/UAP1/IFIT2/GBP1/ZNFX1/STAT2/CGAS/IL1B
1	GO:0022612	gland morphogenesis	BP	0.00609214	18	CAV1/SNAI2/AREG/MSN/VDR/SULF2/TGFB1/TGFA/PML/RPS6KA1/SEMA3C/FGL1/TGFBR2/SERPINB5/TNC/HGF/GLI3/PDGFA
1	GO:0009162	deoxyribonucleoside monophosphate metabolic process	BP	0.00727239	7	ADK/ADA/PNP/XDH/UPP1/TYMP/DPYD
1	GO:0048002	antigen processing and presentation of peptide antigen	BP	0.00760428	13	CTSV/TAP2/HLA-F/B2M/HLA-B/HLA-C/ULBP2/HLA-H/CTSL/TAP1/ULBP3/HLA-A/HLA-E
1	GO:0033627	cell adhesion mediated by integrin	BP	0.00760428	15	ITGA3/SNAI2/ITGA5/SERPINE1/ITGB4/PLAU/PIEZO1/ITGA6/ITGB6/ITGB1/FOXC2/ADA/EXT1/ITGAD/FERMT1
1	GO:0050673	epithelial cell proliferation	BP	0.00784242	42	CAV1/VEGFC/CDH3/SNAI2/AREG/CAV2/BAK1/WNT7A/F3/VDR/SULF2/RTN4/TGFB1/TGFA/APLN/RPS6KA1/THBS1/CDK6/FGL1/NOX5/EREG/EFNB2/RGN/MMP14/GRN/FGFBP1/B2M/ERRFI1/XDH/GHRL/HRAS/PIK3CD/SERPINB5/HGF/JAG1/MYC/PGF/CDH13/MTSS1/FERMT1/HAS2/FAP
1	GO:0007492	endoderm development	BP	0.00808578	14	LAMA3/ITGA5/INHBA/LAMB3/LHX1/HMGA2/EXT1/MMP14/DKK1/DUSP4/COL7A1/GDF3/MYH9/HOXC11
1	GO:0045071	negative regulation of viral genome replication	BP	0.00823192	11	IFITM3/HMGA2/IFIT1/TRIM6/OAS2/OAS3/EIF2AK2/IFIT5/ISG15/N4BP1/ZNFX1
1	GO:0007009	plasma membrane organization	BP	0.00824575	20	CAV1/CAV2/S100A10/EHD2/ANXA2/PLSCR3/NDRG1/SH3TC2/PLEC/STX2/NOX5/SYT7/FOLR3/SNX33/MICALL1/BAIAP2L2/ANO6/MTSS1/MYH9/MYOF
1	GO:0006935	chemotaxis	BP	0.00824575	43	VEGFC/SERPINE1/PLAU/F3/COLEC10/F2RL1/FLRT2/MMP28/TPBG/DSCAM/TGFB1/CYRIB/PLEC/FOSL1/SEMA3C/BCAR1/THBS1/FGF18/FLRT3/MET/SEMA4B/PLEKHG5/EFNB2/NRG1/CXCL11/RAC2/PLAUR/CXCL3/HRAS/PIK3CD/L1CAM/TREM1/HGF/ANO6/PGF/PTGDR2/TYMP/CDH13/ADAM8/IL1B/SEMA3A/CNR2/PDGFA
1	GO:0007015	actin filament organization	BP	0.00847958	44	PXN/ACTN1/LIMA1/S100A10/FSCN1/MYO1B/SLC9A1/FHOD1/CAP1/CFL1/F2RL1/PFN1/FSCN2/TMSB10/INF2/CYRIB/PLEC/CD47/SDC4/ARPC1B/FLII/RHOD/BCAR1/PDLIM1/MET/TAGLN2/FLNA/ZYX/MYO1A/RHOB/SYNPO/BAIAP2L2/MICAL2/ELMO3/RAC2/SSH3/GHRL/TNFAIP1/DIAPH3/FMN2/CTTN/PLS3/KANK4/MTSS1
1	GO:0042330	taxis	BP	0.00847958	43	VEGFC/SERPINE1/PLAU/F3/COLEC10/F2RL1/FLRT2/MMP28/TPBG/DSCAM/TGFB1/CYRIB/PLEC/FOSL1/SEMA3C/BCAR1/THBS1/FGF18/FLRT3/MET/SEMA4B/PLEKHG5/EFNB2/NRG1/CXCL11/RAC2/PLAUR/CXCL3/HRAS/PIK3CD/L1CAM/TREM1/HGF/ANO6/PGF/PTGDR2/TYMP/CDH13/ADAM8/IL1B/SEMA3A/CNR2/PDGFA
1	GO:2001236	regulation of extrinsic apoptotic signaling pathway	BP	0.00872016	20	CAV1/TNFRSF12A/SNAI2/SERPINE1/INHBA/ITGA6/CSF2/IL1A/PML/SP100/FADD/THBS1/IFI6/SRPX/GATA1/COL2A1/HGF/CTTN/TNFSF10/IL1B
1	GO:0034329	cell junction assembly	BP	0.00879484	42	CAV1/LAMA3/CDH3/ACTN1/SNAI2/ITGA5/ITGB4/S100A10/FSCN1/WNT7A/COL17A1/THSD1/SLC9A1/AMIGO2/ACTB/ITGA6/FLRT2/TPBG/DSCAM/PLEC/SDC4/RHOD/IL1RAP/APP/THBS1/FLRT3/AGRN/DNER/SLITRK6/PKP3/MMP14/GJB2/DKK1/NPTN/GHRL/DVL1/CTTN/GJB6/CDH13/SHANK2/IL1B/MAP4K4
1	GO:0009410	response to xenobiotic stimulus	BP	0.00913661	39	ITGA3/VEGFC/CDH3/BCAR3/BAK1/DUSP6/PRNP/SLC6A11/VAV2/CRHBP/FOSL1/CTPS1/TRAF3IP2/SEMA3C/THBS1/TH/ADA/GNA12/TGFBR2/PNP/KCNC1/REN/SULT1B1/ERRFI1/AIM2/SULT1C4/SCN11A/HSF1/SLC6A3/CA9/CYP26B1/NR1I2/MYC/SLC6A2/KCNE2/GRM2/SHANK2/IL1B/SLC22A1
1	GO:0038034	signal transduction in absence of ligand	BP	0.00913661	12	SNAI2/BAK1/INHBA/CSF2/IL1A/GPR62/FADD/IFI6/SRPX/GATA1/COL2A1/IL1B
1	GO:0032609	type II interferon production	BP	0.00913661	17	INHBA/PRNP/F2RL1/CD276/CYRIB/CD47/SLC7A5/FADD/SIRPA/IL20RB/IRGM/PDCD1LG2/HRAS/ISG15/PGLYRP2/HLA-A/IL1B
1	GO:0032649	regulation of type II interferon production	BP	0.00913661	17	INHBA/PRNP/F2RL1/CD276/CYRIB/CD47/SLC7A5/FADD/SIRPA/IL20RB/IRGM/PDCD1LG2/HRAS/ISG15/PGLYRP2/HLA-A/IL1B
1	GO:0003018	vascular process in circulatory system	BP	0.00930488	29	CAV1/HTR7/F2RL1/TGFB1/SLC16A1/RAP1GDS1/PLEC/SLC7A5/SLC22A3/ITGB1/SLC38A2/FOXC2/EXT2/HRH1/SLCO1C1/EXT1/ADRB2/KCNA5/KCNMB2/SLC38A5/BDKRB2/SLC4A3/SLC16A2/DOCK5/PLOD3/FABP5/ATP1A4/MFSD2A/SLC22A1
1	GO:0002062	chondrocyte differentiation	BP	0.00998687	17	TGFBI/SNAI2/WNT7A/SULF2/TGFB1/PTHLH/CHST11/FGF18/EXT2/HMGA2/TGFBR2/BMP2/EXT1/COL27A1/COL2A1/GLI3/SERPINH1
1	GO:0150115	cell-substrate junction organization	BP	0.0102845	16	LAMA3/ACTN1/ITGA5/ITGB4/S100A10/COL17A1/THSD1/SLC9A1/ITGA6/PLEC/SDC4/RHOD/THBS1/MMP14/CTTN/MAP4K4
1	GO:0001910	regulation of leukocyte mediated cytotoxicity	BP	0.0115634	15	PVR/F2RL1/TGFB1/CYRIB/FADD/TAP2/HLA-F/B2M/HLA-B/HLA-C/ULBP2/HLA-H/ULBP3/HLA-A/HLA-E
1	GO:0002709	regulation of T cell mediated immunity	BP	0.0115634	15	PVR/CYRIB/FADD/TAP2/IL20RB/HLA-F/B2M/HLA-B/HLA-C/ULBP2/HLA-H/ULBP3/HLA-A/IL1B/HLA-E
1	GO:0022617	extracellular matrix disassembly	BP	0.0115634	11	FSCN1/PDPN/TGFB1/CTSV/MMP10/ADAMTS15/MMP14/MMP13/MMP1/ADAM8/FAP
1	GO:0050808	synapse organization	BP	0.0120147	44	ITGA3/ACTN1/WNT7A/PRNP/AMIGO2/ACTB/CFL1/PCDHGC5/FLRT2/PFN1/TPBG/DSCAM/CNKSR2/ITGB1/IL1RAP/APP/FLRT3/AGRN/ACTBL2/DNER/TANC2/SLITRK6/SHISA6/APBB2/FLNA/LRRC4C/FRMPD4/CTNND2/P2RX2/RHOB/SYNPO/CDC20/DKK1/NPTN/GHRL/PTK7/DVL1/L1CAM/TNC/CTTN/POTEF/PCDHGC3/CAMKV/SHANK2
1	GO:0009261	ribonucleotide catabolic process	BP	0.0120147	19	PKM/NT5E/LDHA/PGAM1/ENO1/PGAM4/PDE7A/APP/ADA/ACOT7/PRXL2C/PNP/XDH/UPP1/DDIT4/ALDOB/PGK1/ZBTB20/DPYD
1	GO:0007173	epidermal growth factor receptor signaling pathway	BP	0.0120147	16	AREG/BCAR3/FAM83A/TGFB1/TGFA/SHC1/BCAR1/AFAP1L2/IFI6/EREG/ERRFI1/PLAUR/WDR54/ABL2/PTPN12/CDH13
1	GO:0031341	regulation of cell killing	BP	0.0120147	16	PVR/F2RL1/TGFB1/CYRIB/FADD/CD59/TAP2/HLA-F/B2M/HLA-B/HLA-C/ULBP2/HLA-H/ULBP3/HLA-A/HLA-E
1	GO:0032102	negative regulation of response to external stimulus	BP	0.0136822	38	NT5E/SERPINE1/PLAU/MUL1/ANXA2/MMP28/PLK2/TGFB1/SEMA3C/THBS1/ADA/ENPP3/SIRPA/SEMA4B/IL20RB/HLA-F/IRGM/GRN/OAS3/HLA-B/SLC6A3/SERPINE2/GHRL/PLAUR/TRIM21/DVL1/ISG15/HGF/UBASH3B/LYAR/HLA-A/USP15/STAT2/SEMA3A/PROC/FAP/HLA-E/PDGFA
1	GO:0006939	smooth muscle contraction	BP	0.0136822	15	CAV1/HTR7/SULF2/RAP1GDS1/SMTN/ADA/APBB2/ADRB2/P2RX2/SCN11A/BDKRB2/GHRL/DOCK5/CTTN/NMUR1
1	GO:0048525	negative regulation of viral process	BP	0.0137036	14	IFITM3/HMGA2/TRIM5/IFIT1/LY6E/TRIM6/OAS2/OAS3/EIF2AK2/IFIT5/TRIM21/ISG15/N4BP1/ZNFX1
1	GO:0001666	response to hypoxia	BP	0.0140349	31	CAV1/VEGFC/PLAU/INHBA/SLC9A1/AGTRAP/ENO1/IL1A/TGFB1/NDRG1/PML/THBS1/TH/ADA/PLOD1/PDLIM1/BMP2/MMP14/ANGPTL4/KCNA5/P2RX2/HSF1/AK4/CA9/DDIT4/PGK1/MYC/FMN2/PGF/ADAM8/PLK3
1	GO:0071357	cellular response to type I interferon	BP	0.0141512	12	MUL1/IFITM3/SP100/IFNE/FADD/IFI27/IFIT1/TRIM6/OAS2/OAS3/ISG15/STAT2
1	GO:0001706	endoderm formation	BP	0.0145218	11	LAMA3/ITGA5/INHBA/LAMB3/LHX1/HMGA2/MMP14/DKK1/DUSP4/COL7A1/MYH9
1	GO:0002063	chondrocyte development	BP	0.0151448	8	SULF2/PTHLH/CHST11/FGF18/TGFBR2/EXT1/COL27A1/SERPINH1
1	GO:0030574	collagen catabolic process	BP	0.0151448	9	MMP28/ITGB1/MMP10/MMP27/MMP14/MMP13/MMP1/CTSL/FAP
1	GO:0051923	sulfation	BP	0.015724	6	EXT2/EXT1/SULT1B1/SULT1C4/SULT1C2/CHST5
1	GO:0014902	myotube differentiation	BP	0.0157276	17	CAV2/EHD2/PIEZO1/PTGFRN/PLEC/ITGB1/ADAMTS15/DNER/EHD1/MMP14/IL4R/P2RX2/CYP26B1/ERVFRD-1/DOCK5/HDAC9/MYH9
1	GO:0001704	formation of primary germ layer	BP	0.0170855	17	ITGA3/LAMA3/ITGA5/ITGB4/INHBA/LAMB3/LHX1/ITGB1/FOXC2/EXT2/HMGA2/MMP14/ETS2/DKK1/DUSP4/COL7A1/MYH9
1	GO:0002456	T cell mediated immunity	BP	0.0170855	17	PVR/CYRIB/CTSC/FADD/TAP2/IL20RB/HLA-F/B2M/HLA-B/HLA-C/ULBP2/HLA-H/JAG1/ULBP3/HLA-A/IL1B/HLA-E
1	GO:2001239	regulation of extrinsic apoptotic signaling pathway in absence of ligand	BP	0.0176058	9	SNAI2/INHBA/CSF2/IL1A/IFI6/SRPX/GATA1/COL2A1/IL1B
1	GO:0007229	integrin-mediated signaling pathway	BP	0.0181358	16	ITGA3/ITGA5/ITGB4/ITGA6/CD47/ITGB6/ITGB1/BCAR1/CCM2/FLNA/ZYX/ISG15/DIAPH3/ITGAD/MYH9/FERMT1
1	GO:0015874	norepinephrine transport	BP	0.0205338	6	ACTB/SLC22A3/SLC6A3/SLC6A2/STX1A/SLC22A1
1	GO:0042730	fibrinolysis	BP	0.0205338	6	SERPINE1/PLAU/ANXA2/THBS1/PLAUR/FAP
1	GO:0007520	myoblast fusion	BP	0.0205521	9	EHD2/PTGFRN/ITGB1/ADAMTS15/EHD1/IL4R/ERVFRD-1/DOCK5/MYH9
1	GO:0002011	morphogenesis of an epithelial sheet	BP	0.0206983	11	ITGA5/WNT7A/CD151/PDPN/ITGB1/FLRT3/CD44/FLNA/DVL1/JAG1/FERMT1
1	GO:0030856	regulation of epithelial cell differentiation	BP	0.020878	19	CAV1/SERPINE1/CYP27B1/VDR/SGPP1/LHX1/IL1A/KLF7/ZBED2/IL20/BMP2/ASCL1/ERRFI1/DLL1/XDH/JAG1/GDF3/IL1B/PROC
1	GO:0051917	regulation of fibrinolysis	BP	0.0213415	5	SERPINE1/PLAU/THBS1/PLAUR/FAP
1	GO:0070486	leukocyte aggregation	BP	0.0213415	5	MSN/CD44/RAC2/IL1B/HAS2
1	GO:0010594	regulation of endothelial cell migration	BP	0.0213415	20	VEGFC/WNT7A/CARD10/ANXA3/PLK2/TGFB1/SP100/RRAS/BCAR1/CCBE1/THBS1/FOXC2/FGF18/MET/GRN/FGFBP1/RHOB/GFUS/PIK3CD/HDAC9
1	GO:0097192	extrinsic apoptotic signaling pathway in absence of ligand	BP	0.0229857	11	SNAI2/BAK1/INHBA/CSF2/IL1A/FADD/IFI6/SRPX/GATA1/COL2A1/IL1B
1	GO:0032963	collagen metabolic process	BP	0.0232507	14	INHBA/MMP28/TGFB1/ITGB1/MMP10/MMP27/MMP14/MMP13/MMP1/PLOD3/CTSL/P3H2/SERPINH1/FAP
1	GO:0001501	skeletal system development	BP	0.0232507	46	TGFBI/SNAI2/WNT7A/ANXA2/GPR68/VDR/LHX1/MDFI/SULF2/TFAP2A/TLL1/PDGFC/TGFB1/PTHLH/ITGB6/CHST11/FOXC2/FGF18/EXT2/HMGA2/CD44/TGFBR2/BMP2/HOXA1/EXT1/RGN/MMP14/COL13A1/ERRFI1/BMP1/MMP13/ETS2/TIPARP/COL27A1/GHRL/CYP26B1/COL2A1/TCOF1/PLS3/MTHFD1L/GDF3/GLI3/SERPINH1/NCAN/HAS2/HOXC11
1	GO:0002683	negative regulation of immune system process	BP	0.023414	44	SNAI2/INHBA/MUL1/PRNP/FSTL3/GPR68/F2RL1/MMP28/PLK2/TGFB1/SDC4/IL31RA/FADD/THBS1/FBXL2/ADA/CD59/ENPP3/CDK6/FGL1/IL20RB/HLA-F/IRGM/IL4R/GRN/OAS3/DLL1/HLA-B/PDCD1LG2/TRIM21/ISG15/C4BPB/MYC/PGLYRP2/GBP1/UBASH3B/LYAR/HLA-A/GLI3/USP15/STAT2/CGAS/HLA-E/CNR2
1	GO:0045824	negative regulation of innate immune response	BP	0.023414	13	MUL1/TGFB1/HLA-F/GRN/OAS3/HLA-B/TRIM21/ISG15/LYAR/HLA-A/USP15/STAT2/HLA-E
1	GO:0045862	positive regulation of proteolysis	BP	0.0235128	33	CAV1/S100A10/BAK1/MUL1/F3/ANXA2/ENO1/CTSV/CTSC/FADD/CCBE1/RGN/MMP14/GRN/AIM2/TRIM67/AURKA/XDH/CDC20/SNX33/CASP1/DVL1/ST18/CTSL/MYC/ASTL/ADAM8/PLK1/MYH9/KCNE2/TNFSF10/PLK3/IL1B
1	GO:0002040	sprouting angiogenesis	BP	0.0237983	17	VEGFC/PKM/ITGA5/CARD10/PLK2/TGFB1/ITGB1/CCBE1/THBS1/FOXC2/EFNB2/FGFBP1/DLL1/GHRL/HDAC9/PGF/CDH13
1	GO:0070269	pyroptosis	BP	0.0237983	8	GSDME/IFI27/MAP3K20/AIM2/CASP1/TRIM21/GSDMC/GBP1
1	GO:1901292	nucleoside phosphate catabolic process	BP	0.0237983	21	PKM/NT5E/LDHA/PGAM1/ENO1/PGAM4/PDE7A/APP/ADA/ENPP3/ACOT7/PRXL2C/PNP/XDH/UPP1/DDIT4/ALDOB/PGK1/ZBTB20/TYMP/DPYD
1	GO:0036293	response to decreased oxygen levels	BP	0.0237983	31	CAV1/VEGFC/PLAU/INHBA/SLC9A1/AGTRAP/ENO1/IL1A/TGFB1/NDRG1/PML/THBS1/TH/ADA/PLOD1/PDLIM1/BMP2/MMP14/ANGPTL4/KCNA5/P2RX2/HSF1/AK4/CA9/DDIT4/PGK1/MYC/FMN2/PGF/ADAM8/PLK3
1	GO:0090287	regulation of cellular response to growth factor stimulus	BP	0.0237983	31	ITGA3/VEGFC/CDH3/ITGA5/CAV2/FSTL3/SULF2/TGFB1/APLN/ITGB1/CHST11/CCBE1/THBS1/FOXD1/FGF18/BMP2/LTBP1/BRMS1/FGFBP1/DLL1/PMEPA1/DKK3/XDH/DKK1/NPTN/HSPA5/VWC2/GDF3/USP15/IL1B/FERMT1
1	GO:0001819	positive regulation of cytokine production	BP	0.0238747	43	SERPINE1/F3/SULF2/PAEP/CSF2/F2RL1/IL1A/CD276/PANX1/TGFB1/CYRIB/SLC7A5/IL1RAP/FADD/CCBE1/APP/THBS1/AFAP1L2/NOX5/EREG/PNP/IL20RB/HLA-F/IL4R/TRIM6/OAS2/OAS3/B2M/AIM2/EIF2AK2/CASP1/HRAS/ISG15/UAP1/PIK3CD/HGF/ZBTB20/HLA-A/ADAM8/CGAS/IL1B/FERMT1/HLA-E
1	GO:0060349	bone morphogenesis	BP	0.0238747	14	TFAP2A/FGF18/EXT2/TGFBR2/EXT1/MMP14/COL13A1/MMP13/COL27A1/CYP26B1/COL2A1/GLI3/SERPINH1/HAS2
1	GO:0010810	regulation of cell-substrate adhesion	BP	0.0246372	24	ITGA3/ITGA5/SERPINE1/S100A10/PLAU/SLC9A1/ITGA6/PDPN/SDC4/RRAS/THBS1/CDK6/MMP14/FLNA/RAC2/GFUS/DOCK5/JAG1/GBP1/VWC2/CDH13/MAP4K4/FERMT1/HAS2
1	GO:0034340	response to type I interferon	BP	0.0246372	12	MUL1/IFITM3/SP100/IFNE/FADD/IFI27/IFIT1/TRIM6/OAS2/OAS3/ISG15/STAT2
1	GO:0019882	antigen processing and presentation	BP	0.0247511	16	CTSV/THBS1/TAP2/RAB3C/EXT1/HLA-F/B2M/HLA-B/HLA-C/ULBP2/HLA-H/CTSL/TAP1/ULBP3/HLA-A/HLA-E
1	GO:0048701	embryonic cranial skeleton morphogenesis	BP	0.0247511	9	LHX1/TFAP2A/CHST11/FOXC2/TGFBR2/HOXA1/MMP14/MTHFD1L/GLI3
1	GO:1901342	regulation of vasculature development	BP	0.024858	29	VEGFC/PKM/ITGA5/SERPINE1/F3/IL1A/ANXA3/PLK2/TGFB1/PML/SP100/RRAS/ITGB1/CCBE1/THBS1/FOXC2/FGF18/HMGA2/CCM2/TGFBR2/ANGPTL4/GRN/DLL1/RHOB/GHRL/PIK3CD/PGK1/PGF/IL1B
1	GO:0002573	myeloid leukocyte differentiation	BP	0.0250653	25	INHBA/ANXA2/FSTL3/GPR68/CSF2/F2RL1/TGFB1/IL20/IL31RA/ITGB6/FADD/APP/CDK6/TGFBR2/DHRS2/BMP2/KLF10/HSF1/GATA1/PIK3CD/DIAPH3/MYC/UBASH3B/MYH9/OSTM1
1	GO:0030216	keratinocyte differentiation	BP	0.0253412	20	CDH3/CYP27B1/VDR/SGPP1/IL1A/ZBED2/IL20/PLEC/KRT14/FLNB/KRT5/EREG/ERRFI1/CASP14/CYP26B1/JAG1/KRT85/KRT6A/OPN3/KRT17
1	GO:0009166	nucleotide catabolic process	BP	0.0272438	20	PKM/NT5E/LDHA/PGAM1/ENO1/PGAM4/PDE7A/APP/ADA/ACOT7/PRXL2C/PNP/XDH/UPP1/DDIT4/ALDOB/PGK1/ZBTB20/TYMP/DPYD
1	GO:0007266	Rho protein signal transduction	BP	0.0273239	18	ITGA3/CFL1/F2RL1/PDPN/RHOD/ITGB1/ARHGDIA/GNA12/MET/PLEKHG5/RTKN/TAX1BP3/ARHGAP29/RHOB/TNFAIP1/ABL2/CDH13/GPR20
1	GO:0046942	carboxylic acid transport	BP	0.0273239	31	SFXN3/SLC6A11/IL1A/SLC16A1/SLC7A5/SLC22A3/LRRC8C/ITGB1/SLC38A2/THBS1/SLC22A15/SLCO1C1/SLC38A5/FOLR3/BDKRB2/SLC3A1/SLC6A3/SLC25A22/SLC38A7/SLC16A2/SLC35D1/MFSD12/FABP5/SLC26A6/SLC6A2/SLC22A4/MFSD2A/GRM2/IL1B/SLC22A1/SLC22A11
1	GO:0015849	organic acid transport	BP	0.0286854	31	SFXN3/SLC6A11/IL1A/SLC16A1/SLC7A5/SLC22A3/LRRC8C/ITGB1/SLC38A2/THBS1/SLC22A15/SLCO1C1/SLC38A5/FOLR3/BDKRB2/SLC3A1/SLC6A3/SLC25A22/SLC38A7/SLC16A2/SLC35D1/MFSD12/FABP5/SLC26A6/SLC6A2/SLC22A4/MFSD2A/GRM2/IL1B/SLC22A1/SLC22A11
1	GO:0019221	cytokine-mediated signaling pathway	BP	0.03099	43	CAV1/INHBA/MUL1/F3/RPS6KA4/CSF2/F2RL1/IL1A/IFITM3/TXNDC17/FOSL1/SP100/TRAF3IP2/IL31RA/IFNE/IL1RAP/FADD/IRS1/CD44/IFI27/IL11/EREG/EXT1/EIF5A/IL20RB/IRGM/IL4R/TRIM6/OAS2/OAS3/AIM2/MST1R/CXCL11/CASP1/CXCL3/ISG15/ST18/THPO/IL5RA/CPNE1/STAT2/IL1B/IL17RE
1	GO:0060348	bone development	BP	0.0326364	23	ANXA2/GPR68/SULF2/TFAP2A/PDGFC/ITGB6/FGF18/EXT2/TGFBR2/BMP2/EXT1/RGN/MMP14/COL13A1/MMP13/COL27A1/GHRL/CYP26B1/COL2A1/PLS3/GLI3/SERPINH1/HAS2
1	GO:0060337	type I interferon-mediated signaling pathway	BP	0.0327047	11	MUL1/IFITM3/SP100/IFNE/FADD/IFI27/TRIM6/OAS2/OAS3/ISG15/STAT2
1	GO:1903036	positive regulation of response to wounding	BP	0.0327047	11	SERPINE1/PLAU/F3/ITGB1/THBS1/FOXC2/FLNA/GRN/HRAS/ANO6/FERMT1
1	GO:0045765	regulation of angiogenesis	BP	0.0343544	28	VEGFC/PKM/ITGA5/SERPINE1/F3/IL1A/ANXA3/PLK2/PML/SP100/RRAS/ITGB1/CCBE1/THBS1/FOXC2/FGF18/HMGA2/CCM2/TGFBR2/ANGPTL4/GRN/DLL1/RHOB/GHRL/PIK3CD/PGK1/PGF/IL1B
1	GO:0009154	purine ribonucleotide catabolic process	BP	0.0349794	17	PKM/NT5E/LDHA/PGAM1/ENO1/PGAM4/PDE7A/APP/ADA/ACOT7/PRXL2C/PNP/XDH/DDIT4/ALDOB/PGK1/ZBTB20
1	GO:0097191	extrinsic apoptotic signaling pathway	BP	0.0351983	24	CAV1/TNFRSF12A/SNAI2/SERPINE1/BAK1/INHBA/ITGA6/SGPP1/CSF2/IL1A/TGFB1/PML/SP100/FADD/THBS1/IFI27/IFI6/SRPX/GATA1/COL2A1/HGF/CTTN/TNFSF10/IL1B
1	GO:0070482	response to oxygen levels	BP	0.0352031	32	CAV1/VEGFC/PLAU/INHBA/SLC9A1/AGTRAP/ENO1/IL1A/TGFB1/NDRG1/PML/SLC7A5/THBS1/TH/ADA/PLOD1/PDLIM1/BMP2/MMP14/ANGPTL4/KCNA5/P2RX2/HSF1/AK4/CA9/DDIT4/PGK1/MYC/FMN2/PGF/ADAM8/PLK3
1	GO:0002824	positive regulation of adaptive immune response based on somatic recombination of immune receptors built from immunoglobulin superfamily domains	BP	0.0352031	16	PVR/TGFB1/CYRIB/FADD/ADA/TAP2/HLA-F/B2M/HLA-B/HLA-C/ULBP2/HLA-H/ULBP3/HLA-A/IL1B/HLA-E
1	GO:0044319	wound healing, spreading of cells	BP	0.0352031	8	ITGA5/WNT7A/CD151/PDPN/ITGB1/CD44/FLNA/FERMT1
1	GO:0071711	basement membrane organization	BP	0.0352031	8	CAV1/CAV2/RIC8A/FLRT2/ITGB1/EXT1/PLOD3/FERMT1
1	GO:0090505	epiboly involved in wound healing	BP	0.0352031	8	ITGA5/WNT7A/CD151/PDPN/ITGB1/CD44/FLNA/FERMT1
1	GO:0051216	cartilage development	BP	0.0354353	22	TGFBI/SNAI2/WNT7A/SULF2/TGFB1/PTHLH/CHST11/FGF18/EXT2/HMGA2/CD44/TGFBR2/BMP2/EXT1/ERRFI1/BMP1/MMP13/COL27A1/GHRL/COL2A1/GLI3/SERPINH1
1	GO:0048705	skeletal system morphogenesis	BP	0.0358868	24	WNT7A/LHX1/MDFI/TFAP2A/CHST11/FOXC2/FGF18/EXT2/TGFBR2/HOXA1/EXT1/MMP14/COL13A1/BMP1/MMP13/TIPARP/COL27A1/CYP26B1/COL2A1/MTHFD1L/GLI3/SERPINH1/HAS2/HOXC11
1	GO:0051606	detection of stimulus	BP	0.0366824	23	PIEZO1/CNGB1/RGS9BP/TULP1/SRPX/KCNMB2/P2RX2/HLA-B/SCN11A/PDZD7/SERPINE2/ANO1/PGLYRP2/GRK4/HLA-A/CACNA1F/OR2A1/PKD1L1/OR13A1/OPN3/GPR88/FAP/TMC1
1	GO:0060350	endochondral bone morphogenesis	BP	0.0382904	10	FGF18/EXT2/TGFBR2/EXT1/MMP14/COL13A1/MMP13/COL27A1/COL2A1/SERPINH1
1	GO:0009612	response to mechanical stimulus	BP	0.0385228	23	BAK1/SLC9A1/PIEZO1/PLEC/FOSL1/FADD/SLC38A2/THBS1/KRT5/SLITRK6/BDKRB1/KCNC1/MMP14/KCNA5/LRP11/SCN11A/PDZD7/CASP1/SERPINE2/TNC/PKD1L1/IL1B/TMC1
1	GO:2001233	regulation of apoptotic signaling pathway	BP	0.0385228	35	CAV1/TNFRSF12A/GSDME/SNAI2/SERPINE1/BAK1/INHBA/ITGA6/ENO1/CSF2/IL1A/CTSV/PML/SP100/CTSC/FADD/THBS1/CD44/IFI6/SRPX/SLC35F6/EIF5A/GRINA/GATA1/BDKRB2/PLAUR/COL2A1/HGF/CTSL/MYC/CTTN/TNFSF10/USP15/IL1B/NANOS3
1	GO:0072523	purine-containing compound catabolic process	BP	0.0392404	18	PKM/NT5E/LDHA/PGAM1/ENO1/PGAM4/PDE7A/APP/ADA/ACOT7/PRXL2C/PNP/XDH/DDIT4/ALDOB/PGK1/ZBTB20/DPYD
1	GO:0043491	phosphatidylinositol 3-kinase/protein kinase B signal transduction	BP	0.0392404	28	MUL1/F2RL1/VAV2/TPBG/RTN4/TGFB1/RRAS/ITGB1/THBS1/FBXL2/IRS1/CAVIN3/ERRFI1/AIM2/MST1R/XDH/SERPINE2/PIK3CD/PEAR1/HGF/THPO/WDR91/CPNE1/ADAM8/NYAP2/PLK3/GRM2/PDGFA
1	GO:0007159	leukocyte cell-cell adhesion	BP	0.0394571	37	CAV1/ITGA5/NT5E/PRNP/EFNB1/MSN/ACTB/IL1A/CD276/CYRIB/CD47/SDC4/HSPH1/ITGB1/FADD/ADA/CD44/SIRPA/FGL1/TGFBR2/LGALS1/EXT1/PNP/EFNB2/IL20RB/IL4R/B2M/PDCD1LG2/RAC2/GFUS/ABL2/HLA-A/ADAM8/GLI3/IL1B/HAS2/HLA-E
1	GO:0090504	epiboly	BP	0.0395757	8	ITGA5/WNT7A/CD151/PDPN/ITGB1/CD44/FLNA/FERMT1
1	GO:0022409	positive regulation of cell-cell adhesion	BP	0.0400961	31	CAV1/FSTL3/EFNB1/ACTB/PIEZO1/PDPN/IL1A/CD276/CYRIB/CD47/HSPH1/FADD/ADA/CD44/SIRPA/TGFBR2/LGALS1/PNP/EFNB2/IL4R/B2M/PDCD1LG2/PLAUR/ABL2/HLA-A/FOXA2/ADAM8/GLI3/IL1B/HAS2/HLA-E
1	GO:0001822	kidney development	BP	0.0402378	30	ITGA3/LHX1/SULF2/TFAP2A/SDC4/TRAF3IP2/FADD/UPK3A/FOXC2/FOXD1/BASP1/C1GALT1/BMP2/EXT1/REN/EFNB2/RGN/DLL1/TIPARP/PTK7/CYP26B1/JAG1/MYC/IRX2/MTSS1/GLI3/HAS2/HOXC11/SLC22A1/PDGFA
1	GO:0050678	regulation of epithelial cell proliferation	BP	0.0402378	33	CAV1/VEGFC/CDH3/SNAI2/AREG/CAV2/WNT7A/F3/VDR/SULF2/RTN4/TGFB1/TGFA/APLN/THBS1/CDK6/EREG/EFNB2/RGN/GRN/FGFBP1/B2M/XDH/GHRL/HRAS/PIK3CD/SERPINB5/JAG1/MYC/PGF/CDH13/MTSS1/HAS2
1	GO:0022407	regulation of cell-cell adhesion	BP	0.0402378	42	CAV1/PRNP/FSTL3/FXYD5/EFNB1/ACTB/PIEZO1/PDPN/IL1A/CD276/TGFB1/CYRIB/CD47/SDC4/HSPH1/FADD/ADA/CD44/SIRPA/FGL1/TGFBR2/BMP2/LGALS1/PNP/EFNB2/IL20RB/IL4R/B2M/PDCD1LG2/SERPINE2/PLAUR/JAG1/ABL2/UBASH3B/HLA-A/FOXA2/ADAM8/TENM3/GLI3/IL1B/HAS2/HLA-E
1	GO:1904888	cranial skeletal system development	BP	0.0410135	11	COLEC10/LHX1/TFAP2A/CHST11/FOXC2/TGFBR2/HOXA1/EXT1/MMP14/MTHFD1L/GLI3
1	GO:0098742	cell-cell adhesion via plasma-membrane adhesion molecules	BP	0.0410135	26	ITGA3/CDH3/ITGA5/AMIGO2/FXYD5/TENM2/PVR/RIC8A/PCDHGC5/DSCAM/ITGB1/IL1RAP/FLRT3/TGFBR2/BMP2/PCDH7/LRRC4C/NPTN/PTK7/L1CAM/PSG5/CDH13/PCDHGC3/CADM2/TENM3/FAT2
1	GO:2000209	regulation of anoikis	BP	0.0410135	6	CAV1/SNAI2/ITGA5/ITGB1/BRMS1/MYBBP1A
1	GO:0003333	amino acid transmembrane transport	BP	0.0410135	13	SFXN3/SLC6A11/SLC7A5/LRRC8C/ITGB1/SLC38A2/SLC38A5/SLC3A1/SLC25A22/SLC38A7/SLC16A2/MFSD12/SLC22A4
1	GO:0048333	mesodermal cell differentiation	BP	0.0410135	7	ITGA3/ITGB4/INHBA/ITGB1/FOXC2/HMGA2/DKK1
1	GO:1901099	negative regulation of signal transduction in absence of ligand	BP	0.0410135	7	SNAI2/CSF2/IL1A/IFI6/GATA1/COL2A1/IL1B
1	GO:2001240	negative regulation of extrinsic apoptotic signaling pathway in absence of ligand	BP	0.0410135	7	SNAI2/CSF2/IL1A/IFI6/GATA1/COL2A1/IL1B
1	GO:0001909	leukocyte mediated cytotoxicity	BP	0.0413203	17	PVR/F2RL1/TGFB1/CYRIB/CTSC/FADD/TAP2/HLA-F/B2M/HLA-B/HLA-C/ULBP2/HLA-H/TREM1/ULBP3/HLA-A/HLA-E
1	GO:0015697	quaternary ammonium group transport	BP	0.0413667	5	SLC22A3/SLC38A2/SLC22A15/SLC22A4/SLC22A1
1	GO:0090493	catecholamine uptake	BP	0.0413667	5	ACTB/SLC22A3/SLC6A3/SLC6A2/SLC22A1
1	GO:2000725	regulation of cardiac muscle cell differentiation	BP	0.0413667	5	TGFB1/BMP2/EFNB2/DLL1/DKK1
1	GO:0048839	inner ear development	BP	0.0415337	20	GSDME/TFAP2A/USH2A/SDC4/CCM2/BMP2/SLITRK6/HOXA1/DLL1/GJB2/PDZD7/PTK7/DVL1/DIAPH3/COL2A1/JAG1/KCNQ4/GJB6/GLI3/TMC1
1	GO:0035987	endodermal cell differentiation	BP	0.0416304	9	LAMA3/ITGA5/INHBA/LAMB3/HMGA2/MMP14/DKK1/COL7A1/MYH9
1	GO:0001503	ossification	BP	0.0438903	37	VEGFC/SNAI2/AREG/FHL2/CYP27B1/FSTL3/VDR/PDLIM7/TFAP2A/RRAS2/PTHLH/NOCT/FOXC2/FGF18/EXT2/CDK6/BMP2/EXT1/ADRB2/MMP14/COL13A1/BMP1/MMP13/KLF10/GATA1/DKK1/ISG15/MN1/TNC/COL2A1/MYBBP1A/HGF/JAG1/ANO6/DHH/GLI3/MINPP1
1	GO:0001765	membrane raft assembly	BP	0.0438903	4	CAV1/CAV2/S100A10/ANXA2
1	GO:0048703	embryonic viscerocranium morphogenesis	BP	0.0438903	4	LHX1/CHST11/FOXC2/MTHFD1L
1	GO:0070562	regulation of vitamin D receptor signaling pathway	BP	0.0438903	4	SNAI2/CYP27B1/VDR/MN1
1	GO:0006865	amino acid transport	BP	0.046033	17	SFXN3/SLC6A11/SLC7A5/LRRC8C/ITGB1/SLC38A2/SLC22A15/SLC38A5/SLC3A1/SLC6A3/SLC25A22/SLC38A7/SLC16A2/MFSD12/SLC6A2/SLC22A4/GRM2
1	GO:0043065	positive regulation of apoptotic process	BP	0.0461198	44	CAV1/TNFRSF12A/GSDME/BAK1/DUSP6/INHBA/SLC9A1/PRNP/VDR/ITGA6/TFAP2A/STK17A/TGFB1/CTSV/FOSL1/PML/ITGB1/CTSC/FADD/THBS1/BMP2/LGALS1/EIF2S1/APBB2/SRPX/EIF5A/GRN/BRMS1/ASCL1/CASP14/MAP3K20/RHOB/PIK3CD/IFIT2/MYBBP1A/CSRNP3/CTSL/MYC/PHLDA1/ANO6/ADAM8/PHLDA2/TNFSF10/FAP
1	GO:0033135	regulation of peptidyl-serine phosphorylation	BP	0.0467268	14	CAV1/BCAR3/BAK1/IFNE/TNKS1BP1/APP/CD44/IL11/SH2D3A/IRGM/TRIM6/BDKRB2/DKK1/HGF
1	GO:0002821	positive regulation of adaptive immune response	BP	0.0477637	16	PVR/TGFB1/CYRIB/FADD/ADA/TAP2/HLA-F/B2M/HLA-B/HLA-C/ULBP2/HLA-H/ULBP3/HLA-A/IL1B/HLA-E

## Sheet: cluster_2
cluster	go_id	description	ontology	p_adjust	gene_count	genes
2	GO:0030198	extracellular matrix organization	BP	7.48e-38	156	MMP2/SFRP2/FBLN5/CCDC80/TIE1/ADAMTS16/LAMA2/COL1A2/OLFML2B/COL3A1/EFEMP2/EMILIN1/CTSK/COL24A1/COL5A1/AEBP1/COL1A1/ECM2/AGT/COL5A2/RECK/MFAP4/CRISPLD2/ADAMTS10/LAMB2/PHLDB1/NDNF/FAP/COL6A1/ADAMTS2/POSTN/ZNF469/ANGPTL7/COL14A1/NID2/DPT/FMOD/COLQ/ADAMTS7/SULF1/ENG/ADAMTS5/COMP/COL8A1/PDGFRA/ADAMTSL1/ABI3BP/AXIN2/COL15A1/ADAMTS14/HMCN1/LUM/GREM1/MMP16/ELN/ANTXR1/CREB3L1/PXDN/PRICKLE1/ADAMTS9/ADAMTS8/…
2	GO:0043062	extracellular structure organization	BP	7.48e-38	156	MMP2/SFRP2/FBLN5/CCDC80/TIE1/ADAMTS16/LAMA2/COL1A2/OLFML2B/COL3A1/EFEMP2/EMILIN1/CTSK/COL24A1/COL5A1/AEBP1/COL1A1/ECM2/AGT/COL5A2/RECK/MFAP4/CRISPLD2/ADAMTS10/LAMB2/PHLDB1/NDNF/FAP/COL6A1/ADAMTS2/POSTN/ZNF469/ANGPTL7/COL14A1/NID2/DPT/FMOD/COLQ/ADAMTS7/SULF1/ENG/ADAMTS5/COMP/COL8A1/PDGFRA/ADAMTSL1/ABI3BP/AXIN2/COL15A1/ADAMTS14/HMCN1/LUM/GREM1/MMP16/ELN/ANTXR1/CREB3L1/PXDN/PRICKLE1/ADAMTS9/ADAMTS8/…
2	GO:0045229	external encapsulating structure organization	BP	8.48e-38	156	MMP2/SFRP2/FBLN5/CCDC80/TIE1/ADAMTS16/LAMA2/COL1A2/OLFML2B/COL3A1/EFEMP2/EMILIN1/CTSK/COL24A1/COL5A1/AEBP1/COL1A1/ECM2/AGT/COL5A2/RECK/MFAP4/CRISPLD2/ADAMTS10/LAMB2/PHLDB1/NDNF/FAP/COL6A1/ADAMTS2/POSTN/ZNF469/ANGPTL7/COL14A1/NID2/DPT/FMOD/COLQ/ADAMTS7/SULF1/ENG/ADAMTS5/COMP/COL8A1/PDGFRA/ADAMTSL1/ABI3BP/AXIN2/COL15A1/ADAMTS14/HMCN1/LUM/GREM1/MMP16/ELN/ANTXR1/CREB3L1/PXDN/PRICKLE1/ADAMTS9/ADAMTS8/…
2	GO:0003012	muscle system process	BP	7.36e-36	183	SGCD/SCN1B/MYL3/PLN/TPM2/ABCC9/ANK2/SNTB1/SLC8A3/CHRNA1/FXYD1/SSPN/TPM1/LMOD1/ADORA1/STAC3/HRC/SGCA/SCN4A/ACTA1/KLHL41/LMCD1/MYBPH/KCND2/MYH13/MYOG/TRDN/DES/LMOD3/ATP1A2/APBB1/CACNA1C/CACNA1S/MYLK2/CASQ2/AGT/SMPX/MYOZ1/MYH1/CHRNG/TCAP/LMOD2/SLN/MYL9/TNNC2/CASQ1/COL6A1/MYL2/MYL11/TNNT3/TNNI2/PRKAG3/BIN1/CACNG1/MYOT/KCNJ8/CSRP3/TNNI1/CACNB1/MYH3/MYOZ2/TNNC1/SCN5A/MYL4/MYL1/PDE4B/TTN/COL14A1/CKMT2/K…
2	GO:0006936	muscle contraction	BP	2.85e-31	151	SGCD/SCN1B/MYL3/PLN/TPM2/ABCC9/ANK2/SNTB1/SLC8A3/CHRNA1/FXYD1/SSPN/TPM1/LMOD1/ADORA1/STAC3/HRC/SGCA/SCN4A/ACTA1/KLHL41/MYBPH/KCND2/MYH13/TRDN/DES/LMOD3/ATP1A2/APBB1/CACNA1C/CACNA1S/MYLK2/CASQ2/SMPX/MYH1/CHRNG/TCAP/LMOD2/MYL9/TNNC2/CASQ1/MYL2/MYL11/TNNT3/TNNI2/BIN1/CACNG1/MYOT/KCNJ8/CSRP3/TNNI1/CACNB1/MYH3/TNNC1/SCN5A/MYL4/MYL1/PDE4B/TTN/CKMT2/KCNE4/GJA5/DTNA/CACNA1H/TMOD4/DMPK/MYH2/MYH6/SULF1/CNN…
2	GO:0008015	blood circulation	BP	4.1e-31	191	SGCD/SCN1B/MYL3/PLN/PDE2A/ABCC9/AGTR1/ANK2/SLC8A3/MMP2/FXYD1/TPM1/ADORA1/SOD3/HSPB7/CXCL12/ZEB2/HRC/SCN4A/ADAMTS16/KCND2/COL1A2/S100A1/TRDN/DES/EMILIN1/SLC2A5/ATP1A2/CACNA1C/MYLK2/CASQ2/AGT/ACTC1/ACVRL1/SGCG/MYLK3/POPDC2/TCAP/MYL2/TNNI2/BIN1/POSTN/KCNJ8/CSRP3/TNNI1/TNNC1/SCN5A/MYL4/PDE4B/TTN/KCNE4/GJA5/PTP4A3/CACNA1H/DMPK/MYH6/CDH5/ACTA2/MYH7/TEK/FERMT2/COMP/GRIP2/TBXA2R/SCN2B/PRKG1/EDN3/RGS4/ENP…
2	GO:0042692	muscle cell differentiation	BP	6.19e-31	167	SGCD/PLPP7/MEF2C/ZEB1/SYPL2/JAM2/PGM5/ANK2/FLNC/SYNE1/ALPK3/TPM1/RBM24/LMOD1/STAC3/ACTN2/LDB3/MYBPC2/ACTA1/KLHL41/LAMA2/MYBPH/MYOM1/MYOG/LMOD3/EFEMP2/CACNA1S/MYO18B/MYPN/KLHL40/MYF6/NEB/ACTC1/MYLK3/MYOZ1/POPDC2/TCAP/LMOD2/MYL9/LAMB2/NOX4/CASQ1/COL6A1/MYL2/TNNT3/BIN1/ALPK2/KCNJ8/MYBPC1/CSRP3/MYH3/SMARCD3/MYOZ2/NRAP/ANKRD23/TTN/COL14A1/APLNR/RBPMS2/IGF1/ADAM12/PDGFRB/CACNA1H/TMOD4/SYNPO2L/DMPK/ANKR…
2	GO:0055001	muscle cell development	BP	1.11e-28	103	SGCD/SYPL2/PGM5/ANK2/FLNC/ALPK3/TPM1/LMOD1/STAC3/ACTN2/LDB3/MYBPC2/ACTA1/KLHL41/MYBPH/MYOM1/MYOG/LMOD3/EFEMP2/CACNA1S/MYO18B/MYPN/KLHL40/MYF6/NEB/ACTC1/MYLK3/MYOZ1/TCAP/LMOD2/MYL9/CASQ1/COL6A1/MYL2/TNNT3/BIN1/ALPK2/MYBPC1/CSRP3/MYH3/MYOZ2/NRAP/ANKRD23/TTN/COL14A1/IGF1/PDGFRB/TMOD4/SYNPO2L/ANKRD1/MYH6/ENG/MYH7/MYOM3/COMP/PDGFRA/PRKG1/MYOM2/NFATC4/RGS4/ADPRHL1/CFL2/PRICKLE1/AKAP6/TMOD1/SGCB/RAMP2/W…
2	GO:0044057	regulation of system process	BP	1.29e-27	189	SCN1B/MYL3/PLN/DAB2/SCT/JAM2/ABCC9/AGTR1/ANK2/SLC8A3/MMP2/SYNE1/FXYD1/TPM1/ADORA1/HSPB7/HRC/SGCA/SCN4A/LMCD1/MYBPH/KCND2/S100A1/MYOG/TRDN/DES/ATP1A2/CACNA1C/CACNA1S/MYLK2/CASQ2/AGT/POPDC2/SLN/MYL9/TNNC2/CASQ1/MYL2/TNNT3/PRKAG3/BIN1/TMEM100/CACNG1/KCNJ8/CSRP3/TNNI1/CACNB1/TNNC1/SCN5A/MYL4/PDE4B/AQP1/KCNE4/GJA5/IGF1/CACNA1H/DMPK/MYH6/CNN1/CAMK2B/MYH7/TRIM63/TMEM108/TBXA2R/SCN2B/PRKG1/EDN3/HAND2/PTG…
2	GO:0051146	striated muscle cell differentiation	BP	8.65e-24	126	SGCD/PLPP7/MEF2C/JAM2/PGM5/FLNC/SYNE1/ALPK3/TPM1/RBM24/LMOD1/STAC3/ACTN2/LDB3/MYBPC2/ACTA1/KLHL41/MYBPH/MYOM1/MYOG/LMOD3/CACNA1S/MYO18B/MYPN/KLHL40/MYF6/NEB/ACTC1/MYLK3/MYOZ1/POPDC2/TCAP/LMOD2/MYL9/NOX4/CASQ1/COL6A1/MYL2/TNNT3/ALPK2/KCNJ8/MYBPC1/CSRP3/MYH3/MYOZ2/NRAP/ANKRD23/TTN/COL14A1/IGF1/ADAM12/PDGFRB/CACNA1H/TMOD4/SYNPO2L/DMPK/ANKRD1/MYH6/IGF2/MYH7/MYOM3/ADAMTS5/ADGRB3/TMEM119/PDGFRA/PRKG1/M…
2	GO:0060537	muscle tissue development	BP	3.45e-23	156	SGCD/MEF2C/MYL3/PLN/PGM5/VGLL2/CHRNA1/SYNE1/ALPK3/TPM1/MEOX2/RBM24/ZFPM2/JPH2/STAC3/ACTN2/RBFOX1/ACTA1/KLHL41/MYOM1/MYOG/COL3A1/LMOD3/EFEMP2/CACNA1S/MYO18B/MYLK2/KLHL40/MYF6/NEB/ACTC1/SGCG/MYLK3/MYOZ1/POPDC2/TCAP/NOX4/CASQ1/COL6A1/MYL2/MYL11/TNN/NOG/ALPK2/KCNJ8/CSRP3/TNNI1/MYOZ2/TNNC1/SCN5A/NRAP/HLX/TTN/COL14A1/HEYL/GJA5/IGF1/PDGFRB/ANKRD1/MYH6/ENG/BMP5/IGF2/MYH7/S1PR1/SRPK3/PPARGC1A/PDGFRA/SOX11…
2	GO:0007517	muscle organ development	BP	8e-23	139	SGCD/MEF2C/MYL3/VGLL2/ITGA7/CHRNA1/CAVIN4/TPM1/MEOX2/RBM24/ZFPM2/JPH2/UNC45B/STAC3/RBFOX1/SGCA/ACTA1/KLHL41/LAMA2/MYOM1/MYOG/DES/COL3A1/LMOD3/EFEMP2/TAGLN/CACNA1S/MYLK2/KLHL40/MYF6/NEB/ACTC1/SGCG/MYOZ1/POPDC2/TCAP/FHL1/COL6A3/CASQ1/COL6A1/MYL2/MYL11/NOG/ITGB1BP2/FHL3/CSRP3/TNNI1/MYH3/MYOZ2/TNNC1/HLX/TTN/HEYL/IGF1/CACNA1H/ANKRD1/MYH6/PAX7/ENG/IGF2/MYH7/S1PR1/SRPK3/SOX11/XIRP2/MEF2D/POU6F1/MYOM2/GS…
2	GO:0001501	skeletal system development	BP	2.41e-22	182	MEF2C/ZEB1/EXTL1/TBX15/CHRD/PTH1R/MMP2/SFRP2/BNC2/TGFB3/COL1A2/COL3A1/CTSK/FBN1/CACNA1S/COL1A1/ACVRL1/VCAN/OGN/COL5A2/LRRC17/MUSTN1/BGN/COL6A1/TNN/NOG/PRRX1/SFRP4/IGF1/ADAMTS7/DCHS1/SULF1/ENG/BMP5/RFLNA/MGP/TEK/CHRDL2/COMP/TMEM119/FAM20C/RUNX2/PDGFRA/CDH11/SOX11/FGF18/MEF2D/AXIN2/GSC/HAND2/CHI3L1/GREM1/MMP16/PHOSPHO1/NPR2/RGN/LOXL2/P3H1/CCN4/NKX3-2/DDR2/TWIST1/CCN2/COL18A1/COL10A1/SLC2A10/FGFR1/P…
2	GO:0030239	myofibril assembly	BP	1.33e-20	52	PGM5/FLNC/TPM1/LMOD1/ACTN2/LDB3/MYBPC2/ACTA1/KLHL41/MYBPH/MYOM1/LMOD3/MYPN/NEB/ACTC1/MYLK3/MYOZ1/TCAP/LMOD2/MYL9/CASQ1/MYL2/TNNT3/MYBPC1/CSRP3/MYH3/MYOZ2/NRAP/ANKRD23/TTN/PDGFRB/TMOD4/SYNPO2L/ANKRD1/MYH6/MYH7/MYOM3/PDGFRA/MYOM2/ADPRHL1/CFL2/TMOD1/OBSCN/TNNT1/MYH11/PRKD1/FHOD3/CAPN3/OBSL1/ITGB1/AKAP13/TNNT2
2	GO:0055002	striated muscle cell development	BP	8.82e-20	52	PGM5/FLNC/TPM1/LMOD1/ACTN2/LDB3/MYBPC2/ACTA1/KLHL41/MYBPH/MYOM1/LMOD3/MYPN/NEB/ACTC1/MYLK3/MYOZ1/TCAP/LMOD2/MYL9/CASQ1/MYL2/TNNT3/MYBPC1/CSRP3/MYH3/MYOZ2/NRAP/ANKRD23/TTN/PDGFRB/TMOD4/SYNPO2L/ANKRD1/MYH6/MYH7/MYOM3/PDGFRA/MYOM2/ADPRHL1/CFL2/TMOD1/OBSCN/TNNT1/MYH11/PRKD1/FHOD3/CAPN3/OBSL1/ITGB1/AKAP13/TNNT2
2	GO:1903522	regulation of blood circulation	BP	1.05e-19	103	SCN1B/MYL3/PLN/ABCC9/AGTR1/ANK2/SLC8A3/MMP2/FXYD1/TPM1/ADORA1/HSPB7/HRC/KCND2/S100A1/TRDN/DES/ATP1A2/CACNA1C/CASQ2/AGT/POPDC2/MYL2/BIN1/KCNJ8/CSRP3/SCN5A/MYL4/PDE4B/KCNE4/GJA5/CACNA1H/DMPK/MYH6/MYH7/TBXA2R/SCN2B/EDN3/RGS4/ADRA2A/F2R/ATP2A1/CELF2/CYSLTR1/HRH2/KCNN2/ITGA9/CORIN/EDNRA/TMEM38A/KCNE5/ACE/HEY2/BVES/SMTNL1/HTR2A/ATP2B2/DMD/TBXAS1/ITGA4/KCNA5/AVPR2/EDNRB/CACNA1G/SCN3B/SLC8A1/ARHGAP42/CAC…
2	GO:0003015	heart process	BP	3.39e-19	103	SGCD/SCN1B/MYL3/PLN/ABCC9/ANK2/SLC8A3/FXYD1/TPM1/ADORA1/HSPB7/HRC/SCN4A/KCND2/S100A1/TRDN/DES/ATP1A2/CACNA1C/MYLK2/CASQ2/AGT/ACTC1/SGCG/POPDC2/TCAP/NOX4/MYL2/TNNI2/BIN1/KCNJ8/CSRP3/TNNI1/TNNC1/SCN5A/MYL4/PDE4B/TTN/KCNE4/GJA5/CACNA1H/DMPK/MYH6/MYH7/SCN2B/EDN3/RGS4/ATP2A1/CELF2/FYN/KCNN2/CORIN/EDNRA/TMEM38A/KCNE5/ACE/HEY2/BVES/GNAI2/ATP2B2/DMD/KCNA5/EDNRB/CACNA1G/SCN7A/SCN3B/SCN11A/RPS6KA2/SLC8A1/C…
2	GO:0006941	striated muscle contraction	BP	4.23e-19	85	SGCD/SCN1B/MYL3/PLN/ABCC9/ANK2/SLC8A3/CHRNA1/TPM1/ADORA1/STAC3/HRC/SCN4A/KLHL41/MYBPH/LMOD3/ATP1A2/CACNA1C/CACNA1S/MYLK2/CASQ2/SMPX/TCAP/TNNC2/CASQ1/MYL2/TNNT3/TNNI2/BIN1/KCNJ8/CSRP3/TNNI1/MYH3/TNNC1/SCN5A/MYL4/PDE4B/TTN/KCNE4/GJA5/DTNA/DMPK/MYH6/MYH7/SCN2B/ATP2A1/JSRP1/KCNN2/STAC/TMEM38A/KCNE5/RYR1/PGAM2/RCSD1/TNNT1/DMD/SYNM/KCNA5/REM1/CACNA1G/SCN7A/SCN3B/SCN11A/SLC8A1/CACNB2/STAC2/PRKD1/SMAD7/P…
2	GO:0061448	connective tissue development	BP	7.1e-19	112	MEF2C/ZEB1/PTH1R/SFRP2/COL3A1/CTSK/COL5A1/COL1A1/ACVRL1/OGN/MUSTN1/BGN/COL6A1/NOG/EBF2/PRRX1/CD34/PDGFRB/ADAMTS7/SULF1/BMP5/ACTA2/RFLNA/MGP/CHRDL2/COMP/PPARGC1A/RUNX2/FGF18/MEF2D/AXIN2/LPL/HAND2/CHI3L1/GREM1/NPR2/LOXL2/CCN4/NKX3-2/CCN2/FGFR1/PBXIP1/BMP1/SERPINH1/THBS3/SNAI1/ADAMTS12/ITGB3/COL11A1/ARID5A/TIMP1/FGF9/GPR4/FRZB/SLC39A13/SH3PXD2B/ZBTB16/EPYC/RARA/EVC/GDF6/PLAAT3/MMP13/WNT11/SATB2/TGFB…
2	GO:0014706	striated muscle tissue development	BP	7.48e-19	102	SGCD/MEF2C/MYL3/PLN/PGM5/SYNE1/ALPK3/TPM1/ZFPM2/JPH2/ACTN2/MYO18B/MYLK2/NEB/ACTC1/SGCG/MYLK3/TCAP/NOX4/MYL2/NOG/ALPK2/KCNJ8/CSRP3/TNNI1/TNNC1/SCN5A/NRAP/TTN/COL14A1/GJA5/IGF1/PDGFRB/ANKRD1/MYH6/ENG/BMP5/MYH7/S1PR1/PDGFRA/PRKG1/XIRP2/RGS4/GREM1/ADPRHL1/PRICKLE1/AKAP6/ADAMTS9/HEG1/TWIST1/SGCB/ERBB4/FGFR1/EYA1/PI16/MSC/ALDH1A2/COL11A1/EDNRA/FGF9/HEY2/BVES/RPL3L/RARA/KCNK2/WNT2/MYOCD/RUNX1/DLL4/CACNA…
2	GO:0060047	heart contraction	BP	2.88e-18	98	SGCD/SCN1B/MYL3/PLN/ABCC9/ANK2/SLC8A3/FXYD1/TPM1/ADORA1/HSPB7/HRC/SCN4A/KCND2/S100A1/TRDN/DES/ATP1A2/CACNA1C/MYLK2/CASQ2/AGT/ACTC1/SGCG/POPDC2/TCAP/MYL2/TNNI2/BIN1/KCNJ8/CSRP3/TNNI1/TNNC1/SCN5A/MYL4/PDE4B/TTN/KCNE4/GJA5/CACNA1H/DMPK/MYH6/MYH7/SCN2B/EDN3/RGS4/ATP2A1/CELF2/KCNN2/CORIN/EDNRA/TMEM38A/KCNE5/ACE/HEY2/BVES/ATP2B2/DMD/KCNA5/EDNRB/CACNA1G/SCN7A/SCN3B/SCN11A/RPS6KA2/SLC8A1/CACNB2/TGFB2/SPT…
2	GO:0031032	actomyosin structure organization	BP	5.57e-18	93	SORBS1/PGM5/FLNC/TPM1/LMOD1/ZEB2/ACTN2/TGFB3/LDB3/MYBPC2/ACTA1/KLHL41/MYBPH/MYOM1/LMOD3/MYO18B/MYPN/NEB/ARHGAP6/ACTC1/MYLK3/MYOZ1/TCAP/LMOD2/MYL9/CASQ1/MYL2/TNNT3/ARHGEF15/MYBPC1/CSRP3/MYH3/MYOZ2/NRAP/ANKRD23/TTN/DLC1/NRP1/PDGFRB/TMOD4/SYNPO2L/ANKRD1/MYH6/CNN1/LIMCH1/MYH7/S1PR1/MYOM3/FERMT2/PDGFRA/MYOM2/CORO2B/ELN/ADPRHL1/CFL2/TMOD1/CCN2/FRMD3/PIK3R1/OBSCN/ARHGAP28/TNNT1/WNT11/PHACTR1/CNN3/ITGB5/…
2	GO:0030199	collagen fibril organization	BP	6.88e-18	45	SFRP2/COL1A2/COL3A1/EFEMP2/EMILIN1/COL5A1/AEBP1/COL1A1/COL5A2/COL6A1/ADAMTS2/COL14A1/DPT/FMOD/ADAMTS7/COMP/ADAMTS14/LUM/GREM1/PXDN/LOXL2/LOXL1/DDR2/COL18A1/COL12A1/TNXB/COL5A3/BMP1/SERPINH1/ADAMTS12/COL11A1/MMP11/LOXL3/CYP1B1/FKBP10/TGFB2/TLL1/TLL2/CRTAP/SCX/ADAMTS3/LOX/LOXL4/FOXC2/PLOD3
2	GO:0031589	cell-substrate adhesion	BP	1.31e-17	131	DAB2/SORBS1/ITGA7/EPDR1/FZD4/FBLN5/SNED1/ACTN2/JAM3/CCDC80/COL3A1/EFEMP2/EMILIN1/COL1A1/ECM2/ARHGAP6/FBLN2/ACVRL1/APOD/NDNF/THY1/TNN/POSTN/BST1/CD34/DLC1/NRP1/NID2/FN1/EPHA3/LIMCH1/TEK/FERMT2/COL8A1/CDH11/TECTA/ABI3BP/AXL/LIMS2/CORO2B/GREM1/ANTXR1/ITGA11/ADAMTS9/ITGA10/ITGBL1/PPFIA2/CCN2/TNXB/COL5A3/LYVE1/MMP14/ITGA9/THBS3/ADAMTS12/ITGB3/PEAK1/PIK3R1/BVES/MYADM/SPOCK1/CD63/ITGA1/FBLN1/DUSP3/ITGB2…
2	GO:0051216	cartilage development	BP	1.43e-17	88	MEF2C/ZEB1/PTH1R/SFRP2/COL3A1/CTSK/COL1A1/ACVRL1/OGN/MUSTN1/BGN/COL6A1/NOG/PRRX1/ADAMTS7/SULF1/BMP5/RFLNA/MGP/CHRDL2/COMP/RUNX2/FGF18/MEF2D/AXIN2/HAND2/CHI3L1/GREM1/NPR2/LOXL2/CCN4/NKX3-2/CCN2/FGFR1/PBXIP1/BMP1/SERPINH1/THBS3/SNAI1/ADAMTS12/COL11A1/ARID5A/TIMP1/FGF9/FRZB/ZBTB16/EPYC/RARA/EVC/GDF6/MMP13/WNT11/SATB2/TGFBR2/CYTL1/RUNX1/BMP8A/MATN3/EFEMP1/CSGALNACT1/LTBP3/HYAL2/CHSY1/CHST11/CCN1/GDF5…
2	GO:0060348	bone development	BP	5.64e-17	90	MEF2C/BNC2/TGFB3/COL3A1/FBN1/COL1A1/OGN/LRRC17/BGN/COL6A1/TNN/SFRP4/IGF1/ADAMTS7/DCHS1/SULF1/ENG/RFLNA/TEK/COMP/TMEM119/FAM20C/RUNX2/FGF18/MEF2D/AXIN2/GREM1/MMP16/PHOSPHO1/NPR2/RGN/P3H1/CCN4/DDR2/TWIST1/MMP14/SERPINH1/THBS3/ADAMTS12/RYR1/SH3PXD2B/ZBTB16/EPYC/RARA/EVC/MMP13/TGFBR2/PAPSS2/TYROBP/KDR/CSGALNACT1/LTBP3/CHSY1/TGM2/INPPL1/FOXP1/RFLNB/BMP4/ALPL/LILRB1/XYLT1/ACTN3/RARB/SULF2/GLI3/SCX/TNFS…
2	GO:0042330	taxis	BP	5.75e-17	151	AGTR1/THBS4/MMP2/CXCL12/JAM3/PADI2/ADGRA2/SEMA6C/RARRES2/BST1/PDE4B/NRP1/ECSCR/PDGFRB/TNFAIP6/FGF7/S1PR1/PDGFRA/FGF18/CMTM3/SEMA6B/EDN3/NOVA2/ENPP2/GREM1/UNC5C/SCG2/CYSLTR1/CCL14/FGFR1/CSF1R/CMKLR1/ITGA9/SLIT3/ITGB3/AMOT/SMOC2/HGF/NBL1/LBP/NTRK3/PRKCQ/SEMA3G/ITGA1/CCL2/SLAMF8/DUSP3/ITGB2/PREX1/PARVA/PDGFD/F7/C3AR1/CSF1/CCRL2/MPP1/C5AR1/EDNRB/CCL11/IL16/RIPOR2/FPR3/KDR/ALOX5/CCL23/FPR1/S100A4/CX3C…
2	GO:0048738	cardiac muscle tissue development	BP	6.37e-17	94	SGCD/MEF2C/MYL3/PLN/SYNE1/ALPK3/TPM1/ZFPM2/JPH2/ACTN2/MYO18B/MYLK2/NEB/ACTC1/SGCG/MYLK3/TCAP/NOX4/MYL2/NOG/ALPK2/KCNJ8/CSRP3/TNNI1/TNNC1/SCN5A/NRAP/TTN/COL14A1/GJA5/IGF1/PDGFRB/ANKRD1/MYH6/ENG/BMP5/MYH7/S1PR1/PDGFRA/PRKG1/XIRP2/RGS4/GREM1/ADPRHL1/PRICKLE1/AKAP6/ADAMTS9/HEG1/SGCB/ERBB4/FGFR1/PI16/MSC/ALDH1A2/COL11A1/EDNRA/FGF9/HEY2/BVES/RARA/KCNK2/WNT2/MYOCD/RUNX1/DLL4/CACNA1G/SLC8A1/MYH11/WT1/TGF…
2	GO:0006816	calcium ion transport	BP	8.92e-17	137	PLN/ANK2/SLC8A3/ANXA6/CAMK2A/JPH2/STAC3/CXCL12/CACNG6/HRC/TRDN/ATP1A2/CACNA1C/CACNA1S/CASQ2/SLN/CASQ1/THY1/BIN1/CACNG1/KCNJ8/CACNB1/PDE4B/APLNR/PDGFRB/CACNA1H/CAMK2B/GJA4/RGS4/HTR2B/SLC24A2/ADRA2A/F2R/ATP2A1/AKAP6/NALCN/PLPP4/CDH23/RAMP2/CYSLTR1/P2RX6/FYN/JSRP1/TRPV2/RCVRN/PLP1/STAC/P2RX5/NALF1/ITGB3/EDNRA/TMEM38A/BEST1/ACE/RYR1/CD33/GNAI2/HTR2A/ATP2B2/PLCE1/CCL2/DMD/REM1/EDNRB/CD4/IL16/RAMP1/CAC…
2	GO:0006935	chemotaxis	BP	1.08e-16	150	AGTR1/THBS4/MMP2/CXCL12/JAM3/PADI2/ADGRA2/SEMA6C/RARRES2/BST1/PDE4B/NRP1/ECSCR/PDGFRB/TNFAIP6/FGF7/S1PR1/PDGFRA/FGF18/CMTM3/SEMA6B/EDN3/NOVA2/ENPP2/GREM1/UNC5C/SCG2/CYSLTR1/CCL14/FGFR1/CSF1R/CMKLR1/ITGA9/SLIT3/ITGB3/AMOT/SMOC2/HGF/NBL1/LBP/NTRK3/PRKCQ/SEMA3G/ITGA1/CCL2/SLAMF8/DUSP3/ITGB2/PREX1/PARVA/PDGFD/F7/C3AR1/CSF1/CCRL2/MPP1/C5AR1/EDNRB/CCL11/IL16/RIPOR2/FPR3/KDR/ALOX5/CCL23/FPR1/S100A4/CX3C…
2	GO:0098742	cell-cell adhesion via plasma-membrane adhesion molecules	BP	1.35e-16	102	CDH15/NEXN/PTPRM/MYPN/MYOT/SCARF2/NTNG2/PCDH12/PCDHGA12/DCHS1/CDH5/PECAM1/ESAM/CLSTN2/CDH11/PCDH18/SCARF1/SPARCL1/CNTN4/HMCN1/PCDHB4/CADM2/CDH23/PCDHGA3/PCDH9/CRB1/PCDHB15/CDH20/CADM3/PCDHB18P/CLDN11/PCDHB5/LRFN5/MYADM/CDH2/PTK7/FAT4/GPC4/TENM3/PCDHGA5/TGFBR2/LRRC4C/ITGB2/CLDN5/ROBO4/PCDHGB6/PCDHGA11/CD209/TRO/CDH19/PCDHGA2/PCDH17/SELP/FAT3/IL10/TGFB2/PCDHA3/CADM1/PCDHB3/PCDHGA6/PCDHB7/PCDHGB7/IT…
2	GO:1901342	regulation of vasculature development	BP	1.9e-16	109	THBS4/SFRP2/CXCL12/HSPB6/TIE1/PTPRM/SPARC/S100A1/RHOJ/EMILIN1/ADGRA2/ACVRL1/SERPINF1/DCN/RECK/TNN/JCAD/ANGPTL7/CD34/VASH1/TNFSF12/APLNR/NRP1/PTGIS/AQP1/ECSCR/ADAM12/THBS2/PLXND1/SULF1/ENG/CDH5/TEK/ADGRB3/TBXA2R/FGF18/STAB1/CHI3L1/GREM1/TAFA5/CREB3L1/ADAMTS9/COL4A3/TWIST1/VASH2/RAMP2/CYSLTR1/HSPG2/ITGB3/AMOT/SMOC2/NPR1/GPR4/CMA1/MINAR1/KLF2/TGFBR2/BMPER/ISM1/PIK3R6/RUNX1/C3AR1/EMILIN2/CLDN5/C5AR1/…
2	GO:0045765	regulation of angiogenesis	BP	2.72e-16	107	THBS4/SFRP2/HSPB6/TIE1/PTPRM/SPARC/S100A1/RHOJ/EMILIN1/ADGRA2/ACVRL1/SERPINF1/DCN/RECK/TNN/JCAD/CD34/VASH1/TNFSF12/APLNR/NRP1/PTGIS/AQP1/ECSCR/ADAM12/THBS2/PLXND1/SULF1/ENG/CDH5/TEK/ADGRB3/TBXA2R/FGF18/STAB1/CHI3L1/GREM1/TAFA5/CREB3L1/ADAMTS9/COL4A3/TWIST1/VASH2/RAMP2/CYSLTR1/HSPG2/ITGB3/AMOT/SMOC2/NPR1/GPR4/CMA1/MINAR1/KLF2/TGFBR2/BMPER/ISM1/PIK3R6/RUNX1/C3AR1/EMILIN2/CLDN5/C5AR1/CCL11/KDR/ALOX5…
2	GO:0003018	vascular process in circulatory system	BP	4.93e-16	102	PDE2A/ABCC9/AGTR1/MMP2/ADORA1/SOD3/ZEB2/ATP1A2/AGT/MYLK3/KCNJ8/GJA5/PTP4A3/CDH5/ACTA2/TEK/FERMT2/COMP/GRIP2/TBXA2R/PRKG1/EDN3/HTR2B/VSTM4/ADRA2A/F2R/RAMP2/CYSLTR1/HRH2/SLC2A10/AKAP12/PLVAP/ITGA9/ATP8A1/GUCY1A1/EDNRA/ACE/SLC16A2/NPR1/PDE3A/GPR4/SLCO2B1/SMTNL1/KLF2/HTR2A/LRP1/ITGA1/SLC2A4/KCNMB1/TBXAS1/ITGA4/KCNA5/CLDN5/AVPR2/EDNRB/SLCO1C1/SLC8A1/ARHGAP42/KCNMA1/INSR/ATP1A4/SLC24A3/SLC6A17/NOS3/ANG…
2	GO:0008016	regulation of heart contraction	BP	3.93e-15	81	SCN1B/MYL3/PLN/ABCC9/ANK2/SLC8A3/FXYD1/TPM1/ADORA1/HSPB7/HRC/KCND2/S100A1/TRDN/DES/ATP1A2/CACNA1C/CASQ2/AGT/POPDC2/MYL2/BIN1/KCNJ8/CSRP3/SCN5A/MYL4/PDE4B/KCNE4/GJA5/CACNA1H/DMPK/MYH6/MYH7/SCN2B/EDN3/RGS4/ATP2A1/CELF2/KCNN2/CORIN/EDNRA/TMEM38A/KCNE5/ACE/HEY2/BVES/ATP2B2/DMD/KCNA5/EDNRB/CACNA1G/SCN3B/SLC8A1/CACNB2/TGFB2/SPTBN4/SMAD7/NOS3/PDE4D/FGF13/KCNJ5/PIK3CG/CACNA2D1/ATP1B2/KCNJ12/SNTA1/TNNT2/A…
2	GO:0010959	regulation of metal ion transport	BP	8.46e-15	124	SCN1B/PLN/ANK2/FXYD1/CAMK2A/JPH2/ADORA1/STAC3/CXCL12/ACTN2/CACNG6/HRC/TRDN/ATP1A2/CACNA1C/CASQ2/SLN/FHL1/CASQ1/THY1/BIN1/CACNG1/CACNB1/SCN5A/PDE4B/APLNR/KCNE4/PDGFRB/DMPK/CAMK2B/SCN2B/EDN3/RGS4/ADRA2A/F2R/ATP2A1/AKAP6/PLPP4/FYN/JSRP1/TRPV2/KCNN2/RCVRN/PLP1/KCNC1/STAC/P2RX5/ITGB3/TMEM38A/KCNE5/BEST1/ACE/CD33/GNAI2/FGF14/HTR2A/CD63/CCL2/DMD/HECW1/KCNMB1/KCNA5/REM1/CD4/IL16/NKAIN4/KCNIP1/SCN3B/LILRA…
2	GO:0045214	sarcomere organization	BP	1.08e-14	35	FLNC/TPM1/ACTN2/LDB3/MYBPC2/MYBPH/MYOM1/MYPN/MYLK3/MYOZ1/TCAP/LMOD2/CASQ1/TNNT3/MYBPC1/CSRP3/MYH3/MYOZ2/ANKRD23/TTN/SYNPO2L/ANKRD1/MYH6/MYH7/MYOM3/MYOM2/CFL2/OBSCN/TNNT1/PRKD1/FHOD3/CAPN3/ITGB1/AKAP13/TNNT2
2	GO:0007160	cell-matrix adhesion	BP	1.85e-14	93	SORBS1/ITGA7/EPDR1/FBLN5/SNED1/ACTN2/JAM3/COL3A1/EFEMP2/EMILIN1/ECM2/ARHGAP6/ACVRL1/APOD/THY1/TNN/POSTN/BST1/CD34/DLC1/NRP1/NID2/FN1/EPHA3/LIMCH1/TEK/FERMT2/CDH11/TECTA/CORO2B/GREM1/ITGA11/ADAMTS9/ITGA10/ITGBL1/PPFIA2/CCN2/TNXB/COL5A3/LYVE1/MMP14/ITGA9/THBS3/ADAMTS12/ITGB3/PEAK1/PIK3R1/CD63/ITGA1/DUSP3/ITGB2/ITGA4/NID1/COL16A1/CSF1/KDR/TLN1/SIGLEC1/SGCE/ITGA8/ITGB5/PARVG/FERMT3/ITGA5/OTOA/SVEP1/A…
2	GO:0001503	ossification	BP	1.87e-14	137	MEF2C/CHRD/PTH1R/MMP2/SFRP2/COL1A2/MYOG/CTSK/ACHE/COL1A1/VCAN/COL5A2/ASPN/COL6A1/TNN/NOG/IGF1/CTHRC1/TNFAIP6/ADAMTS7/DCHS1/BMP5/IGF2/RFLNA/S1PR1/MGP/MRC2/TEK/CHRDL2/DHH/FERMT2/COMP/TMEM119/FAM20C/RUNX2/CDH11/SOX11/FGF18/MEF2D/AXIN2/HAND2/GREM1/MMP16/IGFBP5/PHOSPHO1/NPR2/ITGA11/CREB3L1/PRICKLE1/CHRDL1/ENPP1/CCN4/DDR2/TWIST1/CCN2/CLEC11A/CLEC3B/MMP14/BMP1/FZD1/THBS3/SNAI1/ADAMTS12/COL11A1/HGF/FGF9/…
2	GO:0043269	regulation of monoatomic ion transport	BP	3e-14	139	SCN1B/PLN/ANK2/FXYD1/CAMK2A/JPH2/ADORA1/STAC3/CXCL12/ACTN2/CACNG6/HRC/BEST3/TRDN/ATP1A2/CACNA1C/CASQ2/SLN/FHL1/CASQ1/THY1/BIN1/CACNG1/KCNJ8/CACNB1/SCN5A/PDE4B/APLNR/KCNE4/PDGFRB/DMPK/CAMK2B/SCN2B/EDN3/RGS4/ADRA2A/F2R/ATP2A1/AKAP6/PLPP4/FYN/JSRP1/TRPV2/KCNN2/RCVRN/PLP1/KCNC1/STAC/P2RX5/ITGB3/RELN/EDNRA/TMEM38A/KCNE5/BEST1/ACE/CD33/GNAI2/FGF14/HTR2A/CD63/CCL2/DMD/HECW1/KCNMB1/KCNA5/REM1/CD4/IL16/NK…
2	GO:0090257	regulation of muscle system process	BP	3.1e-14	86	MYL3/PLN/ANK2/SLC8A3/TPM1/ADORA1/HRC/SGCA/SCN4A/LMCD1/MYBPH/MYOG/ATP1A2/CACNA1C/CACNA1S/MYLK2/CASQ2/AGT/SLN/MYL9/TNNC2/CASQ1/MYL2/TNNT3/PRKAG3/BIN1/CACNG1/TNNI1/CACNB1/TNNC1/SCN5A/PDE4B/GJA5/IGF1/DMPK/CNN1/CAMK2B/MYH7/TRIM63/TBXA2R/PRKG1/HAND2/RGS4/IGFBP5/ADRA2A/F2R/ATP2A1/KCNA1/AKAP6/PPP1R12B/MLIP/PI16/GUCY1A1/TMEM38A/TNNT1/ACACB/DMD/MYOCD/REM1/SLC8A1/ARHGAP42/PRKCA/FBXO32/PRKD1/TRPC3/TNFRSF1B/F…
2	GO:0007156	homophilic cell adhesion via plasma membrane adhesion molecules	BP	5.64e-14	69	CDH15/NEXN/PTPRM/MYPN/MYOT/PCDH12/PCDHGA12/DCHS1/CDH5/PECAM1/ESAM/CLSTN2/CDH11/PCDH18/CNTN4/HMCN1/PCDHB4/CADM2/CDH23/PCDHGA3/PCDH9/PCDHB15/CDH20/CADM3/PCDHB18P/PCDHB5/CDH2/PTK7/FAT4/TENM3/PCDHGA5/ROBO4/PCDHGB6/PCDHGA11/TRO/CDH19/PCDHGA2/PCDH17/FAT3/PCDHA3/CADM1/PCDHB3/PCDHGA6/PCDHB7/PCDHGB7/PCDHGA9/CD84/PCDH20/IGSF21/CDH6/PCDHAC2/PCDHGA7/PCDHA7/PCDHGA4/ITGB1/CDH13/PCDHGC3/DCHS2/L1CAM/PCDHGB5/CDHR…
2	GO:0003007	heart morphogenesis	BP	9.9e-14	97	MEF2C/MYL3/ABCC9/SFRP2/TPM1/ZFPM2/COL5A1/MYLK2/ACTC1/ACVRL1/TCAP/MYL2/NOG/ALPK2/TMEM100/KCNJ8/TNNI1/SMARCD3/TNNC1/TTN/DLC1/APLNR/SOX17/NRP1/HEYL/GJA5/PLXND1/SYNPO2L/DCHS1/ANKRD1/MYH6/ENG/BMP5/MYH7/S1PR1/ADAMTS5/TEK/SOX11/XIRP2/AXIN2/HAND2/HTR2B/ELN/ADPRHL1/PRICKLE1/CCM2L/HEG1/TWIST1/FZD1/EYA1/SNAI1/SLIT3/ALDH1A2/COL11A1/EDNRA/HEY2/RYR1/WNT2/WNT11/TGFBR2/MICAL2/PARVA/CLDN5/DLL4/SPRY1/SOX18/RBM20/I…
2	GO:0010927	cellular component assembly involved in morphogenesis	BP	5.3e-13	60	PLN/PGM5/ANK2/FLNC/TPM1/PMP22/LMOD1/ACTN2/LDB3/MYBPC2/ACTA1/KLHL41/MYBPH/MYOM1/LMOD3/MYPN/NEB/ACTC1/MYLK3/MYOZ1/TCAP/LMOD2/MYL9/PHLDB1/CASQ1/MYL2/TNNT3/MYBPC1/CSRP3/MYH3/MYOZ2/NRAP/ANKRD23/TTN/PDGFRB/TMOD4/SYNPO2L/ANKRD1/MYH6/MYH7/MYOM3/PDGFRA/MYOM2/ADPRHL1/CFL2/TMOD1/OBSCN/TNNT1/CNTNAP1/MYH11/PRKD1/FHOD3/CAPN3/EPB41L3/OBSL1/ITGB1/AKAP13/TNNT2/CCDC136/ACRBP
2	GO:0051924	regulation of calcium ion transport	BP	6.17e-13	86	PLN/ANK2/CAMK2A/JPH2/STAC3/CXCL12/CACNG6/HRC/TRDN/ATP1A2/CACNA1C/CASQ2/SLN/CASQ1/THY1/BIN1/CACNG1/CACNB1/PDE4B/APLNR/PDGFRB/CAMK2B/RGS4/ADRA2A/F2R/ATP2A1/AKAP6/PLPP4/FYN/JSRP1/TRPV2/RCVRN/PLP1/STAC/P2RX5/ITGB3/TMEM38A/BEST1/ACE/CD33/GNAI2/CCL2/DMD/REM1/CD4/IL16/LILRA2/SLC8A1/CCR1/CACNB2/STAC2/MYLK/PRKD1/TRPC3/PPP3CB/DRD4/NOS3/PDGFB/EGF/PDE4D/SELENON/LILRB1/ADCYAP1R1/CAPN3/JPH4/LILRB2/CD84/PSEN2/P…
2	GO:0032963	collagen metabolic process	BP	7.78e-13	49	MMP2/TGFB3/COL1A2/PCOLCE/EMILIN1/RETREG1/CTSK/COL5A1/COL1A1/MFAP4/FAP/COL6A1/ADAMTS2/VIM/TNS2/RCN3/ENG/MRC2/ADAMTS14/MMP16/F2R/CREB3L1/P3H1/DDR2/TNXB/MMP14/SERPINH1/MMP23B/P3H3/MMP11/MMP13/RUNX1/MMP19/MMP9/CYGB/BMP4/MMP7/SCX/RGCC/MMP8/ADAMTS3/MMP1/CTSS/ITGB1/MMP3/CTSB/INHBA/PLOD3/CST3
2	GO:0003205	cardiac chamber development	BP	1.19e-12	70	MEF2C/MYL3/PDE2A/ANK2/SFRP2/TPM1/ZFPM2/MYL2/NOG/KCNJ8/TNNI1/SMARCD3/TNNC1/SCN5A/APLNR/NRP1/HEYL/GJA5/PLXND1/MYH6/ENG/BMP5/MYH7/TEK/SOX11/XIRP2/HAND2/ADPRHL1/HEG1/GREB1L/FZD1/ADAMTS6/SLIT3/COL11A1/EDNRA/HEY2/PTK7/KCNK2/WNT2/WNT11/MYOCD/TGFBR2/PARVA/DLL4/SALL1/TGFB2/CCN1/FZD2/SMAD7/NOS3/BMP4/ACVR1/SALL4/RBP4/CRELD1/MSX2/GATA6/BMPR2/NRP2/TNNT2/GATA3/ADAMTS1/SLIT2/CPE/FOXF1/RBPJ/FOXC2/TBX3/SEMA3C/FHL2
2	GO:0001667	ameboidal-type cell migration	BP	1.84e-12	135	MEF2C/KANK2/TNS1/MEOX2/ZEB2/PTPRM/SPARC/RHOJ/AGT/ADGRA2/ACVRL1/SERPINF1/DCN/DAAM2/FSTL1/SEMA6C/FAP/JCAD/CLEC14A/VASH1/TNFSF12/ATOH8/SOX17/NRP1/AQP1/FN1/PTP4A3/PLXND1/FGF7/CD248/CDH5/ACTA2/TEK/STARD13/TBXA2R/FGF18/SEMA6B/EDN3/HAND2/ENPP2/SYDE1/HTR2B/VSTM4/GREM1/IQSEC1/ADAMTS9/LOXL2/SCG2/DDR2/TWIST1/FLT4/ERBB4/FGFR1/AKAP12/GLIPR2/ARSB/SNAI1/ITGB3/AMOT/SMOC2/EDNRA/TIMP1/CDH2/GDF6/MAP3K3/MMRN2/SEMA3G…
2	GO:0003158	endothelium development	BP	2.94e-12	60	ZEB1/PDE2A/FZD4/TIE1/ACVRL1/FSTL1/TMEM100/CD34/ATOH8/SOX17/NRP1/GJA5/CDH5/PECAM1/S1PR1/STARD13/GJA4/HEG1/COL18A1/FZD1/ADAMTS12/S1PR2/EDNRA/HEY2/MYADM/NOTCH4/SCUBE1/CLDN5/SLC40A1/DLL4/EDNRB/ROBO4/KDR/SOX18/FZD2/NR2F2/FOXP1/S1PR3/BMP4/PDE4D/CLIC4/ACVR1/ADD1/APOLD1/ITGAX/ICAM1/RAPGEF1/LIPA/FOXP3/PPP1R16B/BMPR2/CXCR4/NDP/BMP6/RAPGEF2/RBPJ/FOXC2/PROC/PLOD3/BARX1
2	GO:0034762	regulation of transmembrane transport	BP	4.29e-12	133	SCN1B/MEF2C/PLN/SORBS1/ANK2/FXYD1/JPH2/STAC3/ACTN2/CACNG6/HRC/TRDN/ATP1A2/CACNA1C/CASQ2/SLN/FHL1/CASQ1/THY1/BIN1/CACNG1/KCNJ8/CACNB1/SCN5A/PDE4B/APLNR/KCNE4/IGF1/SCN2B/SLC43A1/EDN3/RTN2/CLIP3/RGS4/SHANK1/ADRA2A/F2R/ATP2A1/AKAP6/ENPP1/AZIN2/FYN/JSRP1/KCNN2/RHOQ/PLP1/ARL6IP5/KCNC1/STAC/P2RX5/ITGB3/RELN/EDNRA/TMEM38A/KCNE5/PIK3R1/ACE/DLG4/FGF14/CD63/CCL2/DMD/HECW1/KCNMB1/SLC43A2/REM1/KCNIP1/SCN3B/C3…
2	GO:0019722	calcium-mediated signaling	BP	6.14e-12	85	SGCD/RCAN2/PLN/AGTR1/ANK2/HRC/LMCD1/ATP1A2/CACNA1C/CASQ2/MYOZ1/CASQ1/TMEM100/KCNJ8/BST1/MYOZ2/RASA3/IGF1/PDGFRB/DMPK/PDGFRA/MAPT/NFATC4/HTR2B/RGN/SAMD14/AKAP6/OPRL1/CMKLR1/P2RX5/TMEM38A/PTGFR/RYR1/PLCE1/DMD/CALCR/C3AR1/REM1/CCRL2/EDNRB/CD4/KDR/CX3CR1/SLC8A1/CCR1/CCR2/FCGR3A/RAMP3/SELP/PRKD1/PPP3CB/SLC24A4/NR5A2/PPP1R9A/ACTN3/TPCN1/DYRK2/TNFSF11/BTK/LAT2/SELE/PKD2/CA8/CCR8/PLEK/CCR3/P2RY12/CXCR4/C…
2	GO:0043410	positive regulation of MAPK cascade	BP	7.03e-12	138	DOK5/MEF2C/THPO/SH3RF3/ADORA1/TGFB3/NRK/NOX4/JCAD/EDA2R/NRP1/IGF1/PDGFRB/IGF2/IGFBP4/ACTA2/TEK/FERMT2/PDGFRA/FGF18/EDN3/HAND2/HTR2B/CHI3L1/ADRA2A/C1QTNF1/F2R/TLR4/FLT4/PLA2G2A/CCN2/CCL14/ERBB4/FGFR1/AKAP12/DOK6/GLIPR2/CSF1R/ARL6IP5/ITGB3/HGF/CDH2/NKD1/AR/NTRK3/GDF6/GNAI2/MAP3K3/DOK1/HTR2A/ITGA1/CCL2/CALCR/BMPER/SPI1/RASSF2/MTURN/PDGFD/PIK3R6/PLA2G5/C5AR1/CCL11/CD4/KDR/CCL23/LAPTM5/GADD45B/CAVIN3/…
2	GO:0045785	positive regulation of cell adhesion	BP	7.97e-12	147	DAB2/CHRD/SFRP2/TPM1/CXCL12/CCDC80/DUSP26/LAMA2/EFEMP2/EMILIN1/ECM2/FBLN2/LAMB2/NDNF/THY1/SMARCD3/HLX/NRP1/FN1/IGF1/IGF2/KIF26B/TEK/FERMT2/COL8A1/ABI3BP/LIMS2/FYN/ITGB3/MYADM/ZBTB16/TNFSF4/RARA/MEGF10/PRKCQ/CCL2/TGFBR2/ADAM19/ITGB2/ITGA4/NID1/PREX1/COL16A1/PIK3R6/RUNX1/CSF1/EMILIN2/CD4/KDR/ALOX5/CD209/CYTH3/APBB1IP/CD1D/MMRN1/PLPP3/CR1/CD86/CTSG/CASS4/CCR2/PRKCA/LAMB1/SELP/LGALS1/LILRB4/IL10/TGM2…
2	GO:0060485	mesenchyme development	BP	8.47e-12	104	MEF2C/DAB2/SFRP2/RBM24/ZFPM2/BNC2/TGFB3/NCAM1/ACTA1/DACT3/COL1A1/AGT/ACTC1/ACVRL1/PHLDB1/SEMA6C/NOG/TMEM100/APLNR/NRP1/HEYL/FN1/EPHA3/IGF1/DCHS1/ENG/BMP5/ACTA2/ADAMTS5/FERMT2/SEMA6B/AXIN2/EDN3/GSC/HAND2/HTR2B/GREM1/PRICKLE1/LOXL2/TGFB1I1/TWIST1/TNXB/ERBB4/FGFR1/GLIPR2/SNAI1/ACTG2/ALDH1A2/EDNRA/HGF/FGF9/LDLRAD4/HEY2/NOTCH4/FRZB/CDH2/PTK7/WNT2/SEMA3G/WNT11/TGFBR2/LOXL3/EDNRB/SPRY1/S100A4/WT1/TGFB2/…
2	GO:0001935	endothelial cell proliferation	BP	1.79e-11	64	MEF2C/AGTR1/THBS4/CXCL12/ZEB2/TIE1/PTPRM/SPARC/ACVRL1/JCAD/CD34/VASH1/TNFSF12/ATOH8/APLNR/NRP1/FGF7/SULF1/IGF2/TEK/COL8A1/HTR2B/VSTM4/LOXL2/COL4A3/SCG2/FLT4/VASH2/FGFR1/MMP14/HSPG2/ALDH1A2/ITGB3/COL8A2/MMRN2/CCL2/BMPER/ITGA4/DLL4/CCL11/KDR/ALOX5/PRKCA/IL10/PRKD1/NR2F2/AKT3/PDGFB/BMP4/EGF/THBS1/APOE/RGCC/STAT5A/LIPA/CCR3/PPP1R16B/BMPR2/NRP2/CDH13/BMP6/SEMA5A/GATA2/FLT1
2	GO:0034765	regulation of monoatomic ion transmembrane transport	BP	1.79e-11	105	SCN1B/PLN/ANK2/FXYD1/JPH2/STAC3/ACTN2/CACNG6/HRC/TRDN/ATP1A2/CACNA1C/CASQ2/SLN/FHL1/CASQ1/THY1/BIN1/CACNG1/KCNJ8/CACNB1/SCN5A/PDE4B/APLNR/KCNE4/SCN2B/EDN3/RGS4/ADRA2A/F2R/ATP2A1/AKAP6/FYN/JSRP1/KCNN2/PLP1/KCNC1/STAC/P2RX5/ITGB3/RELN/EDNRA/TMEM38A/KCNE5/FGF14/CD63/CCL2/DMD/HECW1/KCNMB1/REM1/KCNIP1/SCN3B/SLC8A1/MMP9/CACNB2/CCR2/KCNJ6/STAC2/PRKD1/TRPC3/PPP3CB/DRD4/PDE4D/SELENON/HECW2/ADCYAP1R1/CAPN3…
2	GO:0060326	cell chemotaxis	BP	2.14e-11	103	AGTR1/THBS4/MMP2/CXCL12/JAM3/PADI2/RARRES2/BST1/PDE4B/NRP1/PDGFRB/TNFAIP6/S1PR1/PDGFRA/FGF18/EDN3/GREM1/SCG2/CCL14/FGFR1/CSF1R/CMKLR1/ITGA9/SMOC2/HGF/NBL1/LBP/PRKCQ/ITGA1/CCL2/SLAMF8/ITGB2/PREX1/PARVA/PDGFD/F7/C3AR1/CSF1/CCRL2/MPP1/C5AR1/EDNRB/CCL11/IL16/RIPOR2/KDR/ALOX5/CCL23/CX3CR1/CCR1/CTSG/CCR2/GPSM3/LGMN/IL10/PRKD1/TGFB2/AIF1/PTPRO/CH25H/PDGFB/NCKAP1L/CSF3R/FCER1G/THBS1/ANO6/TNFSF11/GAS6/PIK…
2	GO:0090287	regulation of cellular response to growth factor stimulus	BP	2.16e-11	104	DOK5/ZEB1/CHRD/CILP/SFRP2/FZD4/ZNF423/ZEB2/TGFB3/EMILIN1/FBN1/AGT/ADGRA2/ACVRL1/DCN/ASPN/FSTL1/JCAD/NOG/SFRP4/NRP1/HTRA3/RBPMS2/PTP4A3/TNFAIP6/SULF1/ENG/CDH5/CHRDL2/FAM20C/TMEM108/RUNX2/SOX11/FGF18/GREM1/CREB3L1/HTRA1/TMEM204/CHRDL1/TGFB1I1/TNXB/SLC2A10/FGFR1/ADAMTSL2/FZD1/WFIKKN2/ADAMTS12/NREP/ITGB3/SMOC2/PMEPA1/NBL1/FGF9/LDLRAD4/LATS2/GREM2/GDF3/MMRN2/CD63/PRDM16/MYOCD/BMPER/NRROS/KDR/SPRY1/ITG…
2	GO:0070374	positive regulation of ERK1 and ERK2 cascade	BP	3.44e-11	74	THPO/NOX4/NRP1/IGF1/PDGFRB/ACTA2/TEK/FERMT2/PDGFRA/FGF18/HAND2/HTR2B/CHI3L1/F2R/TLR4/FLT4/PLA2G2A/CCN2/CCL14/ERBB4/AKAP12/GLIPR2/CSF1R/ITGB3/GNAI2/HTR2A/CCL2/CALCR/BMPER/MTURN/PDGFD/PLA2G5/C5AR1/CCL11/CD4/KDR/CCL23/CAVIN3/CCR1/PRKCA/RAMP3/ARRB1/MAP3K12/HAVCR2/ANGPT1/PDGFB/BMP4/SCIMP/APOE/NTRK1/GPBAR1/GAS6/ICAM1/PDGFC/CCL18/CCL7/ABL1/CCL13/GPR183/CCL21/PTPRC/RAPGEF2/NOD1/DRD2/HLA-DRB1/INHBA/CCR7/C…
2	GO:0060048	cardiac muscle contraction	BP	3.48e-11	59	SGCD/SCN1B/MYL3/PLN/ABCC9/ANK2/TPM1/ADORA1/HRC/SCN4A/ATP1A2/CACNA1C/MYLK2/CASQ2/TCAP/MYL2/TNNI2/BIN1/KCNJ8/CSRP3/TNNI1/TNNC1/SCN5A/MYL4/PDE4B/TTN/KCNE4/GJA5/MYH6/MYH7/SCN2B/ATP2A1/KCNN2/TMEM38A/KCNE5/DMD/KCNA5/CACNA1G/SCN7A/SCN3B/SCN11A/SLC8A1/CACNB2/SMAD7/PDE4D/FGF13/KCNJ5/PIK3CG/CACNA2D1/SNTA1/CXCR4/SCN3A/TNNT2/SCN4B/PDE5A/PRKACA/ADRA1B/TNNI3K/EHD3
2	GO:0003206	cardiac chamber morphogenesis	BP	3.77e-11	55	MEF2C/MYL3/SFRP2/TPM1/ZFPM2/MYL2/NOG/TNNI1/SMARCD3/TNNC1/APLNR/NRP1/HEYL/MYH6/ENG/BMP5/MYH7/TEK/SOX11/HAND2/ADPRHL1/HEG1/FZD1/SLIT3/COL11A1/EDNRA/HEY2/WNT2/WNT11/TGFBR2/PARVA/DLL4/TGFB2/CCN1/FZD2/SMAD7/NOS3/BMP4/ACVR1/RBP4/MSX2/GATA6/BMPR2/NRP2/TNNT2/GATA3/ADAMTS1/SLIT2/CPE/FOXF1/RBPJ/FOXC2/TBX3/SEMA3C/FHL2
2	GO:1904062	regulation of monoatomic cation transmembrane transport	BP	4.17e-11	95	SCN1B/PLN/ANK2/FXYD1/JPH2/STAC3/ACTN2/CACNG6/HRC/TRDN/ATP1A2/CACNA1C/CASQ2/SLN/FHL1/CASQ1/THY1/BIN1/CACNG1/CACNB1/SCN5A/PDE4B/APLNR/KCNE4/SCN2B/EDN3/RGS4/ADRA2A/F2R/ATP2A1/AKAP6/FYN/JSRP1/KCNN2/PLP1/KCNC1/STAC/P2RX5/ITGB3/EDNRA/TMEM38A/KCNE5/FGF14/CD63/DMD/HECW1/KCNMB1/REM1/KCNIP1/SCN3B/SLC8A1/MMP9/CACNB2/STAC2/PRKD1/TRPC3/PPP3CB/DRD4/PDE4D/SELENON/HECW2/ADCYAP1R1/CAPN3/GRP/TESC/ANO6/LRRC55/JPH4/…
2	GO:0050900	leukocyte migration	BP	4.17e-11	122	JAM2/THBS4/MMP2/ITGA7/ADORA1/CXCL12/JAM3/PADI2/EMILIN1/TRIM55/APOD/THY1/RARRES2/BST1/CD34/PDE4B/TNFAIP6/BMP5/PECAM1/S1PR1/CD99L2/EDN3/GREM1/SCG2/CCL14/FYN/PLVAP/LYVE1/CSF1R/MMP14/CMKLR1/ITGA9/IL1R1/ITGB3/NBL1/PIK3R1/LBP/ITGA1/CCL2/SLAMF8/ITGB2/ITGA4/PREX1/PDGFD/F7/C3AR1/CSF1/MPP1/C5AR1/EDNRB/CCL11/IL16/RIPOR2/ALOX5/CCL23/CX3CR1/CD200/NLRP12/CCR1/CTSG/CCR2/GPSM3/LGMN/SELP/IL10/TGFB2/STAT5B/CD300A/…
2	GO:0002062	chondrocyte differentiation	BP	4.48e-11	53	MEF2C/PTH1R/SFRP2/COL3A1/ACVRL1/MUSTN1/ADAMTS7/SULF1/RFLNA/COMP/RUNX2/FGF18/MEF2D/AXIN2/GREM1/NPR2/LOXL2/CCN4/NKX3-2/CCN2/FGFR1/SERPINH1/ADAMTS12/COL11A1/ARID5A/FGF9/ZBTB16/GDF6/TGFBR2/CYTL1/RUNX1/EFEMP1/LTBP3/CHSY1/CHST11/GDF5/RFLNB/SMAD7/BMP4/RARB/SULF2/GLI3/SCX/MSX2/SLC39A14/WNT5B/BMPR2/TGFBI/BMP6/CREB3L2/SOX5/GLG1/EXT2
2	GO:1904018	positive regulation of vasculature development	BP	4.87e-11	66	SFRP2/CXCL12/HSPB6/TIE1/S100A1/EMILIN1/ACVRL1/TNN/JCAD/CD34/TNFSF12/APLNR/NRP1/PTGIS/AQP1/ADAM12/ENG/CDH5/TEK/TBXA2R/FGF18/CHI3L1/GREM1/TWIST1/VASH2/RAMP2/CYSLTR1/ITGB3/SMOC2/CMA1/TGFBR2/BMPER/PIK3R6/RUNX1/C3AR1/EMILIN2/C5AR1/CCL11/KDR/C3/CYP1B1/CX3CR1/CYBB/PRKCA/IL10/PRKD1/ETS1/AKT3/NOS3/ITGA5/JAK1/THBS1/PRKCB/ITGAX/CTSH/CCR3/GATA6/CXCR4/ITGB1/ABL1/FOXC2/SEMA5A/GATA2/DDAH1/CCBE1/FLT1
2	GO:0045766	positive regulation of angiogenesis	BP	5.71e-11	65	SFRP2/HSPB6/TIE1/S100A1/EMILIN1/ACVRL1/TNN/JCAD/CD34/TNFSF12/APLNR/NRP1/PTGIS/AQP1/ADAM12/ENG/CDH5/TEK/TBXA2R/FGF18/CHI3L1/GREM1/TWIST1/VASH2/RAMP2/CYSLTR1/ITGB3/SMOC2/CMA1/TGFBR2/BMPER/PIK3R6/RUNX1/C3AR1/EMILIN2/C5AR1/CCL11/KDR/C3/CYP1B1/CX3CR1/CYBB/PRKCA/IL10/PRKD1/ETS1/AKT3/NOS3/ITGA5/JAK1/THBS1/PRKCB/ITGAX/CTSH/CCR3/GATA6/CXCR4/ITGB1/ABL1/FOXC2/SEMA5A/GATA2/DDAH1/CCBE1/FLT1
2	GO:0070588	calcium ion transmembrane transport	BP	6.09e-11	102	PLN/ANK2/SLC8A3/ANXA6/JPH2/STAC3/CACNG6/HRC/TRDN/ATP1A2/CACNA1C/CACNA1S/CASQ2/SLN/CASQ1/THY1/BIN1/CACNG1/KCNJ8/CACNB1/PDE4B/APLNR/CACNA1H/HTR2B/SLC24A2/ADRA2A/F2R/ATP2A1/AKAP6/NALCN/P2RX6/FYN/JSRP1/TRPV2/PLP1/STAC/P2RX5/NALF1/ITGB3/EDNRA/TMEM38A/RYR1/HTR2A/ATP2B2/PLCE1/DMD/REM1/EDNRB/CACNA1G/SLC8A1/CACNB2/STAC2/CACNA2D2/PRKD1/PLCB2/SLC24A3/TRPC3/PPP3CB/GP5/DRD4/SLC24A4/PDE4D/SELENON/ADCYAP1R1/CAP…
2	GO:0070252	actin-mediated cell contraction	BP	6.09e-11	49	SGCD/SCN1B/PLN/ABCC9/ANK2/EPDR1/TPM1/ADORA1/ZEB2/SCN4A/ATP1A2/CACNA1C/MYLK2/ACTC1/MYL11/BIN1/KCNJ8/MYH3/TNNC1/SCN5A/MYL1/PDE4B/KCNE4/GJA5/MYH2/MYH6/ACTA2/LIMCH1/MYH7/SCN2B/ATP2A1/KCNN2/KCNE5/PARVA/KCNA5/CACNA1G/SCN7A/SCN3B/SCN11A/CACNB2/PDE4D/FGF13/KCNJ5/QKI/CACNA2D1/SNTA1/SCN3A/TNNT2/SCN4B
2	GO:0007204	positive regulation of cytosolic calcium ion concentration	BP	6.23e-11	62	AGTR1/JPH2/CACNA1C/TBXA2R/PRKG1/PTGER3/C1QTNF1/F2R/CYSLTR1/PTGIR/CMKLR1/P2RX5/EDNRA/PTGER2/DLG4/PTGFR/PTGDR/HTR2A/CALCR/C3AR1/CCRL2/C5AR1/EDNRB/FPR3/FPR1/CX3CR1/SLC8A1/CCR1/CCR2/TRPC3/S1PR3/ADCYAP1R1/KISS1/JPH4/ADRA1D/GATA1/PKD2/PIK3CG/CCR8/CACNA2D1/MCHR1/CCR3/LPAR1/CXCR4/ABL1/CCR4/JPH3/CCR5/GPR35/PKD1/CCR7/ITGAV/CCR6/GATA2/CD36/ADRA1B/CD52/ACKR4/AVPR1A/PTGER4/FFAR4/CXCR3
2	GO:0050808	synapse organization	BP	6.33e-11	140	MEF2C/SLC8A3/CHRNA1/PDZRN3/CAP2/ACHE/CACNA1S/DRP2/SLITRK4/NEGR1/LAMB2/MUSK/ST8SIA2/ARHGEF15/MYOT/KCNJ8/CACNB1/NRP1/NTNG2/RAPSN/THBS2/PLXND1/COLQ/DMPK/CAMK2B/SPTB/ADGRB3/TMEM108/CLSTN2/FILIP1/MAPT/SPARCL1/CNTN4/NFATC4/SHANK1/PCDHB4/F2R/TUBA1A/CHRDL1/SYN1/SYNDIG1/PPFIA2/LZTS1/ERBB4/LINGO4/SYNPO/FYN/FZD1/PALM/ITGB3/PLXNC1/RELN/GRID1/LRRN1/PCDHB5/DLG4/LRFN5/NRXN2/CDH2/PTK7/GPC4/SEZ6L/APBB2/CHRNB1/LRR…
2	GO:0090130	tissue migration	BP	7.45e-11	103	MEF2C/KANK2/MEOX2/ZEB2/ACTA1/PTPRM/SPARC/RHOJ/AGT/ADGRA2/ACTC1/ACVRL1/SERPINF1/DCN/DAAM2/FSTL1/FAP/JCAD/CLEC14A/VASH1/TNFSF12/ATOH8/NRP1/PTP4A3/PLXND1/FGF7/CDH5/ACTA2/TEK/STARD13/TBXA2R/FGF18/ENPP2/VSTM4/GREM1/IQSEC1/ADAMTS9/LOXL2/SCG2/FLT4/FGFR1/GLIPR2/ARSB/SNAI1/ACTG2/ITGB3/AMOT/SMOC2/GDF6/MAP3K3/MMRN2/MAPRE2/TGFBR2/BMPER/SRPX2/DLL4/KDR/PKN1/CYP1B1/PLPP3/MMP9/SOX18/PRKCA/LGMN/PRKD1/TGFB2/ETS1/N…
2	GO:0050866	negative regulation of cell activation	BP	2.3e-10	76	LRRC32/EMILIN1/SYT11/HLX/FN1/PDGFRA/SOX11/PRKG1/AXL/ZBTB46/C1QTNF1/PLA2G2A/DTX1/ADAMTS18/ADGRF5/LRFN5/BPI/TNFSF4/CD33/MILR1/VSIG4/LOXL3/DUSP3/RUNX1/PLA2G5/RIPOR2/TYROBP/LAPTM5/FGR/PKN1/CD200/CR1/CD86/CTSG/FCGR2B/CYGB/CD300LF/LILRB4/IL10/CD300A/FGL2/MNDA/HAVCR2/SH2B3/SMAD7/NOS3/PDGFB/BMP4/LST1/LILRB1/APOE/LILRB2/CD84/GLI3/BTK/TNFAIP8L2/FOXP3/IL2RA/IL4I1/ILDR2/SFRP1/SPN/PTPRC/CLEC4G/PDE5A/HLA-DRB1/…
2	GO:0035051	cardiocyte differentiation	BP	2.51e-10	60	SGCD/MEF2C/SYNE1/ALPK3/ACTN2/MYO18B/NEB/ACTC1/MYLK3/TCAP/NOX4/MYL2/ALPK2/KCNJ8/CSRP3/NRAP/TTN/COL14A1/SOX17/IGF1/PDGFRB/MYH6/PDGFRA/PRKG1/HAND2/RGS4/GREM1/ADPRHL1/PRICKLE1/AKAP6/TWIST1/SGCB/PI16/EDNRA/HEY2/BVES/RARA/MYOCD/SPRY1/SLC8A1/SOX18/MYH11/WT1/TGFB2/FOXP1/FHOD3/BMP4/ACVR1/RARB/SORBS2/GATA6/OBSL1/ITGB1/AKAP13/RBPJ/INHBA/TBX3/SEMA3C/FHL2/LRRC27
2	GO:0006937	regulation of muscle contraction	BP	3.01e-10	61	MYL3/PLN/ANK2/SLC8A3/TPM1/ADORA1/HRC/SCN4A/MYBPH/ATP1A2/CACNA1C/CACNA1S/MYLK2/CASQ2/MYL9/TNNC2/CASQ1/MYL2/TNNT3/BIN1/CACNG1/TNNI1/CACNB1/TNNC1/SCN5A/PDE4B/GJA5/DMPK/CNN1/MYH7/TBXA2R/PRKG1/ADRA2A/F2R/ATP2A1/KCNA1/PPP1R12B/GUCY1A1/TMEM38A/TNNT1/DMD/MYOCD/REM1/SLC8A1/ARHGAP42/PRKD1/SMAD7/PDE4D/ACTN3/FGF13/PIK3CG/KIT/DOCK4/TNNT2/P2RX1/DAPK3/PDE5A/PRKACA/ADRA1B/TNNI3K/EHD3
2	GO:0032970	regulation of actin filament-based process	BP	3.17e-10	116	PLN/ANK2/KANK2/TPM1/LMOD1/ADORA1/CXCL12/ZEB2/ACTN2/TGFB3/JAM3/MAGEL2/LMOD3/ATP1A2/CACNA1C/MYLK2/NEB/ARHGAP6/MYLK3/DAAM2/LMOD2/BIN1/ARHGEF15/BST1/TNNC1/SCN5A/PDE4B/ANKRD23/DLC1/PRKN/NRP1/GJA5/EPHA3/PDGFRB/SYNPO2/TMOD4/SYNPO2L/ACTA2/LIMCH1/S1PR1/SPTB/ESAM/FERMT2/PDGFRA/RGS4/SHANK1/CORO2B/ELN/ATP2A1/CFL2/TMOD1/CCN2/SYNPO/CSF1R/RHOQ/ITGB3/DIXDC1/PIK3R1/MYADM/ARHGAP28/KANK4/LRP1/WNT11/KANK3/PREX1/ARHG…
2	GO:0042391	regulation of membrane potential	BP	4.06e-10	122	SCN1B/MEF2C/PLN/SLC1A7/ABCC9/ANK2/SLC8A3/CHRNA1/SYNE1/FXYD1/ADORA1/ACTN2/SCN4A/KCND2/TRDN/ATP1A2/CACNA1C/CASQ2/DCN/CHRNG/POPDC2/FHL1/COL6A1/BIN1/KCNJ8/SCN5A/PRKN/KCNE4/GJA5/CACNA1H/DMPK/TMEM108/SCN2B/KCNB1/GPR88/MAPT/RGS4/SHANK1/NPR2/KCNA1/AKAP6/NALCN/KCNK3/P2RX6/KCNN2/ARL6IP5/KCNC1/P2RX5/RELN/S1PR2/GRID1/KCNE5/BVES/DLG4/KCNK2/PIEZO2/DMD/RIMS4/CHRNB1/KCNA5/STX1B/GLRB/CACNA1G/KDR/SCN7A/SCN3B/SCN11…
2	GO:0045446	endothelial cell differentiation	BP	4.73e-10	50	ZEB1/PDE2A/FZD4/TIE1/ACVRL1/FSTL1/TMEM100/ATOH8/SOX17/NRP1/CDH5/PECAM1/S1PR1/HEG1/COL18A1/FZD1/S1PR2/EDNRA/HEY2/MYADM/NOTCH4/SCUBE1/CLDN5/EDNRB/ROBO4/KDR/SOX18/FZD2/NR2F2/S1PR3/BMP4/PDE4D/CLIC4/ACVR1/ADD1/APOLD1/ICAM1/RAPGEF1/LIPA/FOXP3/PPP1R16B/BMPR2/CXCR4/NDP/BMP6/RAPGEF2/RBPJ/PROC/PLOD3/BARX1
2	GO:0060349	bone morphogenesis	BP	4.94e-10	45	MEF2C/TGFB3/COL3A1/COL1A1/SFRP4/TEK/COMP/TMEM119/RUNX2/FGF18/MEF2D/AXIN2/MMP16/PHOSPHO1/NPR2/TWIST1/MMP14/SERPINH1/THBS3/RARA/MMP13/TGFBR2/CSGALNACT1/LTBP3/CHSY1/INPPL1/BMP4/ALPL/ACTN3/RARB/GLI3/SCX/MSX2/FREM1/CDX1/RAB23/BMPR2/MEGF8/MSX1/BMP6/FOXN3/SKI/GLG1/HAS2/EXT2
2	GO:0048644	muscle organ morphogenesis	BP	6.34e-10	39	MYL3/TPM1/ZFPM2/COL3A1/EFEMP2/MYLK2/MYF6/ACTC1/TCAP/MYL2/MYL11/NOG/TNNI1/TNNC1/TTN/ANKRD1/MYH6/ENG/MYH7/S1PR1/XIRP2/GSC/HEG1/FZD1/COL11A1/EDNRA/HEY2/SMTNL1/WNT2/DLL4/MYLK/TGFB2/FZD2/SMAD7/ADARB1/TNNT2/LIF/RBPJ/FOXC2
2	GO:0007229	integrin-mediated signaling pathway	BP	6.98e-10	50	ITGA7/LAMA2/COL3A1/LAMB2/THY1/BST1/NRP1/FN1/FERMT2/LIMS2/ITGA11/ITGA10/ITGBL1/CCN2/SLC2A10/ITGA9/ITGB3/TIMP1/CD63/ITGA1/LOXL3/ITGB2/ITGA4/NID1/COL16A1/TLN1/FGR/ITGA8/PLPP3/ITGB5/LAMB1/PRKD1/FUT8/FERMT3/ITGA5/ZYX/PRAM1/ITGAX/PLEK/ILK/ITGAM/LAMC1/HCK/ITGB1/ABL1/FYB1/ADAMTS1/ITGAV/VAV1/ITGAL
2	GO:0035150	regulation of tube size	BP	7.85e-10	57	AGTR1/MMP2/ADORA1/SOD3/ATP1A2/AGT/KCNJ8/GJA5/ACTA2/COMP/GRIP2/TBXA2R/PRKG1/EDN3/HTR2B/VSTM4/ADRA2A/F2R/CYSLTR1/HRH2/ITGA9/GUCY1A1/EDNRA/ACE/NPR1/SMTNL1/KLF2/HTR2A/ITGA1/KCNMB1/TBXAS1/ITGA4/KCNA5/AVPR2/EDNRB/SLC8A1/ARHGAP42/KCNMA1/NOS3/SVEP1/APOE/ADRA1D/WNT9B/KCNMB4/DOCK4/HTR1B/SNTA1/BMPR2/ITGB1/ABL1/P2RX1/FOXC2/ADORA2A/ADRA1B/AVPR1A/PLOD3/EXT2
2	GO:0006909	phagocytosis	BP	8.38e-10	80	DYSF/ADORA1/COLEC12/SYT11/SPON2/PECAM1/C4A/CD93/AXL/TLR4/PLPP4/FYN/PIP4P2/ITGB3/CD302/PTX3/LBP/RARA/MEGF10/MSR1/LRP1/CCL2/CD14/PLD4/ITGB2/C2/PLA2G5/TYROBP/FGR/SRPX/C3/FCGR2B/TIMD4/MFGE8/CCR2/FCGR2C/FCGR1A/CD300LF/TGM2/DOCK2/CD300A/AIF1/IRF8/FCGR2A/FCN1/NCKAP1L/ELMO1/FCER1G/THBS1/ANO6/GAS6/BTK/TUB/XKR8/PEAR1/ITGAM/HCK/BIN2/ITGB1/ABL1/PTPRC/CFP/TICAM2/PIP5K1C/LEPR/IL2RB/NCF4/ITGAV/ADORA2A/GATA2/CD3…
2	GO:0050920	regulation of chemotaxis	BP	9.71e-10	78	THBS4/CXCL12/JAM3/PADI2/ADGRA2/SEMA6C/RARRES2/BST1/NRP1/PDGFRB/TNFAIP6/S1PR1/PDGFRA/FGF18/SEMA6B/EDN3/NOVA2/GREM1/SCG2/FGFR1/CSF1R/CMKLR1/SMOC2/NBL1/LBP/NTRK3/SEMA3G/CCL2/SLAMF8/DUSP3/PDGFD/F7/C3AR1/CSF1/MPP1/C5AR1/IL16/RIPOR2/KDR/CX3CR1/CCR1/CCR2/GPSM3/LGMN/PRKD1/PLXNA4/AIF1/PTPRO/PDGFB/NCKAP1L/THBS1/ANO6/GAS6/CYP19A1/SEMA5B/LPAR1/CCL7/BMPR2/P2RY12/CXCR4/CDH13/MEGF8/GPR183/CCL21/PLA2G7/ST6GAL1/R…
2	GO:0003231	cardiac ventricle development	BP	9.83e-10	53	MEF2C/MYL3/PDE2A/SFRP2/TPM1/ZFPM2/MYL2/NOG/TNNI1/SMARCD3/TNNC1/SCN5A/APLNR/HEYL/GJA5/MYH6/ENG/MYH7/SOX11/XIRP2/HAND2/HEG1/GREB1L/FZD1/SLIT3/COL11A1/EDNRA/HEY2/PTK7/KCNK2/WNT11/MYOCD/TGFBR2/DLL4/SALL1/TGFB2/CCN1/FZD2/SMAD7/NOS3/BMP4/ACVR1/SALL4/BMPR2/TNNT2/GATA3/SLIT2/CPE/FOXF1/RBPJ/FOXC2/TBX3/SEMA3C
2	GO:0055007	cardiac muscle cell differentiation	BP	9.98e-10	50	SGCD/MEF2C/SYNE1/ALPK3/ACTN2/MYO18B/NEB/ACTC1/MYLK3/TCAP/NOX4/MYL2/ALPK2/KCNJ8/CSRP3/NRAP/TTN/COL14A1/IGF1/PDGFRB/MYH6/PDGFRA/PRKG1/RGS4/GREM1/ADPRHL1/PRICKLE1/AKAP6/SGCB/PI16/HEY2/BVES/RARA/MYOCD/SLC8A1/MYH11/WT1/FOXP1/FHOD3/BMP4/ACVR1/RARB/SORBS2/GATA6/OBSL1/ITGB1/AKAP13/TBX3/FHL2/LRRC27
2	GO:0002040	sprouting angiogenesis	BP	1.21e-09	54	AGTR1/MEOX2/S100A1/RHOJ/ADGRA2/ACVRL1/RECK/TNN/JCAD/CLEC14A/RSPO3/APLNR/NRP1/TEK/STARD13/TBXA2R/VSTM4/GREM1/CREB3L1/ADAMTS9/LOXL2/FLT4/RAMP2/MAP3K3/KLF2/MMRN2/BMPER/SRPX2/PARVA/DLL4/KDR/ALOX5/IL10/AKT3/ANGPT1/BMP4/ITGA5/JAK1/THBS1/HDAC7/PPP1R16B/CEMIP2/ITGB1/ABL1/CDH13/SPRED1/SLIT2/HDAC9/FOXC2/SEMA5A/GATA2/SEMA3E/CCBE1/LEF1
2	GO:0051897	positive regulation of phosphatidylinositol 3-kinase/protein kinase B signal transduction	BP	1.39e-09	63	THPO/AGT/DCN/NOX4/FN1/IGF1/PDGFRB/ENG/IGF2/TEK/FERMT2/PDGFRA/TSPYL5/AXL/CHI3L1/IGFBP5/C1QTNF1/F2R/ERBB4/FGFR1/CSF1R/MEIS3/RELN/HGF/CALCR/KDR/FGR/CX3CR1/CASS4/RAMP3/PIK3R5/INSR/SELP/HCLS1/PRKD1/TGFB2/GRM2/ANGPT1/PDGFB/EGF/THBS1/TNFSF11/GAS6/PIK3CG/KIT/CD28/PINK1/RASD2/P2RY12/ITGB1/HCST/GATA3/CCL21/CCR7/CCL19/SEMA5A/UNC5B/SEMA3E/NEDD4/RET/PTPRJ/FLT1/FLT3
2	GO:0010631	epithelial cell migration	BP	1.49e-09	98	MEF2C/KANK2/MEOX2/ZEB2/PTPRM/SPARC/RHOJ/AGT/ADGRA2/ACVRL1/SERPINF1/DCN/DAAM2/FSTL1/FAP/JCAD/CLEC14A/VASH1/TNFSF12/ATOH8/NRP1/PTP4A3/PLXND1/FGF7/CDH5/TEK/STARD13/TBXA2R/FGF18/ENPP2/VSTM4/GREM1/IQSEC1/ADAMTS9/LOXL2/SCG2/FLT4/FGFR1/GLIPR2/ARSB/SNAI1/ITGB3/AMOT/SMOC2/GDF6/MAP3K3/MMRN2/MAPRE2/TGFBR2/BMPER/SRPX2/DLL4/KDR/PKN1/CYP1B1/PLPP3/MMP9/SOX18/PRKCA/LGMN/PRKD1/TGFB2/ETS1/NR2F2/FOXP1/AKT3/NOS3/ANG…
2	GO:0060415	muscle tissue morphogenesis	BP	1.69e-09	36	MYL3/TPM1/ZFPM2/COL3A1/EFEMP2/MYLK2/MYF6/ACTC1/TCAP/MYL2/MYL11/NOG/TNNI1/TNNC1/TTN/ANKRD1/MYH6/ENG/MYH7/S1PR1/XIRP2/HEG1/FZD1/COL11A1/EDNRA/HEY2/WNT2/DLL4/MYLK/TGFB2/FZD2/SMAD7/ADARB1/TNNT2/RBPJ/FOXC2
2	GO:0001936	regulation of endothelial cell proliferation	BP	1.69e-09	54	MEF2C/AGTR1/THBS4/CXCL12/TIE1/PTPRM/SPARC/ACVRL1/JCAD/VASH1/TNFSF12/ATOH8/APLNR/NRP1/FGF7/SULF1/IGF2/TEK/HTR2B/COL4A3/SCG2/FLT4/VASH2/FGFR1/HSPG2/ALDH1A2/ITGB3/MMRN2/CCL2/ITGA4/DLL4/CCL11/KDR/ALOX5/PRKCA/IL10/PRKD1/NR2F2/AKT3/PDGFB/BMP4/EGF/THBS1/APOE/RGCC/STAT5A/CCR3/PPP1R16B/NRP2/CDH13/BMP6/SEMA5A/GATA2/FLT1
2	GO:0035296	regulation of tube diameter	BP	1.7e-09	56	AGTR1/MMP2/ADORA1/SOD3/ATP1A2/AGT/KCNJ8/GJA5/ACTA2/COMP/GRIP2/TBXA2R/PRKG1/EDN3/HTR2B/VSTM4/ADRA2A/F2R/CYSLTR1/HRH2/ITGA9/GUCY1A1/EDNRA/ACE/NPR1/SMTNL1/KLF2/HTR2A/ITGA1/KCNMB1/TBXAS1/ITGA4/KCNA5/AVPR2/EDNRB/SLC8A1/ARHGAP42/KCNMA1/NOS3/SVEP1/APOE/ADRA1D/KCNMB4/DOCK4/HTR1B/SNTA1/BMPR2/ITGB1/ABL1/P2RX1/FOXC2/ADORA2A/ADRA1B/AVPR1A/PLOD3/EXT2
2	GO:0097746	blood vessel diameter maintenance	BP	1.7e-09	56	AGTR1/MMP2/ADORA1/SOD3/ATP1A2/AGT/KCNJ8/GJA5/ACTA2/COMP/GRIP2/TBXA2R/PRKG1/EDN3/HTR2B/VSTM4/ADRA2A/F2R/CYSLTR1/HRH2/ITGA9/GUCY1A1/EDNRA/ACE/NPR1/SMTNL1/KLF2/HTR2A/ITGA1/KCNMB1/TBXAS1/ITGA4/KCNA5/AVPR2/EDNRB/SLC8A1/ARHGAP42/KCNMA1/NOS3/SVEP1/APOE/ADRA1D/KCNMB4/DOCK4/HTR1B/SNTA1/BMPR2/ITGB1/ABL1/P2RX1/FOXC2/ADORA2A/ADRA1B/AVPR1A/PLOD3/EXT2
2	GO:0090132	epithelium migration	BP	1.76e-09	98	MEF2C/KANK2/MEOX2/ZEB2/PTPRM/SPARC/RHOJ/AGT/ADGRA2/ACVRL1/SERPINF1/DCN/DAAM2/FSTL1/FAP/JCAD/CLEC14A/VASH1/TNFSF12/ATOH8/NRP1/PTP4A3/PLXND1/FGF7/CDH5/TEK/STARD13/TBXA2R/FGF18/ENPP2/VSTM4/GREM1/IQSEC1/ADAMTS9/LOXL2/SCG2/FLT4/FGFR1/GLIPR2/ARSB/SNAI1/ITGB3/AMOT/SMOC2/GDF6/MAP3K3/MMRN2/MAPRE2/TGFBR2/BMPER/SRPX2/DLL4/KDR/PKN1/CYP1B1/PLPP3/MMP9/SOX18/PRKCA/LGMN/PRKD1/TGFB2/ETS1/NR2F2/FOXP1/AKT3/NOS3/ANG…
2	GO:0040013	negative regulation of locomotion	BP	2.01e-09	105	MEF2C/BMERB1/CHRD/PODN/SFRP2/TPM1/MEOX2/MITF/ADORA1/CXCL12/ZEB2/TIE1/PTPRM/PADI2/COL3A1/EMILIN1/ACVRL1/SERPINF1/DCN/RECK/APOD/SEMA6C/THY1/TNN/NOG/VASH1/DLC1/NRP1/TNFAIP6/SULF1/ENG/BMP5/LIMCH1/STARD13/TBXA2R/CDH11/PRKG1/SEMA6B/GREM1/IGFBP5/TAFA5/RGN/ADAMTS9/TIMP1/NBL1/LDLRAD4/GPR173/MMRN2/SEMA3G/LRP1/CCL2/WNT11/MYOCD/FBLN1/SLAMF8/DUSP3/EMILIN2/CLDN5/DLL4/RIPOR2/CYP1B1/CX3CR1/CD200/DPYSL3/HYAL2/CYG…
2	GO:0003009	skeletal muscle contraction	BP	2.69e-09	26	SLC8A3/CHRNA1/STAC3/SCN4A/TCAP/TNNC2/CASQ1/TNNT3/TNNI2/TNNI1/MYH3/TNNC1/DMPK/MYH7/ATP2A1/JSRP1/STAC/RCSD1/TNNT1/DMD/SYNM/REM1/STAC2/PRKD1/ACTN3/ATP8A2
2	GO:1903169	regulation of calcium ion transmembrane transport	BP	2.7e-09	59	PLN/ANK2/JPH2/STAC3/CACNG6/HRC/TRDN/ATP1A2/CACNA1C/CASQ2/SLN/CASQ1/THY1/BIN1/CACNG1/CACNB1/PDE4B/APLNR/ADRA2A/F2R/ATP2A1/AKAP6/FYN/JSRP1/PLP1/STAC/P2RX5/ITGB3/TMEM38A/DMD/REM1/SLC8A1/CACNB2/STAC2/PRKD1/TRPC3/PPP3CB/DRD4/PDE4D/SELENON/ADCYAP1R1/CAPN3/JPH4/PSEN2/PKD2/PIK3CG/CACNA2D1/GJC2/F2RL3/ABL1/P2RX1/JPH3/DRD2/TRPC1/GPR35/PRKACA/PPP3CC/TLR9/CORO1A
2	GO:0070371	ERK1 and ERK2 cascade	BP	3.3e-09	96	DAB2/THPO/DUSP26/EMILIN1/NOX4/NRP1/FN1/IGF1/PDGFRB/ACTA2/TEK/FERMT2/PDGFRA/FGF18/HAND2/HTR2B/CHI3L1/F2R/TLR4/FLT4/PLA2G2A/CCN2/CCL14/ERBB4/AKAP12/GLIPR2/CSF1R/ITGB3/GNAI2/HTR2A/CCL2/CALCR/FBLN1/BMPER/DUSP3/MTURN/PDGFD/PLA2G5/C5AR1/CCL11/CD4/KDR/SPRY1/CCL23/NLRP12/CAVIN3/CCR1/PRKCA/RAMP3/ARRB1/MAP3K12/CCN1/HAVCR2/ANGPT1/PDGFB/BMP4/EGF/SCIMP/APOE/NTRK1/GPBAR1/TNFSF11/GAS6/ICAM1/PDGFC/CCL18/CTSH/CCL…
2	GO:0007015	actin filament organization	BP	3.39e-09	132	TPM2/SORBS1/KANK2/TPM1/LMOD1/CXCL12/ZEB2/ACTN2/TGFB3/XIRP1/ACTA1/MAGEL2/RHOJ/LMOD3/CAP2/NEB/ARHGAP6/ACTC1/TCAP/DAAM2/LMOD2/BIN1/ARHGEF15/RHOBTB1/NRAP/TTN/DLC1/PRKN/NRP1/SYNPO2/TMOD4/SYNPO2L/CNN1/LIMCH1/RFLNA/S1PR1/SPTB/ESAM/FERMT2/CALD1/XIRP2/RGS4/SHANK1/CORO2B/ELN/CFL2/SAMD14/TMOD1/WIPF1/CCN2/GAS7/SYNPO/RHOBTB2/RHOQ/CORO6/PIK3R1/MYADM/ARHGAP28/SHROOM4/KANK4/WNT11/FMN2/MICAL2/KANK3/PACSIN1/COBL/P…
2	GO:0070372	regulation of ERK1 and ERK2 cascade	BP	4.06e-09	90	DAB2/THPO/DUSP26/EMILIN1/NOX4/NRP1/FN1/IGF1/PDGFRB/ACTA2/TEK/FERMT2/PDGFRA/FGF18/HAND2/HTR2B/CHI3L1/F2R/TLR4/FLT4/PLA2G2A/CCN2/CCL14/ERBB4/AKAP12/GLIPR2/CSF1R/ITGB3/GNAI2/HTR2A/CCL2/CALCR/FBLN1/BMPER/DUSP3/MTURN/PDGFD/PLA2G5/C5AR1/CCL11/CD4/KDR/SPRY1/CCL23/NLRP12/CAVIN3/CCR1/PRKCA/RAMP3/ARRB1/MAP3K12/CCN1/HAVCR2/ANGPT1/PDGFB/BMP4/SCIMP/APOE/NTRK1/GPBAR1/GAS6/ICAM1/PDGFC/CCL18/CCL7/ABL1/CCL13/GPR1…
2	GO:0090066	regulation of anatomical structure size	BP	4.08e-09	141	SCT/AGTR1/MMP2/KANK2/LMOD1/ADORA1/SOD3/CXCL12/ACTN2/LMOD3/ATP1A2/AGT/NEB/DAAM2/LMOD2/SEMA6C/COL6A1/BIN1/KCNJ8/NRP1/AQP1/GJA5/FN1/TMOD4/ACTA2/SPTB/ESAM/COMP/GRIP2/TBXA2R/PRKG1/MAPT/SEMA6B/EDN3/HTR2B/VSTM4/ELN/ADRA2A/F2R/CFL2/TMOD1/CYSLTR1/HRH2/TRPV2/ITGA9/GUCY1A1/EDNRA/ACE/NPR1/MYADM/SMTNL1/ARHGAP28/KLF2/HTR2A/KANK4/SEMA3G/ITGA1/ISLR2/KCNMB1/TBXAS1/KANK3/ITGA4/PREX1/DEPTOR/KCNA5/AVPR2/ARHGAP18/EDN…
2	GO:0097529	myeloid leukocyte migration	BP	4.11e-09	79	THBS4/MMP2/CXCL12/JAM3/EMILIN1/TRIM55/RARRES2/BST1/PDE4B/TNFAIP6/PECAM1/CD99L2/EDN3/GREM1/SCG2/CCL14/CSF1R/MMP14/CMKLR1/ITGA9/IL1R1/NBL1/PIK3R1/LBP/ITGA1/CCL2/SLAMF8/ITGB2/PREX1/PDGFD/C3AR1/CSF1/MPP1/C5AR1/EDNRB/CCL11/RIPOR2/CCL23/CX3CR1/CD200/CCR1/CTSG/CCR2/LGMN/TGFB2/STAT5B/CD300A/AIF1/PTPRO/PDGFB/NCKAP1L/CSF3R/FCER1G/THBS1/ANO6/TNFSF11/PIK3CG/KIT/CCL18/CYP19A1/CCL7/P2RY12/CD99/CCL13/CCL21/PLA2…
2	GO:0003151	outflow tract morphogenesis	BP	4.25e-09	38	MEF2C/SFRP2/ZFPM2/NOG/SOX17/NRP1/HEYL/GJA5/PLXND1/ENG/SOX11/HAND2/ELN/PRICKLE1/TWIST1/FZD1/EYA1/EDNRA/HEY2/RYR1/WNT11/TGFBR2/PARVA/CLDN5/SOX18/TGFB2/FZD2/BMP4/NPY1R/MSX2/ILK/GATA6/BMPR2/NRP2/RBPJ/FOXC2/TBX3/SEMA3C
2	GO:0030048	actin filament-based movement	BP	5.27e-09	53	SGCD/SCN1B/PLN/ABCC9/ANK2/EPDR1/TPM1/ADORA1/ZEB2/SCN4A/ATP1A2/CACNA1C/MYLK2/ACTC1/MYL11/BIN1/KCNJ8/MYH3/TNNC1/SCN5A/MYL1/PDE4B/KCNE4/GJA5/MYH2/MYH6/ACTA2/LIMCH1/MYH7/SCN2B/ATP2A1/WIPF1/KCNN2/KCNE5/PARVA/KCNA5/CACNA1G/SCN7A/SCN3B/SCN11A/CACNB2/PDE4D/FGF13/KCNJ5/QKI/WAS/CACNA2D1/SNTA1/SCN3A/TNNT2/SCN4B/MYO9B/SUN2
2	GO:0072001	renal system development	BP	5.6e-09	100	MEF2C/AGTR1/KANK2/EMX2/ADAMTS16/FBN1/AGT/SERPINF1/LAMB2/NOG/KCNJ8/CD34/SOX17/NRP1/AQP1/TNS2/HEYL/PDGFRB/PLXND1/DCHS1/SULF1/ACTA2/PECAM1/KIF26B/TEK/PDGFRA/SOX11/MME/GFRA1/ENPEP/GREM1/RGN/PRICKLE1/BICC1/COL4A3/TMEM59L/GLIS2/GREB1L/ERBB4/FGFR1/ADAMTS6/EYA1/ALDH1A2/ITGB3/EDNRA/ACE/GPR4/ZBTB16/PTK7/RARA/GDF6/PLCE1/WNT11/MYOCD/BMPER/NID1/PDGFD/EDNRB/SPRY1/ITGA8/SALL1/MMP9/HYAL2/WT1/TGFB2/PODXL/PTPRO/SM…
2	GO:0042310	vasoconstriction	BP	6.37e-09	39	AGTR1/MMP2/ATP1A2/AGT/GJA5/ACTA2/COMP/GRIP2/TBXA2R/EDN3/HTR2B/ADRA2A/F2R/CYSLTR1/HRH2/ITGA9/EDNRA/ACE/SMTNL1/HTR2A/TBXAS1/ITGA4/KCNA5/AVPR2/EDNRB/SLC8A1/ARHGAP42/SVEP1/ADRA1D/KCNMB4/DOCK4/HTR1B/SNTA1/BMPR2/ITGB1/ABL1/P2RX1/ADRA1B/AVPR1A
2	GO:0055006	cardiac cell development	BP	6.37e-09	39	SGCD/ALPK3/ACTN2/MYO18B/NEB/ACTC1/MYLK3/TCAP/MYL2/ALPK2/CSRP3/NRAP/TTN/COL14A1/IGF1/PDGFRB/MYH6/PDGFRA/PRKG1/RGS4/ADPRHL1/PRICKLE1/AKAP6/SGCB/PI16/HEY2/BVES/SPRY1/SLC8A1/MYH11/FOXP1/FHOD3/BMP4/SORBS2/OBSL1/INHBA/TBX3/FHL2/LRRC27
2	GO:0055013	cardiac muscle cell development	BP	7.09e-09	37	SGCD/ALPK3/ACTN2/MYO18B/NEB/ACTC1/MYLK3/TCAP/MYL2/ALPK2/CSRP3/NRAP/TTN/COL14A1/IGF1/PDGFRB/MYH6/PDGFRA/PRKG1/RGS4/ADPRHL1/PRICKLE1/AKAP6/SGCB/PI16/HEY2/BVES/SLC8A1/MYH11/FOXP1/FHOD3/BMP4/SORBS2/OBSL1/TBX3/FHL2/LRRC27
2	GO:0043542	endothelial cell migration	BP	7.15e-09	75	MEF2C/MEOX2/ZEB2/PTPRM/SPARC/RHOJ/AGT/ADGRA2/ACVRL1/SERPINF1/DCN/FSTL1/FAP/JCAD/CLEC14A/VASH1/TNFSF12/ATOH8/NRP1/PTP4A3/PLXND1/CDH5/TEK/STARD13/TBXA2R/FGF18/VSTM4/GREM1/ADAMTS9/LOXL2/SCG2/FLT4/FGFR1/ITGB3/AMOT/SMOC2/MAP3K3/MMRN2/BMPER/SRPX2/DLL4/KDR/CYP1B1/PLPP3/SOX18/PRKCA/LGMN/PRKD1/ETS1/NR2F2/FOXP1/AKT3/NOS3/ANGPT1/PDGFB/EGF/THBS1/APOE/RGCC/HDAC7/PIK3CG/STAT5A/LPXN/ITGB1/NRP2/ABL1/CDH13/GATA3/…
2	GO:0061035	regulation of cartilage development	BP	7.38e-09	35	CTSK/ACVRL1/MUSTN1/NOG/ADAMTS7/RFLNA/RUNX2/FGF18/AXIN2/GREM1/LOXL2/CCN4/NKX3-2/CCN2/BMP1/ADAMTS12/FRZB/ZBTB16/RARA/GDF6/WNT11/EFEMP1/LTBP3/CCN1/GDF5/RFLNB/SMAD7/BMP4/RARB/GLI3/SCX/BMPR2/BMP6/SOX5/GLG1
2	GO:0050879	multicellular organismal movement	BP	1.11e-08	30	MAP1A/SLC8A3/CHRNA1/STAC3/SCN4A/TCAP/TNNC2/CASQ1/COL6A1/TNNT3/TNNI2/TNNI1/MYH3/TNNC1/DMPK/MYH7/COMP/ATP2A1/JSRP1/STAC/RCSD1/TNNT1/DMD/SYNM/REM1/STAC2/PRKD1/ACTN3/ITPR1/ATP8A2
2	GO:0043491	phosphatidylinositol 3-kinase/protein kinase B signal transduction	BP	1.12e-08	90	THPO/COL6A2/AGT/DCN/NOX4/COL6A3/COL6A1/TMEM100/FN1/IGF1/PDGFRB/RCN3/ENG/IGF2/TEK/FERMT2/PDGFRA/TSPYL5/AXL/HTR2B/CHI3L1/IGFBP5/C1QTNF1/F2R/TWIST1/ERBB4/FGFR1/SFRP5/CSF1R/MEIS3/RELN/HGF/PIK3R1/NTRK3/HTR2A/CALCR/KDR/FGR/CX3CR1/CAVIN3/CASS4/PREX2/HYAL2/FCGR3A/RAMP3/PIK3R5/INSR/SELP/HCLS1/PRKD1/TGFB2/GRM2/SH2B3/GAB2/ANGPT1/PDGFB/EGF/THBS1/NTRK1/TNFSF11/GAS6/PIK3CG/KIT/CD28/ILK/PPP1R16B/PINK1/PEAR1/RAS…
2	GO:0060840	artery development	BP	1.18e-08	45	PDE2A/COL3A1/EFEMP2/ACVRL1/NOG/PRRX1/APLNR/NRP1/GJA5/PDGFRB/PLXND1/ENG/COMP/HAND2/PRICKLE1/ADAMTS9/LOXL1/SLC2A10/ADAMTS6/EYA1/EDNRA/ADGRF5/HEY2/LRP1/WNT11/MYOCD/TGFBR2/DLL4/SCN11A/FKBP10/MYLK/TGFB2/AKT3/SMAD7/BMP4/APOE/GLI3/PKD2/LOX/BMPR2/FOXF1/RBPJ/FOXC2/EGR2/APOB
2	GO:0030595	leukocyte chemotaxis	BP	1.25e-08	78	THBS4/MMP2/CXCL12/JAM3/PADI2/RARRES2/BST1/PDE4B/TNFAIP6/S1PR1/EDN3/GREM1/SCG2/CCL14/CSF1R/CMKLR1/ITGA9/NBL1/LBP/ITGA1/CCL2/SLAMF8/ITGB2/PREX1/F7/C3AR1/CSF1/MPP1/C5AR1/EDNRB/CCL11/IL16/RIPOR2/ALOX5/CCL23/CX3CR1/CCR1/CTSG/CCR2/GPSM3/LGMN/IL10/TGFB2/AIF1/PTPRO/CH25H/PDGFB/NCKAP1L/CSF3R/FCER1G/THBS1/ANO6/TNFSF11/GAS6/PIK3CG/KIT/CCL18/CYP7B1/CYP19A1/CCL7/CXCR4/CCL13/GPR183/CCL21/PLA2G7/RIN3/SLIT2/CCR5…
2	GO:0055074	calcium ion homeostasis	BP	1.28e-08	95	SGCD/SYPL2/PLN/PTH1R/ANK2/SLC8A3/ANXA6/JPH2/ADORA1/CXCL12/HRC/TRDN/ATP1A2/CACNA1C/CACNA1S/CASQ2/CASQ1/THY1/CSRP3/APLNR/DMPK/CDH5/EDN3/HTR2B/SLC24A2/F2R/ATP2A1/RGN/AKAP6/CDH23/CCL14/FAM20A/FGFR1/JSRP1/ITGB3/C19orf12/EDNRA/TMEM38A/RYR1/HTR2A/ATP2B2/PLCE1/DMD/CCL11/KDR/CCL23/SLC8A1/CCR1/CACNB2/KL/CCR2/TGM2/PRKD1/PLCB2/SLC24A3/TRPC3/GP5/DRD4/SLC24A4/PDE4D/ALPL/SELENON/CAPN3/MICU3/ANKH/APOE/JPH4/PRKCB…
2	GO:0034329	cell junction assembly	BP	1.42e-08	124	MEF2C/SORBS1/ANK2/CDH15/TNS1/ACTN2/JAM3/ACHE/SLITRK4/NEGR1/AGT/ARHGAP6/ACVRL1/APOD/MUSK/THY1/ST8SIA2/ARHGEF15/KCNJ8/DLC1/APLNR/NRP1/NTNG2/GJA5/FN1/EPHA3/THBS2/PLXND1/COLQ/CDH5/LIMCH1/PECAM1/ESAM/TEK/ADGRB3/FERMT2/CLSTN2/GJA4/CDH11/CORO2B/GREM1/PCDHB4/SYNDIG1/LZTS1/RAMP2/ERBB4/LINGO4/MMP14/CDH20/FZD1/CLDN11/SNAI1/MPDZ/ITGB3/PEAK1/LRRN1/PCDHB5/ACE/LRFN5/NRXN2/CDH2/GPC4/WNT11/DUSP3/SRPX2/COL16A1/CLD…
2	GO:0002695	negative regulation of leukocyte activation	BP	1.59e-08	66	LRRC32/SYT11/HLX/FN1/SOX11/AXL/ZBTB46/PLA2G2A/DTX1/ADGRF5/LRFN5/BPI/TNFSF4/CD33/MILR1/VSIG4/LOXL3/DUSP3/RUNX1/PLA2G5/RIPOR2/TYROBP/LAPTM5/FGR/PKN1/CD200/CR1/CD86/CTSG/FCGR2B/CD300LF/LILRB4/IL10/CD300A/FGL2/MNDA/HAVCR2/SMAD7/BMP4/LST1/LILRB1/LILRB2/CD84/GLI3/BTK/TNFAIP8L2/FOXP3/IL2RA/IL4I1/ILDR2/SFRP1/SPN/PTPRC/CLEC4G/PDE5A/HLA-DRB1/INHBA/SAMSN1/PDCD1LG2/SOCS5/ADORA2A/CST7/CD80/CD74/PAG1/TAFA3
2	GO:0048762	mesenchymal cell differentiation	BP	1.62e-08	81	MEF2C/DAB2/SFRP2/TGFB3/NCAM1/DACT3/COL1A1/AGT/PHLDB1/SEMA6C/NOG/TMEM100/NRP1/HEYL/FN1/EPHA3/IGF1/ENG/BMP5/FERMT2/SEMA6B/AXIN2/EDN3/GSC/HAND2/HTR2B/GREM1/LOXL2/TGFB1I1/TWIST1/TNXB/ERBB4/FGFR1/GLIPR2/SNAI1/ALDH1A2/EDNRA/HGF/LDLRAD4/HEY2/NOTCH4/FRZB/CDH2/WNT2/SEMA3G/WNT11/TGFBR2/LOXL3/EDNRB/SPRY1/S100A4/TGFB2/RFLNB/SMAD7/BMP4/RADIL/ACVR1/RGCC/MCRIP1/MSX2/QKI/SEMA5B/NRP2/SFRP1/GATA3/MSX1/SPRED1/HPN/R…
2	GO:0002468	dendritic cell antigen processing and presentation	BP	1.74e-08	14	CLEC4A/FCGR2B/FGL2/MPEG1/THBS1/CCL21/NOD1/HLA-DRA/HLA-DRB1/CCR7/CCL19/CD68/SLC11A1/CD74
2	GO:2000146	negative regulation of cell motility	BP	1.89e-08	94	MEF2C/BMERB1/CHRD/PODN/SFRP2/TPM1/MEOX2/MITF/ADORA1/CXCL12/ZEB2/TIE1/PTPRM/PADI2/COL3A1/EMILIN1/ACVRL1/SERPINF1/DCN/RECK/APOD/THY1/TNN/NOG/VASH1/DLC1/TNFAIP6/SULF1/ENG/BMP5/LIMCH1/STARD13/TBXA2R/CDH11/PRKG1/GREM1/IGFBP5/TAFA5/RGN/ADAMTS9/TIMP1/NBL1/LDLRAD4/GPR173/MMRN2/LRP1/CCL2/WNT11/MYOCD/FBLN1/SLAMF8/DUSP3/EMILIN2/CLDN5/DLL4/RIPOR2/CYP1B1/CX3CR1/CD200/DPYSL3/HYAL2/CYGB/FIGNL2/NR2F2/CD300A/AIF1…
2	GO:0051056	regulation of small GTPase mediated signal transduction	BP	2.26e-08	95	KANK2/STARD8/FGD5/COL3A1/ARHGAP6/RASGRF2/ARHGEF15/RASA3/DLC1/NRP1/IGF1/SYNPO2L/ABRA/TEK/STARD13/ARHGEF40/SYDE1/IQSEC1/F2R/LPAR4/IQSEC3/HEG1/ARHGAP31/ARHGEF17/TIAM2/RASGRP4/F2RL2/AMOT/RELN/CHN2/GPR4/OBSCN/ARHGAP28/MAPRE2/PSD/ARHGAP20/PREX1/CSF1/ARHGAP18/RIPOR2/CHN1/SPRY1/CYTH3/ARHGEF25/RASGRF1/ARHGAP42/PREX2/FAM13A/CYTH4/ARRB1/TGM2/TGFB2/RASA4/DOCK2/ARHGAP1/P2RY8/GPR65/ADCYAP1R1/PSD2/APOE/NTRK1/AR…
2	GO:0032956	regulation of actin cytoskeleton organization	BP	2.36e-08	101	KANK2/TPM1/LMOD1/CXCL12/ACTN2/TGFB3/JAM3/MAGEL2/LMOD3/NEB/ARHGAP6/MYLK3/DAAM2/LMOD2/BIN1/ARHGEF15/BST1/ANKRD23/DLC1/PRKN/NRP1/EPHA3/PDGFRB/SYNPO2/TMOD4/SYNPO2L/LIMCH1/S1PR1/SPTB/ESAM/FERMT2/PDGFRA/RGS4/SHANK1/CORO2B/ELN/CFL2/TMOD1/CCN2/SYNPO/CSF1R/RHOQ/ITGB3/DIXDC1/PIK3R1/MYADM/ARHGAP28/KANK4/LRP1/WNT11/KANK3/PREX1/ARHGAP18/CCL11/HCLS1/TWF2/PPM1E/PRKD1/CYRIA/FHOD3/SPTBN4/PAK3/NCKAP1L/GPR65/IQGAP2…
2	GO:0050881	musculoskeletal movement	BP	3.24e-08	29	MAP1A/SLC8A3/CHRNA1/STAC3/SCN4A/TCAP/TNNC2/CASQ1/TNNT3/TNNI2/TNNI1/MYH3/TNNC1/DMPK/MYH7/COMP/ATP2A1/JSRP1/STAC/RCSD1/TNNT1/DMD/SYNM/REM1/STAC2/PRKD1/ACTN3/ITPR1/ATP8A2
2	GO:0006813	potassium ion transport	BP	3.28e-08	71	ABCC9/ANK2/FXYD1/ADORA1/ACTN2/KCND2/KCNA7/ATP1A2/CASQ2/FHL1/BIN1/KCNJ8/KCNA6/AQP1/KCNE4/GJA5/KCNB1/KCNT1/EDN3/RGS4/SLC24A2/ADRA2A/KCNA1/AKAP6/NALCN/KCNK3/KCNN2/KCNC1/KCNT2/TMEM38A/KCNE5/KCNK2/HTR2A/CD63/KCNMB1/KCNA5/KCNIP1/KCNN3/KCNQ4/KCNF1/KCNMA1/KCNJ6/ATP1A4/SLC12A4/SLC24A3/SLC24A4/NOS3/KCNQ3/GRP/KCNK17/ANO6/LRRC55/SLC1A3/KCNAB1/KCNJ5/KCNMB4/PKD2/KCNS2/DPP6/ATP1B2/KCNJ12/ITGB1/KCNJ11/KCNK13/HPN…
2	GO:0050905	neuromuscular process	BP	4.05e-08	57	MAP1A/SLC8A3/CHRNA1/STAC3/RBFOX1/SCN4A/TCAP/TNNC2/CASQ1/TNNT3/TNNI2/KCNJ8/TNNI1/MYH3/TNNC1/PRKN/DMPK/MYH7/COMP/GPR88/SHANK1/NPR2/ATP2A1/KCNA1/TUBA1A/CDH23/JSRP1/STAC/EDNRA/DLG4/RCSD1/TNNT1/FOXS1/DMD/SYNM/REM1/GLRB/CNTNAP1/STAC2/BACE1/PRKD1/HEXA/SPTBN4/NLGN2/IGDCC3/ACTN3/SLC1A3/JPH4/ADARB1/ABL1/ITPR1/JPH3/DRD2/TPP1/HEXB/ATP8A2/ADORA2A
2	GO:0002027	regulation of heart rate	BP	4.16e-08	41	SCN1B/PLN/ANK2/TPM1/HRC/CACNA1C/CASQ2/POPDC2/BIN1/KCNJ8/SCN5A/KCNE4/MYH6/MYH7/SCN2B/EDN3/RGS4/EDNRA/KCNE5/ACE/HEY2/BVES/DMD/KCNA5/EDNRB/CACNA1G/SCN3B/SLC8A1/CACNB2/SPTBN4/PDE4D/KCNJ5/CACNA2D1/SNTA1/SCN4B/DRD2/PRKACA/ADRA1B/TNNI3K/AVPR1A/GJD3
2	GO:0048705	skeletal system morphogenesis	BP	4.54e-08	75	MEF2C/ZEB1/TBX15/MMP2/TGFB3/COL3A1/COL1A1/NOG/PRRX1/SFRP4/RFLNA/MGP/TEK/COMP/TMEM119/RUNX2/PDGFRA/SOX11/FGF18/MEF2D/AXIN2/GSC/GREM1/MMP16/PHOSPHO1/NPR2/NKX3-2/TWIST1/CCN2/FGFR1/MMP14/BMP1/SERPINH1/EYA1/THBS3/COL11A1/RARA/MMP13/SATB2/TGFBR2/FGR/CSGALNACT1/LTBP3/HYAL2/CHSY1/CHST11/INPPL1/RFLNB/BMP4/ALPL/ACTN3/ALX4/RARB/GLI3/SCX/WNT9B/MSX2/FREM1/CDX1/RAB23/BMPR2/HHIP/MEGF8/SFRP1/MSX1/BMP6/SOX5/FOXN3…
2	GO:0071674	mononuclear cell migration	BP	4.93e-08	69	JAM2/CXCL12/JAM3/PADI2/APOD/RARRES2/BMP5/PECAM1/S1PR1/CD99L2/GREM1/CCL14/CSF1R/CMKLR1/ITGB3/NBL1/CCL2/SLAMF8/ITGA4/PDGFD/C3AR1/CSF1/C5AR1/CCL11/RIPOR2/ALOX5/CCL23/CX3CR1/CD200/NLRP12/CCR1/CTSG/CCR2/LGMN/AIF1/PTPRO/CH25H/PDGFB/STK10/THBS1/ANO6/TNFSF11/GAS6/ICAM1/PIK3CG/CCL18/CYP7B1/CCL7/CD99/CXCR4/ABL1/CCL13/GATA3/SPN/GPR183/CCL21/PLA2G7/SLIT2/CCR5/CCR7/CCL19/CCR6/RET/DOCK8/SIRPA/FLT1/ITGAL/CORO1A…
2	GO:0007188	adenylate cyclase-modulating G protein-coupled receptor signaling pathway	BP	5.07e-08	70	PLN/PDE2A/PTH1R/ADORA1/ADCY2/VIPR2/PDE4B/ADGRL4/ADGRD1/S1PR1/ADGRB3/TBXA2R/GPR88/PTGER3/ADRA2A/ADCY4/RAMP2/PTGIR/AKAP12/OPRL1/PALM/ITGB3/S1PR2/EDNRA/ADGRF5/PTGER2/PTGFR/GPR4/PSAP/GNAI2/GNG2/CALCR/AVPR2/RAMP1/FPR1/PDE4A/GNA14/PRKCA/RAMP3/CHRM4/GRM2/DRD4/S1PR3/GPR65/ADCYAP1R1/NPY1R/ADRA1D/LGR5/MCHR1/CCR3/ADGRG2/LPAR1/HTR1B/GNAO1/P2RY12/AKAP13/ADGRG3/GRIK3/RAPGEF2/DRD2/ADGRE2/PRKACA/ADORA2A/CALCRL/O…
2	GO:0141091	transforming growth factor beta receptor superfamily signaling pathway	BP	5.98e-08	100	ZEB1/DAB2/CHRD/CILP/LRRC32/SFRP2/ZNF423/ZEB2/TGFB3/COL1A2/COL3A1/FBN1/ACVRL1/ASPN/FSTL1/NOG/TMEM100/SFRP4/HTRA3/RBPMS2/FMOD/TNFAIP6/SULF1/ENG/BMP5/CDH5/CHRDL2/FERMT2/COMP/RUNX2/SOX11/LTBP2/GREM1/HTRA1/CHRDL1/TGFB1I1/SLC2A10/ADAMTSL2/FZD1/WFIKKN2/NREP/PMEPA1/NBL1/FGF9/LDLRAD4/LATS2/GDF10/GREM2/GDF6/GDF3/PRDM16/MYOCD/TGFBR2/BMPER/NRROS/CLDN5/KDR/SPRY1/ITGA8/ITGB5/LTBP3/VEPH1/CHST11/TGFB2/CCN1/GDF5/…
2	GO:0033627	cell adhesion mediated by integrin	BP	6.94e-08	40	ITGA7/SFRP2/JAM3/EMILIN1/FBN1/ITGA11/ITGA10/ITGBL1/ITGA9/ITGB3/ITGA1/ITGB2/ITGA4/COL16A1/EMILIN2/ITGA8/CYP1B1/MMRN1/PLPP3/ITGB5/TGFB2/PODXL/FERMT3/NCKAP1L/ITGA5/TESC/ITGAX/ICAM1/PIK3CG/LPXN/ITGAM/P2RY12/ITGB1/CCL21/VTN/LIF/FOXC2/ITGAV/RET/ITGAL
2	GO:0002250	adaptive immune response	BP	7.56e-08	127	MEF2C/JAM3/KCNJ8/HLX/C1R/C4A/C1S/SERPING1/TLR4/FYN/IL1R1/ARID5A/TNFSF4/PRKCQ/LAIR1/LOXL3/RFTN1/C2/CD4/BACH2/CD209/BMX/PKN1/C3/C7/CX3CR1/CD1D/CLEC4A/CR1/CD86/FCGR2B/CCR2/FCGR2C/FCGR3A/FCGR1A/RORC/LILRB4/IL10/FCMR/TFEB/LILRA1/FCGR1BP/TNFRSF1B/GAPT/PPP3CB/MPEG1/FCGR2A/HAVCR2/C1QC/SMAD7/NLRP3/NCKAP1L/SVEP1/JAK1/LILRB3/LILRB5/HLA-DPB1/TLR8/LILRB1/FCER1G/IL21R/SLC15A4/CD1C/C1QA/LILRB2/CD84/C1QB/PRKCB/B…
2	GO:0007162	negative regulation of cell adhesion	BP	7.94e-08	89	MMP2/LRRC32/FZD4/CXCL12/JAM3/COL1A1/ARHGAP6/ACVRL1/APOD/POSTN/HLX/DLC1/PLXND1/PRKG1/CORO2B/C1QTNF1/PLA2G2A/DTX1/MMP14/ADAMTS18/HSPG2/PLXNC1/PIK3R1/MYADM/NOTCH4/TNFSF4/SPOCK1/FBLN1/VSIG4/LOXL3/DUSP3/SPI1/RUNX1/PLA2G5/RIPOR2/LAPTM5/CYP1B1/CR1/CD86/CTSG/LILRB4/IL10/PLXNA4/CD300A/FGL2/PODXL/PTPRO/HAVCR2/SH2B3/SMAD7/ANGPT1/BMP4/LILRB1/THBS1/LILRB2/GLI3/RGCC/TNFAIP8L2/FOXP3/IL2RA/LPXN/IL4I1/FAM107A/ILD…
2	GO:0007264	small GTPase-mediated signal transduction	BP	8.19e-08	138	DOK5/MRAS/AGTR1/KANK2/STARD8/FGD5/COL1A2/RHOJ/COL3A1/ARHGAP6/RASGRF2/ARHGEF15/RHOBTB1/RASA3/DLC1/NRP1/IGF1/SYNPO2L/RASGRP3/ABRA/TEK/STARD13/ARHGEF40/SYDE1/IQSEC1/ADRA2A/F2R/LPAR4/IQSEC3/HEG1/ARHGAP31/ARHGEF17/DOK6/TIAM2/RHOBTB2/RHOQ/RASGRP4/F2RL2/AMOT/RAB9B/RELN/CHN2/GPR4/OBSCN/ARHGAP28/DOK1/MAPRE2/PSD/PLCE1/ARHGAP20/PREX1/CSF1/ARHGAP18/RIPOR2/CHN1/SPRY1/SH2D3C/CYTH3/ARHGEF25/RIPOR1/RASGRF1/ARHGA…
2	GO:0019935	cyclic-nucleotide-mediated signaling	BP	8.71e-08	38	SCT/PDE2A/ADCY2/PDE1B/CAP2/PDE4B/APLNR/AQP1/PDE7B/PRKG1/IRAG1/PDE1A/HTR2B/AKAP6/OPRL1/GUCY1A1/NPR1/PDE3A/CALCR/GUCA1A/GUCY1A2/EDNRB/PDE4A/PDE11A/GUCY1B1/RAMP3/PDE10A/PDE4D/ADCYAP1R1/THBS1/APOE/PDE1C/RASD2/LPAR1/RAPGEF2/PDE5A/CD36/FFAR4
2	GO:0030336	negative regulation of cell migration	BP	9.46e-08	89	MEF2C/BMERB1/CHRD/PODN/SFRP2/TPM1/MEOX2/MITF/ADORA1/CXCL12/ZEB2/TIE1/PTPRM/PADI2/COL3A1/EMILIN1/ACVRL1/SERPINF1/DCN/RECK/APOD/THY1/TNN/NOG/VASH1/DLC1/TNFAIP6/SULF1/ENG/BMP5/LIMCH1/STARD13/TBXA2R/CDH11/PRKG1/GREM1/IGFBP5/TAFA5/ADAMTS9/TIMP1/NBL1/LDLRAD4/GPR173/MMRN2/LRP1/CCL2/WNT11/MYOCD/SLAMF8/DUSP3/EMILIN2/CLDN5/DLL4/RIPOR2/CYP1B1/CX3CR1/CD200/DPYSL3/HYAL2/CYGB/FIGNL2/NR2F2/CD300A/AIF1/SMAD7/BMP…
2	GO:0019229	regulation of vasoconstriction	BP	9.46e-08	31	AGTR1/MMP2/ATP1A2/AGT/GJA5/TBXA2R/EDN3/ADRA2A/F2R/CYSLTR1/HRH2/ITGA9/ACE/SMTNL1/HTR2A/TBXAS1/ITGA4/KCNA5/AVPR2/ARHGAP42/SVEP1/ADRA1D/KCNMB4/DOCK4/SNTA1/BMPR2/ITGB1/ABL1/P2RX1/ADRA1B/AVPR1A
2	GO:0007178	transmembrane receptor protein serine/threonine kinase signaling pathway	BP	1.01e-07	104	ZEB1/DAB2/CHRD/CILP/LRRC32/SFRP2/ZNF423/ZEB2/TGFB3/COL1A2/COL3A1/EMILIN1/FBN1/ACVRL1/ASPN/FSTL1/NOG/TMEM100/SFRP4/ATOH8/HTRA3/RBPMS2/FMOD/TNFAIP6/SULF1/ENG/BMP5/CDH5/CHRDL2/FERMT2/COMP/RUNX2/SOX11/LTBP2/GREM1/HTRA1/CHRDL1/TGFB1I1/SLC2A10/ADAMTSL2/FZD1/WFIKKN2/NREP/PMEPA1/NBL1/FGF9/LDLRAD4/LATS2/GDF10/GREM2/GDF6/GDF3/LRP1/PRDM16/MYOCD/TGFBR2/BMPER/NRROS/CLDN5/KDR/SPRY1/ITGA8/ITGB5/LTBP3/VEPH1/CHST…
2	GO:0002274	myeloid leukocyte activation	BP	1.07e-07	77	DYSF/SYT11/KCNJ8/FN1/CD93/MAPT/TLR4/PLA2G2A/ADGRF5/LRFN5/LBP/BPI/CD33/PTGDR/MILR1/TGFBR2/VSIG4/SPI1/ITGB2/PREX1/CSF1/C5AR1/TYROBP/PTGDS/FGR/CX3CR1/CD200/SCN11A/LILRA2/BATF3/CTSG/FCGR2B/HYAL2/CCR2/FCGR3A/CD300LF/LILRB4/IL10/TMEM106A/DOCK2/CD300A/AIF1/HAVCR2/FES/FOXP1/GAB2/FCER1G/DCSTAMP/LCP2/GRP/THBS1/C1QA/CD84/GATA1/BTK/MMP8/LAT2/PRAM1/NR4A3/PIK3CG/KIT/ITGAM/TTBK1/SLC18A2/PTPRC/SUCNR1/GPR137B/FOX…
2	GO:0006874	intracellular calcium ion homeostasis	BP	1.18e-07	87	SYPL2/PLN/PTH1R/ANK2/SLC8A3/ANXA6/JPH2/ADORA1/CXCL12/HRC/TRDN/ATP1A2/CACNA1C/CACNA1S/CASQ2/CASQ1/THY1/CSRP3/APLNR/DMPK/CDH5/EDN3/HTR2B/SLC24A2/F2R/ATP2A1/RGN/AKAP6/CDH23/CCL14/JSRP1/ITGB3/C19orf12/EDNRA/TMEM38A/RYR1/HTR2A/ATP2B2/PLCE1/DMD/CCL11/CCL23/SLC8A1/CCR1/CACNB2/CCR2/TGM2/PRKD1/PLCB2/SLC24A3/TRPC3/GP5/DRD4/SLC24A4/PDE4D/SELENON/CAPN3/MICU3/APOE/JPH4/PRKCB/PKD2/F2RL3/KCTD17/HTR1B/CCL7/ABL1/…
2	GO:0071805	potassium ion transmembrane transport	BP	1.34e-07	64	ABCC9/ANK2/ACTN2/KCND2/KCNA7/ATP1A2/CASQ2/FHL1/BIN1/KCNJ8/KCNA6/AQP1/KCNE4/KCNB1/KCNT1/EDN3/RGS4/SLC24A2/KCNA1/AKAP6/NALCN/KCNK3/KCNN2/KCNC1/KCNT2/TMEM38A/KCNE5/KCNK2/CD63/KCNMB1/KCNA5/KCNIP1/KCNN3/KCNQ4/KCNF1/KCNMA1/KCNJ6/ATP1A4/SLC12A4/SLC24A3/SLC24A4/KCNQ3/GRP/KCNK17/ANO6/LRRC55/SLC1A3/KCNAB1/KCNJ5/KCNMB4/PKD2/KCNS2/DPP6/ATP1B2/KCNJ12/ITGB1/KCNJ11/KCNK13/HPN/KCNAB2/SNAP25/KCNG2/NEDD4/KCND1
2	GO:0002263	cell activation involved in immune response	BP	1.36e-07	89	DYSF/HLX/PLCL2/TLR4/ITM2A/LBP/TNFSF4/RARA/PTGDR/LRP1/MILR1/LOXL3/SPI1/ITGB2/TYROBP/PTGDS/FGR/APBB1IP/CX3CR1/SCN11A/LILRA2/CR1/CD86/FCGR2B/CCR2/FCGR3A/RORC/LGALS1/IL10/DOCK2/CD300A/FGL2/IRF8/GAPT/HAVCR2/FES/FOXP1/GAB2/SMAD7/NLRP3/NCKAP1L/JAK1/LILRB1/FCER1G/SLC15A4/GRP/CD1C/LCP1/CD84/GATA1/BTK/LAT2/PRAM1/STAT4/ICAM1/NR4A3/PIK3CG/KIT/CD28/CD180/FOXP3/ITGAM/ABL1/DOCK10/GATA3/SPN/GPR183/SLC18A2/PTPRC/…
2	GO:0002366	leukocyte activation involved in immune response	BP	1.38e-07	88	DYSF/HLX/PLCL2/TLR4/ITM2A/LBP/TNFSF4/RARA/PTGDR/MILR1/LOXL3/SPI1/ITGB2/TYROBP/PTGDS/FGR/APBB1IP/CX3CR1/SCN11A/LILRA2/CR1/CD86/FCGR2B/CCR2/FCGR3A/RORC/LGALS1/IL10/DOCK2/CD300A/FGL2/IRF8/GAPT/HAVCR2/FES/FOXP1/GAB2/SMAD7/NLRP3/NCKAP1L/JAK1/LILRB1/FCER1G/SLC15A4/GRP/CD1C/LCP1/CD84/GATA1/BTK/LAT2/PRAM1/STAT4/ICAM1/NR4A3/PIK3CG/KIT/CD28/CD180/FOXP3/ITGAM/ABL1/DOCK10/GATA3/SPN/GPR183/SLC18A2/PTPRC/HLA-D…
2	GO:0050921	positive regulation of chemotaxis	BP	1.46e-07	53	THBS4/CXCL12/RARRES2/NRP1/PDGFRB/S1PR1/PDGFRA/FGF18/EDN3/SCG2/FGFR1/CSF1R/CMKLR1/SMOC2/LBP/NTRK3/PDGFD/F7/C3AR1/CSF1/C5AR1/IL16/RIPOR2/KDR/CX3CR1/CCR1/CCR2/GPSM3/LGMN/PRKD1/AIF1/PDGFB/NCKAP1L/THBS1/ANO6/GAS6/LPAR1/CCL7/BMPR2/P2RY12/CXCR4/CDH13/MEGF8/CCL21/PLA2G7/CCR4/SLIT2/SUCNR1/CCR7/CCL19/CCR6/SEMA5A/CD74
2	GO:0072132	mesenchyme morphogenesis	BP	1.59e-07	29	ACTA1/ACTC1/ACVRL1/NOG/TMEM100/APLNR/HEYL/DCHS1/ENG/BMP5/ACTA2/ADAMTS5/TWIST1/FGFR1/SNAI1/ACTG2/HEY2/WNT11/TGFBR2/TGFB2/NOS3/ACVR1/MSX2/MSX1/FOXF1/RBPJ/FOXC2/TBX3/LEF1
2	GO:0001822	kidney development	BP	1.74e-07	93	MEF2C/AGTR1/KANK2/ADAMTS16/FBN1/AGT/SERPINF1/LAMB2/NOG/KCNJ8/CD34/SOX17/NRP1/AQP1/TNS2/HEYL/PDGFRB/PLXND1/DCHS1/SULF1/ACTA2/PECAM1/KIF26B/TEK/PDGFRA/SOX11/MME/GFRA1/ENPEP/GREM1/RGN/BICC1/COL4A3/TMEM59L/GLIS2/GREB1L/ERBB4/FGFR1/ADAMTS6/EYA1/ALDH1A2/ITGB3/EDNRA/ACE/GPR4/ZBTB16/PTK7/RARA/GDF6/PLCE1/WNT11/BMPER/NID1/PDGFD/EDNRB/SPRY1/ITGA8/SALL1/MMP9/HYAL2/WT1/TGFB2/PODXL/PTPRO/SMAD7/ANGPT1/PDGFB/BMP…
2	GO:0043500	muscle adaptation	BP	1.76e-07	41	SGCA/ACTA1/LMCD1/MYOG/CACNA1S/AGT/MYOZ1/TCAP/CASQ1/PRKAG3/TNNI1/MYOZ2/TNNC1/SCN5A/IGF1/MYH6/CAMK2B/MYH7/TRIM63/HAND2/RGS4/IGFBP5/AKAP6/MLIP/PI16/HEY2/TNNT1/ACACB/PRKCA/FBXO32/TRPC3/TNFRSF1B/FOXP1/NOS3/SELENON/ACTN3/NR4A3/FOXO1/GATA6/PDE5A/NFATC1
2	GO:0150063	visual system development	BP	1.87e-07	108	ZEB1/FZD4/MITF/UNC45B/PRPH2/PTPRM/MYOM1/RHOJ/MFRP/FBN1/COL5A1/ACHE/CACNA1C/CACNA1S/NES/ACVRL1/SERPINF1/COL5A2/LAMB2/THY1/ARHGEF15/SMARCD3/ANGPTL7/VIM/NRP1/AQP1/PDGFRB/KERA/CABP4/COL8A1/PDGFRA/SOX11/PITX3/CRYGN/MYOM2/VSTM4/PXDN/PRICKLE1/CHRDL1/TMOD1/MFAP5/TWIST1/SAMD11/CRB1/CRYBB1/ADAMTS18/MEIS3/ALDH1A2/COL8A2/FGF9/SH3PXD2B/NKD1/CRYAB/SMOC1/RARA/GDF3/PLAAT3/WNT2/MEIS3P1/ATP2B2/TENM3/TGFBR2/DIO3/DL…
2	GO:0010632	regulation of epithelial cell migration	BP	1.95e-07	73	MEF2C/MEOX2/PTPRM/SPARC/RHOJ/AGT/ADGRA2/ACVRL1/SERPINF1/DCN/JCAD/VASH1/ATOH8/NRP1/FGF7/TEK/STARD13/TBXA2R/FGF18/ENPP2/IQSEC1/ADAMTS9/FLT4/FGFR1/GLIPR2/ARSB/ITGB3/SMOC2/MAP3K3/MMRN2/MAPRE2/TGFBR2/BMPER/SRPX2/DLL4/KDR/PLPP3/MMP9/PRKCA/LGMN/PRKD1/TGFB2/ETS1/NR2F2/FOXP1/AKT3/NOS3/ANGPT1/PDGFB/EGF/THBS1/APOE/RGCC/HDAC7/PIK3CG/STAT5A/CTSH/BMPR2/NRP2/ABL1/EVL/GATA3/MACF1/SPRED1/SLIT2/HDAC9/FOXC2/PTPRR/H…
2	GO:0048880	sensory system development	BP	2.07e-07	109	ZEB1/FZD4/MITF/UNC45B/PRPH2/PTPRM/MYOM1/RHOJ/MFRP/FBN1/COL5A1/ACHE/CACNA1C/CACNA1S/NES/ACVRL1/SERPINF1/COL5A2/LAMB2/THY1/ARHGEF15/SMARCD3/ANGPTL7/VIM/NRP1/AQP1/PDGFRB/KERA/CABP4/COL8A1/PDGFRA/SOX11/PITX3/CRYGN/MYOM2/VSTM4/PXDN/PRICKLE1/CHRDL1/TMOD1/MFAP5/TWIST1/SAMD11/CRB1/CRYBB1/ADAMTS18/MEIS3/TMEM132E/ALDH1A2/COL8A2/FGF9/SH3PXD2B/NKD1/CRYAB/SMOC1/RARA/GDF3/PLAAT3/WNT2/MEIS3P1/ATP2B2/TENM3/TGFBR…
2	GO:0048771	tissue remodeling	BP	2.07e-07	58	MEF2C/PTH1R/THBS4/MMP2/MITF/TIE1/CTSK/AGT/ACVRL1/NOX4/COL6A1/PDK4/RSPO3/CTHRC1/S1PR1/TMEM119/AXL/HAND2/GREM1/IGFBP5/NPR2/F2R/DDR2/FLT4/CRB1/CSF1R/MMP14/ITGB3/EDNRA/TIMP1/ACE/RASSF2/RUNX1/DLL4/LTBP3/CCR2/PRKCA/GDF5/NOS3/DCSTAMP/TNFSF11/LIPA/HTR1B/BMPR2/NDP/SFRP1/CSPG4/LIF/TPP1/GPR137B/LEPR/RBPJ/FOXC2/SEMA3C/VDR/CST3/SIGLEC15/TNFRSF11B
2	GO:0051145	smooth muscle cell differentiation	BP	2.38e-07	31	MEF2C/ZEB1/EFEMP2/SMARCD3/APLNR/RBPMS2/ENG/COMP/NFATC4/TMEM204/SGCB/RAMP2/EDNRA/FGF9/HEY2/NOTCH4/MYOCD/EDNRB/ITGA8/PDGFB/BMP4/ACVR1/QKI/KIT/PRDM6/GATA6/NFATC2/FOXF1/TBX3/NFATC1/OLFM2
2	GO:0051896	regulation of phosphatidylinositol 3-kinase/protein kinase B signal transduction	BP	2.38e-07	75	THPO/AGT/DCN/NOX4/FN1/IGF1/PDGFRB/RCN3/ENG/IGF2/TEK/FERMT2/PDGFRA/TSPYL5/AXL/CHI3L1/IGFBP5/C1QTNF1/F2R/TWIST1/ERBB4/FGFR1/SFRP5/CSF1R/MEIS3/RELN/HGF/NTRK3/CALCR/KDR/FGR/CX3CR1/CAVIN3/CASS4/HYAL2/RAMP3/PIK3R5/INSR/SELP/HCLS1/PRKD1/TGFB2/GRM2/SH2B3/ANGPT1/PDGFB/EGF/THBS1/NTRK1/TNFSF11/GAS6/PIK3CG/KIT/CD28/PPP1R16B/PINK1/RASD2/P2RY12/ITGB1/HCST/GATA3/CCL21/DRD2/PIP5K1C/NLRC3/CCR7/CCL19/SEMA5A/UNC5B/…
2	GO:0002683	negative regulation of immune system process	BP	2.51e-07	132	A2M/LRRC32/ADORA1/CXCL12/TGFB3/PADI2/COL3A1/EMILIN1/FBN1/LRRC17/APOD/THY1/SYT11/HLX/FN1/TNFAIP6/IL17D/BMP5/TMEM176A/SOX11/PLCL2/AXL/TMEM176B/ZBTB46/GREM1/SERPING1/TLR4/TWIST1/PLA2G2A/DTX1/FYN/ADGRF5/NBL1/PIK3R1/LRFN5/BPI/TNFSF4/RARA/CD33/CCL2/MILR1/SLAMF8/VSIG4/LOXL3/DUSP3/SPI1/RUNX1/PLA2G5/RIPOR2/TYROBP/LAPTM5/FGR/PKN1/CARD8/CX3CR1/CD200/LILRA2/CR1/CD86/CTSG/FCGR2B/CCR2/CD300LF/LILRB4/IL10/TGFB2…
2	GO:0035265	organ growth	BP	2.89e-07	55	MEF2C/ZFPM2/BNC2/NOG/HLX/COL14A1/IGF1/FGF7/MYH6/IGF2/S1PR1/COMP/ARX/PRKG1/RGS4/NPR2/ADPRHL1/AKAP6/HEG1/DDR2/ERBB4/FGFR1/THBS3/PI16/FGF9/HEY2/LATS2/PSAP/AR/RARA/EVC/KCNK2/ACACB/WNT2/MMP13/TGFBR2/RUNX1/WT1/CACNA2D2/TGFB2/FES/FOXP1/RARB/RBP4/BASP1/MSX2/SORBS2/CYP19A1/GATA6/ABL1/SASH3/LEPR/RBPJ/SKI/FOXC2
2	GO:0007159	leukocyte cell-cell adhesion	BP	2.94e-07	114	JAM2/LRRC32/CXCL12/THY1/SMARCD3/HLX/IGF1/IGF2/PECAM1/PLA2G2A/DTX1/FYN/CERCAM/ZBTB16/TNFSF4/RARA/PRKCQ/CCL2/TGFBR2/VSIG4/LOXL3/DUSP3/ITGB2/ITGA4/PIK3R6/RUNX1/PLA2G5/CD4/RIPOR2/ALOX5/LAPTM5/CD209/CX3CR1/CD1D/CR1/CD86/CTSG/CCR2/SELP/OLR1/LGALS1/LILRB4/IL10/ETS1/STAT5B/CD300A/AIF1/FGL2/SELPLG/HAVCR2/SMAD7/FERMT3/NLRP3/BMP4/NCKAP1L/ITGA5/HLA-DPB1/STK10/LILRB1/LILRB2/GLI3/TNFSF11/ICAM1/NR4A3/SELE/TNFAI…
2	GO:0008360	regulation of cell shape	BP	3e-07	52	ITGA7/TPM1/FGD5/RHOJ/ATP10A/DLC1/FN1/PLXND1/FERMT2/FYN/PLEKHO1/CSF1R/RHOQ/PALM/PLXNC1/BVES/FMNL3/CCL2/ITGB2/PARVA/ARHGAP18/CCL11/KDR/FGR/PALM2AKAP2/FMNL1/SYNE3/PLXNA4/ERMN/FES/LST1/EPB41L3/FAM171A1/KIT/ARHGAP15/RHOU/LPAR1/HCK/CCL7/PARVB/PEAK3/CCL13/SPTA1/SH3KBP1/HPN/CDC42EP5/HEXB/DAPK3/GAS2/SEMA3E/CDC42EP3/CORO1A
2	GO:0048844	artery morphogenesis	BP	3.16e-07	33	COL3A1/EFEMP2/ACVRL1/NOG/PRRX1/NRP1/GJA5/PDGFRB/ENG/COMP/HAND2/ADAMTS9/EYA1/EDNRA/ADGRF5/HEY2/LRP1/WNT11/MYOCD/TGFBR2/DLL4/FKBP10/MYLK/TGFB2/AKT3/SMAD7/BMP4/APOE/PKD2/FOXF1/RBPJ/FOXC2/APOB
2	GO:0050673	epithelial cell proliferation	BP	3.68e-07	118	MEF2C/ZEB1/DAB2/AGTR1/THBS4/SFRP2/CXCL12/ZEB2/TIE1/PTPRM/SPARC/ACVRL1/SERPINF1/FAP/JCAD/NOG/SCN5A/CD34/VASH1/TNFSF12/ATOH8/HLX/APLNR/NRP1/IGF1/FGF7/SULF1/BMP5/IGF2/IGFBP4/TEK/PGR/ARX/COL8A1/RUNX2/SOX11/LIMS2/HTR2B/VSTM4/IGFBP5/RGN/LOXL2/COL4A3/SCG2/TWIST1/FLT4/VASH2/FGFR1/MMP14/EYA1/HSPG2/ALDH1A2/ITGB3/SIDT2/HGF/COL8A2/KLF9/FGF9/PTPRN/AR/WNT2/MMRN2/CCL2/BMPER/ITGA4/DLL4/C5AR1/EDNRB/CCL11/KDR/ALOX…
2	GO:0097553	calcium ion transmembrane import into cytosol	BP	3.68e-07	60	PLN/ANK2/SLC8A3/JPH2/HRC/TRDN/ATP1A2/CACNA1C/CACNA1S/CASQ2/CASQ1/THY1/APLNR/CACNA1H/HTR2B/SLC24A2/F2R/AKAP6/FYN/JSRP1/TRPV2/P2RX5/NALF1/ITGB3/TMEM38A/RYR1/HTR2A/PLCE1/DMD/CACNA1G/SLC8A1/PRKD1/PLCB2/TRPC3/PPP3CB/GP5/SLC24A4/PDE4D/SELENON/ADCYAP1R1/CAPN3/JPH4/PKD2/CACNA2D1/CACNA1E/F2RL3/ABL1/CCL21/PTPRC/ITPR1/P2RX1/JPH3/CCR5/DRD2/TRPC1/PRKACA/CCR7/CCL19/PPP3CC/CORO1A
2	GO:0085029	extracellular matrix assembly	BP	4.12e-07	25	FBLN5/TIE1/COL1A2/COL3A1/EFEMP2/EMILIN1/AGT/MFAP4/PHLDB1/COL6A1/ELN/ANTXR1/PXDN/PRICKLE1/RAMP2/TNXB/FKBP10/MYH11/NTN4/GAS6/RGCC/GPM6B/LOX/HAS2/PLOD3
2	GO:0050867	positive regulation of cell activation	BP	4.36e-07	106	MEF2C/THY1/BST1/SMARCD3/HLX/IGF1/IGF2/ACTA2/AXL/TLR4/DDR2/FYN/MMP14/LBP/ZBTB16/TNFSF4/RARA/PRKCQ/CCL2/TGFBR2/SPI1/PIK3R6/RUNX1/CD4/TYROBP/CD209/CD1D/LILRA2/CR1/CD86/CCR2/FCGR3A/SELP/LGALS1/LILRB4/IL10/STAT5B/AIF1/HAVCR2/GP5/NLRP3/NCKAP1L/SVEP1/HLA-DPB1/LILRB1/CAPN3/THBS1/LILRB2/GLI3/TNFSF11/GAS6/BTK/MMP8/NR4A3/CD28/HLA-DOA/FOXP3/PLEK/IL2RA/CD276/PEAR1/IL4I1/HLA-DPA1/TNFRSF4/ABL1/SASH3/GATA3/SPN/G…
2	GO:0071559	response to transforming growth factor beta	BP	4.54e-07	83	MEF2C/ZEB1/DAB2/PDE2A/CILP/LRRC32/MXRA5/ZEB2/TGFB3/COL1A2/COL3A1/CTSK/FBN1/COL1A1/ACVRL1/ASPN/POSTN/HTRA3/FMOD/ANKRD1/ENG/CDH5/ACTA2/FERMT2/SOX11/LTBP2/HTRA1/TGFB1I1/DDR2/SLC2A10/FYN/ADAMTSL2/CLEC3B/WFIKKN2/NREP/PMEPA1/LDLRAD4/PDE3A/LATS2/GDF10/WNT2/PRDM16/MYOCD/TGFBR2/NRROS/PDGFD/CLDN5/SPRY1/ITGA8/CX3CR1/ITGB5/LTBP3/HYAL2/FNDC4/COL4A2/VEPH1/CHST11/TGFB2/GDF5/FUT8/SMAD9/SMAD7/DCSTAMP/ZYX/THBS1/AC…
2	GO:0061337	cardiac conduction	BP	4.66e-07	39	SCN1B/PLN/ABCC9/ANK2/SLC8A3/HRC/TRDN/ATP1A2/CACNA1C/CASQ2/AGT/BIN1/SCN5A/KCNE4/GJA5/SCN2B/ATP2A1/KCNN2/CORIN/KCNE5/ACE/ATP2B2/KCNA5/CACNA1G/SCN3B/SLC8A1/CACNB2/SPTBN4/PDE4D/KCNJ5/CACNA2D1/ATP1B2/ATP2A3/SCN4B/TRPC1/PRKACA/TNNI3K/EHD3/GJD3
2	GO:0071772	response to BMP	BP	4.72e-07	55	CHRD/SFRP2/ZNF423/FBN1/ACVRL1/FSTL1/NOG/TMEM100/SFRP4/HTRA3/HEYL/RBPMS2/TNFAIP6/ADAMTS7/SULF1/ENG/BMP5/CDH5/CHRDL2/COMP/RUNX2/SOX11/GREM1/HTRA1/CHRDL1/FZD1/ADAMTS12/NBL1/GREM2/GDF6/GDF3/BMPER/KDR/CCN1/GDF5/SMAD9/SMAD7/BMP4/ACVR1/SCX/MSX2/ILK/GATA6/BMPR2/ABL1/MEGF8/SFRP1/GATA3/MSX1/BMP6/RBPJ/SKI/FSTL3/AMHR2/LEF1
2	GO:0071773	cellular response to BMP stimulus	BP	4.72e-07	55	CHRD/SFRP2/ZNF423/FBN1/ACVRL1/FSTL1/NOG/TMEM100/SFRP4/HTRA3/HEYL/RBPMS2/TNFAIP6/ADAMTS7/SULF1/ENG/BMP5/CDH5/CHRDL2/COMP/RUNX2/SOX11/GREM1/HTRA1/CHRDL1/FZD1/ADAMTS12/NBL1/GREM2/GDF6/GDF3/BMPER/KDR/CCN1/GDF5/SMAD9/SMAD7/BMP4/ACVR1/SCX/MSX2/ILK/GATA6/BMPR2/ABL1/MEGF8/SFRP1/GATA3/MSX1/BMP6/RBPJ/SKI/FSTL3/AMHR2/LEF1
2	GO:0061138	morphogenesis of a branching epithelium	BP	4.86e-07	62	SFRP2/TIE1/ADAMTS16/AGT/NOG/RSPO3/NRP1/PLXND1/FGF7/DCHS1/SULF1/ENG/PGR/NFATC4/GREM1/TMEM59L/GREB1L/FGFR1/MMP14/EYA1/EDNRA/HGF/CTSZ/NOTCH4/AR/WNT2/TGFBR2/CSF1/DLL4/CCL11/KDR/SPRY1/SALL1/WT1/NTN4/IL10/TGM2/BMP4/EGF/COL4A1/CLIC4/ACVR1/GLI3/WNT9B/MSX2/PKD2/CTSH/ILK/HHIP/ABL1/SFRP1/SLIT2/TNC/FOXF1/FOXC2/TBX3/SEMA3C/MAGED1/PKD1/SEMA3E/VDR/LEF1
2	GO:0032412	regulation of monoatomic ion transmembrane transporter activity	BP	5.14e-07	65	SCN1B/MEF2C/PLN/ANK2/FXYD1/JPH2/STAC3/ACTN2/HRC/TRDN/ATP1A2/CASQ2/SLN/FHL1/CASQ1/CACNB1/KCNE4/SCN2B/SHANK1/ADRA2A/ATP2A1/AKAP6/JSRP1/STAC/RELN/EDNRA/KCNE5/DLG4/FGF14/CCL2/DMD/HECW1/SCN3B/MMP9/CACNB2/CCR2/STAC2/CNIH3/DRD4/SELENON/NLGN2/HECW2/GRP/TESC/LRRC55/JPH4/KCNAB1/FGF13/PKD2/DAPK1/KCNS2/CACNA2D1/ATP1B2/CTSS/ITGB1/SCN4B/ABCB1/JPH3/EPHB2/DRD2/GPR35/PRKACA/NEDD4/NLGN1/TLR9
2	GO:0010594	regulation of endothelial cell migration	BP	5.14e-07	57	MEF2C/MEOX2/PTPRM/SPARC/RHOJ/AGT/ADGRA2/ACVRL1/SERPINF1/DCN/JCAD/VASH1/ATOH8/NRP1/TEK/STARD13/TBXA2R/FGF18/ADAMTS9/FLT4/FGFR1/ITGB3/SMOC2/MAP3K3/MMRN2/BMPER/SRPX2/DLL4/KDR/PLPP3/PRKCA/LGMN/PRKD1/ETS1/NR2F2/FOXP1/AKT3/NOS3/ANGPT1/PDGFB/EGF/THBS1/APOE/RGCC/HDAC7/PIK3CG/STAT5A/NRP2/ABL1/GATA3/SPRED1/SLIT2/HDAC9/FOXC2/SEMA5A/GATA2/CCBE1
2	GO:0001763	morphogenesis of a branching structure	BP	5.14e-07	66	SFRP2/TIE1/ADAMTS16/AGT/NOG/RSPO3/NRP1/PLXND1/FGF7/DCHS1/SULF1/ENG/PGR/NFATC4/GREM1/TMEM59L/GREB1L/FGFR1/MMP14/EYA1/EDNRA/HGF/CTSZ/NOTCH4/AR/WNT2/TGFBR2/CSF1/DLL4/CCL11/KDR/SPRY1/SALL1/WT1/NTN4/IL10/TGM2/FIGNL2/ERMN/BMP4/EGF/COL4A1/CLIC4/ACVR1/GLI3/FGF13/WNT9B/MSX2/PKD2/CTSH/ILK/HHIP/ABL1/SFRP1/SLIT2/DRD2/TNC/FOXF1/FOXC2/TBX3/SEMA3C/MAGED1/PKD1/SEMA3E/VDR/LEF1
2	GO:0019934	cGMP-mediated signaling	BP	5.14e-07	17	PDE2A/AQP1/PRKG1/IRAG1/HTR2B/GUCY1A1/NPR1/PDE3A/GUCA1A/GUCY1A2/EDNRB/PDE11A/GUCY1B1/PDE10A/THBS1/APOE/CD36
2	GO:0045807	positive regulation of endocytosis	BP	5.28e-07	53	DAB2/SYNE1/BIN1/SFRP4/C4A/AXL/CLIP3/GREM1/SGIP1/SMPD1/DGKD/PTX3/LRP1/CD63/CCL2/CD14/C2/PLA2G5/C3/FCGR2B/FCGR2C/FCGR1A/INSR/CD300LF/ARRB1/DOCK2/FCGR2A/FCN1/ANGPT1/NCKAP1L/EGF/FCER1G/ANO6/APOE/GAS6/BTK/SELE/TUB/CCL21/PTPRC/VTN/CFP/DRD2/IL2RB/CCL19/GATA2/CD36/PPP3CC/NLGN1/SIRPB1/SLC11A1/PTPRJ/SIRPA
2	GO:0071560	cellular response to transforming growth factor beta stimulus	BP	5.48e-07	81	MEF2C/ZEB1/DAB2/PDE2A/CILP/LRRC32/ZEB2/TGFB3/COL1A2/COL3A1/CTSK/FBN1/COL1A1/ACVRL1/ASPN/POSTN/HTRA3/FMOD/ANKRD1/ENG/CDH5/ACTA2/FERMT2/SOX11/LTBP2/HTRA1/TGFB1I1/DDR2/SLC2A10/FYN/ADAMTSL2/CLEC3B/WFIKKN2/NREP/PMEPA1/LDLRAD4/PDE3A/LATS2/GDF10/WNT2/PRDM16/MYOCD/TGFBR2/NRROS/PDGFD/CLDN5/SPRY1/ITGA8/CX3CR1/ITGB5/LTBP3/HYAL2/COL4A2/VEPH1/CHST11/TGFB2/GDF5/FUT8/SMAD9/SMAD7/DCSTAMP/ZYX/THBS1/ACVR1/SCX/LPXN…
2	GO:0032835	glomerulus development	BP	5.49e-07	31	MEF2C/LAMB2/NOG/CD34/AQP1/HEYL/PDGFRB/SULF1/ACTA2/PECAM1/TEK/PDGFRA/ENPEP/COL4A3/ITGB3/EDNRA/GPR4/PLCE1/NID1/PDGFD/EDNRB/WT1/PODXL/PTPRO/ANGPT1/PDGFB/BMP4/SULF2/BASP1/FOXC2/RET
2	GO:0030282	bone mineralization	BP	5.49e-07	47	MEF2C/PTH1R/COL1A2/ASPN/COL6A1/IGF1/RFLNA/S1PR1/MGP/COMP/TMEM119/FAM20C/RUNX2/AXIN2/GREM1/PHOSPHO1/PRICKLE1/ENPP1/DDR2/TWIST1/CLEC3B/MMP13/WNT11/ALOX5/FGR/SLC8A1/CCR1/LTBP3/KL/CCN1/SLC24A3/SRGN/RFLNB/BMP4/ALPL/ANKH/ACTN3/ANO6/ACVR1/GATA1/GPM6B/LOX/BMPR2/BMP6/ROR2/KLF10/VDR
2	GO:0050886	endocrine process	BP	5.95e-07	37	DAB2/AGTR1/FZD4/AGT/AQP1/C1QTNF3/EDN3/ENPEP/C1QTNF1/F2R/FGFR1/CORIN/ACE/CTSZ/CMA1/CRY2/AVPR2/EDNRB/RPS6KA2/RAB11FIP3/CTSG/NOS3/KISS1/INHBB/CYP19A1/SELENOM/PCSK5/RASL10B/GATA3/BMP6/CPA3/SUCNR1/RETN/INHBA/TBX3/AVPR1A/RAB8B
2	GO:0030574	collagen catabolic process	BP	5.95e-07	23	MMP2/RETREG1/CTSK/FAP/ADAMTS2/MRC2/ADAMTS14/MMP16/MMP14/MMP23B/MMP11/MMP13/MMP19/MMP9/MMP7/MMP8/ADAMTS3/MMP1/CTSS/ITGB1/MMP3/CTSB/CST3
2	GO:0033002	muscle cell proliferation	BP	6.26e-07	67	MEF2C/MMP2/TPM1/ZFPM2/TGFB3/MYOG/EFEMP2/OGN/APOD/NOG/VIPR2/RBPMS2/IGF1/PDGFRB/CNN1/S1PR1/PPARGC1A/PRKG1/MEF2D/PDE1A/IGFBP5/ELN/TAFA5/TLR4/CCN4/DDR2/PTGIR/ERBB4/FGFR1/ITGB3/HGF/FGF9/PIK3R1/HEY2/NPR1/MEGF10/GNAI2/KCNK2/WNT2/MYOCD/PDGFD/RUNX1/MMP9/IL10/TGFB2/AIF1/FES/FOXP1/NOS3/ANGPT1/PDGFB/BMP4/SELENON/THBS1/APOE/RBP4/NR4A3/GATA6/HTR1B/BMPR2/ABL1/CDH13/ADAMTS1/RBPJ/SKI/FOXC2/CALCRL
2	GO:0042060	wound healing	BP	6.31e-07	112	F13A1/TPM1/COL3A1/EMILIN1/COL5A1/ACVRL1/MYOZ1/MYL9/NDNF/FAP/NOG/SYT11/CD34/AQP1/FN1/IGF1/FERMT2/COMP/PDGFRA/TBXA2R/PRKG1/AXL/NPR2/ADRA2A/C1QTNF1/TAFA5/F2R/SERPING1/F10/TLR4/CCN4/DDR2/TRIM72/ADAMTS18/ITGB3/F2RL2/SMPD1/SMOC2/TIMP1/DGKD/ENTPD1/GPR4/NOTCH4/SCUBE1/PTK7/PRKCQ/TFPI/FBLN1/F7/EMILIN2/PAPSS2/SERPINA1/KDR/ALOX5/TLN1/VWF/MMRN1/FKBP10/PLPP3/ENPP4/ITGB5/CTSG/PRKCA/MYLK/SELP/TGFB2/CCN1/FIGNL2/F…
2	GO:0001837	epithelial to mesenchymal transition	BP	6.57e-07	58	DAB2/SFRP2/TGFB3/NCAM1/DACT3/COL1A1/AGT/PHLDB1/NOG/TMEM100/HEYL/EPHA3/IGF1/ENG/BMP5/FERMT2/AXIN2/GSC/GREM1/LOXL2/TGFB1I1/TWIST1/TNXB/FGFR1/GLIPR2/SNAI1/EDNRA/HGF/LDLRAD4/HEY2/NOTCH4/WNT2/WNT11/TGFBR2/LOXL3/SPRY1/S100A4/TGFB2/RFLNB/SMAD7/BMP4/ACVR1/RGCC/MCRIP1/MSX2/QKI/SFRP1/GATA3/MSX1/SPRED1/HPN/RBPJ/TBX3/VASN/HAS2/POFUT2/CUL7/LEF1
2	GO:0060538	skeletal muscle organ development	BP	6.98e-07	60	MEF2C/VGLL2/CHRNA1/MEOX2/RBM24/STAC3/RBFOX1/ACTA1/KLHL41/MYOM1/MYOG/DES/LMOD3/CACNA1S/MYLK2/KLHL40/MYF6/MYOZ1/POPDC2/CASQ1/COL6A1/MYL11/CSRP3/MYOZ2/HLX/HEYL/ANKRD1/IGF2/SRPK3/SOX11/MEF2D/MYOM2/ELN/CFL2/TWIST1/MSC/BVES/RYR1/MEGF10/DMD/MYOCD/SCN11A/CNTNAP1/WT1/NR2F2/VAMP5/PPP3CB/DISP1/TLL2/SELENON/ACTN3/SCX/BASP1/POPDC3/HDAC9/SKI/HIVEP3/SVIL/EGR2/CNTFR
2	GO:0010975	regulation of neuron projection development	BP	7.16e-07	122	SCN1B/DAB2/SYNE1/SFRP2/FZD4/PMP22/CXCL12/APBB1/NEGR1/SERPINF1/NDNF/SEMA6C/MUSK/THY1/TNN/PRRX1/VIM/NRP1/NTNG2/FN1/EPHA3/PLXND1/BMP5/CAMK2B/ADGRB3/SCARF1/MAPT/SEMA6B/NOVA2/NFATC4/P3H1/DDR2/PPFIA2/LZTS1/MAP6/SDC2/FGFR1/FYN/TIAM2/TRPV2/FZD1/ARSB/PLXNC1/RELN/CDH2/NTRK3/PTK7/SPOCK1/MINAR1/ENC1/STMN2/SEMA3G/HECW1/TENM3/ISLR2/LRRC4C/ZDHHC15/PACSIN1/COBL/PREX1/ROR1/STX1B/CHN1/DPYSL3/TWF2/FAT3/PRKD1/FIGNL2…
2	GO:0031214	biomineral tissue development	BP	8.05e-07	57	MEF2C/PTH1R/COL1A2/COL1A1/ASPN/COL6A1/IGF1/RFLNA/S1PR1/MGP/COMP/TMEM119/FAM20C/RUNX2/AXIN2/GREM1/PHOSPHO1/PRICKLE1/ENPP1/DDR2/TWIST1/FAM20A/FGFR1/CLEC3B/HEY2/MMP13/WNT11/ALOX5/FGR/SLC8A1/CCR1/LTBP3/KL/CCN1/SLC24A3/SRGN/RFLNB/SLC24A4/NOS3/BMP4/ALPL/ANKH/ACTN3/ANO6/ACVR1/GAS6/GATA1/MSX2/GPM6B/LOX/BMPR2/BMP6/KLK4/ODAPH/ROR2/KLF10/VDR
2	GO:0003073	regulation of systemic arterial blood pressure	BP	8.34e-07	37	AGTR1/TPM1/ADORA1/ADAMTS16/SLC2A5/AGT/POSTN/GJA5/EDN3/ENPEP/CORO2B/F2R/CORIN/ACE/CTSZ/AR/CMA1/AVPR2/EDNRB/RPS6KA2/ARHGAP42/CTSG/KL/NR2F2/PTPRO/NOS3/PDGFB/GAS6/PCSK5/BMPR2/RASL10B/CPA3/SUCNR1/DRD2/DDAH1/ADRA1B/AVPR1A
2	GO:0006942	regulation of striated muscle contraction	BP	8.34e-07	37	MYL3/PLN/ANK2/SLC8A3/ADORA1/HRC/SCN4A/MYBPH/ATP1A2/CACNA1C/CASQ2/CASQ1/MYL2/TNNT3/BIN1/TNNI1/SCN5A/PDE4B/GJA5/DMPK/MYH7/ATP2A1/TMEM38A/DMD/REM1/SLC8A1/PRKD1/SMAD7/PDE4D/ACTN3/FGF13/PIK3CG/PDE5A/PRKACA/ADRA1B/TNNI3K/EHD3
2	GO:0090092	regulation of transmembrane receptor protein serine/threonine kinase signaling pathway	BP	9.68e-07	79	ZEB1/DAB2/CHRD/CILP/SFRP2/ZNF423/ZEB2/TGFB3/EMILIN1/FBN1/ACVRL1/ASPN/FSTL1/NOG/SFRP4/HTRA3/RBPMS2/TNFAIP6/SULF1/ENG/BMP5/CDH5/CHRDL2/SOX11/GREM1/HTRA1/CHRDL1/TGFB1I1/SLC2A10/ADAMTSL2/FZD1/WFIKKN2/NREP/PMEPA1/NBL1/FGF9/LDLRAD4/LATS2/GREM2/GDF6/GDF3/LRP1/PRDM16/MYOCD/TGFBR2/BMPER/NRROS/KDR/SPRY1/ITGA8/VEPH1/CHST11/TGFB2/CCN1/GDF5/SMAD7/BMP4/THBS1/ACVR1/MSX2/ILK/LOX/GATA6/BMPR2/ABL1/SFRP1/MSX1/BMP6/…
2	GO:0071711	basement membrane organization	BP	9.68e-07	22	LAMA2/COL3A1/LAMB2/PHLDB1/COL6A1/NID2/HMCN1/PXDN/PRICKLE1/RAMP2/CMA1/MMP11/NID1/LAMB1/NTN4/COL4A1/LAMC1/CTSS/ITGB1/HPN/GAS2/PLOD3
2	GO:0010720	positive regulation of cell development	BP	9.69e-07	119	FZD4/CXCL12/MYOG/LMOD3/MYF6/SERPINF1/VCAN/BIN1/SMARCD3/HLX/NRP1/FN1/PLXND1/CDH5/CAMK2B/SOX11/MAPT/AXL/MME/ZBTB46/CYSLTR1/MAP6/TIAM2/TRPV2/MMP14/ASPA/PLXNC1/RELN/S1PR2/ACE/ZBTB16/TNFSF4/RARA/WNT2/ISLR2/TGFBR2/SPI1/PIK3R6/RUNX1/CSF1/CLDN5/CD4/TYROBP/CX3CR1/CR1/CD86/CCR1/PRKCA/HCLS1/TWF2/LILRB4/IL10/TGM2/PLXNA4/STAT5B/TNFRSF1B/FES/SMAD7/NLRP3/BMP4/NCKAP1L/DCSTAMP/PTPRD/ACTN3/TESC/ADD1/LILRB2/GLI3/TN…
2	GO:0003279	cardiac septum development	BP	9.79e-07	42	PDE2A/ANK2/ZFPM2/NOG/KCNJ8/APLNR/NRP1/HEYL/GJA5/PLXND1/ENG/BMP5/SOX11/XIRP2/HEG1/FZD1/ADAMTS6/SLIT3/HEY2/PTK7/WNT11/TGFBR2/PARVA/SALL1/TGFB2/CCN1/FZD2/SMAD7/NOS3/BMP4/ACVR1/SALL4/CRELD1/MSX2/GATA6/BMPR2/NRP2/GATA3/SLIT2/RBPJ/TBX3/SEMA3C
2	GO:0050804	modulation of chemical synaptic transmission	BP	1.13e-06	121	MEF2C/SCT/DYSF/MAP1A/SLC8A3/SYNE1/CAMK2A/ADORA1/LAMA2/ATP1A2/ACHE/PLCL1/RASGRF2/NOG/SYT11/PRKN/NTNG2/RAPSN/DMPK/CAMK2B/TMEM108/CLSTN2/CDH11/KCNB1/PLCL2/MAPT/MME/CNTN4/NFATC4/RGS4/SHANK1/SLC24A2/ADRA2A/F2R/TSHZ3/CHRDL1/SYN1/NALCN/PPFIA2/LZTS1/AKAP12/FYN/CYP46A1/RELN/S1PR2/GUCY1A1/GRID1/ACE/DLG4/CDH2/RARA/GNAI2/HTR2A/CCL2/RIMS4/LRRC4C/STX1B/SORCS2/TYROBP/CX3CR1/RASGRF1/PLPPR4/GUCY1B1/PCDH17/CCR2/CA…
2	GO:0001654	eye development	BP	1.28e-06	104	ZEB1/FZD4/MITF/UNC45B/PRPH2/PTPRM/MYOM1/RHOJ/MFRP/FBN1/COL5A1/ACHE/CACNA1C/CACNA1S/NES/ACVRL1/SERPINF1/COL5A2/LAMB2/THY1/ARHGEF15/SMARCD3/ANGPTL7/VIM/NRP1/AQP1/PDGFRB/KERA/CABP4/COL8A1/PDGFRA/SOX11/PITX3/CRYGN/MYOM2/VSTM4/PXDN/PRICKLE1/CHRDL1/TMOD1/MFAP5/TWIST1/SAMD11/CRB1/CRYBB1/ADAMTS18/MEIS3/ALDH1A2/COL8A2/FGF9/SH3PXD2B/NKD1/CRYAB/SMOC1/RARA/GDF3/PLAAT3/WNT2/MEIS3P1/ATP2B2/TENM3/TGFBR2/DIO3/DL…
2	GO:0099177	regulation of trans-synaptic signaling	BP	1.29e-06	121	MEF2C/SCT/DYSF/MAP1A/SLC8A3/SYNE1/CAMK2A/ADORA1/LAMA2/ATP1A2/ACHE/PLCL1/RASGRF2/NOG/SYT11/PRKN/NTNG2/RAPSN/DMPK/CAMK2B/TMEM108/CLSTN2/CDH11/KCNB1/PLCL2/MAPT/MME/CNTN4/NFATC4/RGS4/SHANK1/SLC24A2/ADRA2A/F2R/TSHZ3/CHRDL1/SYN1/NALCN/PPFIA2/LZTS1/AKAP12/FYN/CYP46A1/RELN/S1PR2/GUCY1A1/GRID1/ACE/DLG4/CDH2/RARA/GNAI2/HTR2A/CCL2/RIMS4/LRRC4C/STX1B/SORCS2/TYROBP/CX3CR1/RASGRF1/PLPPR4/GUCY1B1/PCDH17/CCR2/CA…
2	GO:0110053	regulation of actin filament organization	BP	1.34e-06	80	KANK2/TPM1/LMOD1/CXCL12/ACTN2/TGFB3/MAGEL2/LMOD3/ARHGAP6/DAAM2/LMOD2/BIN1/ARHGEF15/DLC1/PRKN/NRP1/SYNPO2/TMOD4/SYNPO2L/LIMCH1/S1PR1/SPTB/ESAM/FERMT2/RGS4/SHANK1/CORO2B/ELN/CFL2/TMOD1/CCN2/SYNPO/PIK3R1/MYADM/ARHGAP28/KANK4/WNT11/KANK3/PREX1/ARHGAP18/CCL11/HCLS1/TWF2/PPM1E/CYRIA/FHOD3/SPTBN4/PAK3/NCKAP1L/GPR65/ADD1/TENM1/ASAP3/RGCC/SNX9/GMFG/WAS/PLEK/LPAR1/HCK/COTL1/ABL1/EVL/SFRP1/CGNL1/CCL21/SPTA1…
2	GO:0022409	positive regulation of cell-cell adhesion	BP	1.36e-06	93	EMILIN1/THY1/SMARCD3/HLX/IGF1/IGF2/KIF26B/FYN/ZBTB16/TNFSF4/RARA/MEGF10/PRKCQ/CCL2/TGFBR2/ADAM19/ITGB2/ITGA4/PIK3R6/RUNX1/EMILIN2/CD4/ALOX5/CD209/CD1D/MMRN1/PLPP3/CR1/CD86/CTSG/CCR2/SELP/LGALS1/LILRB4/IL10/ETS1/STAT5B/AIF1/PODXL/HAVCR2/SMAD7/NLRP3/NCKAP1L/JAK1/HLA-DPB1/LILRB1/LILRB2/GLI3/TNFSF11/NR4A3/SELE/CD28/HLA-DOA/FOXP3/IL2RA/CD276/IL4I1/HLA-DPA1/ABL1/SASH3/GATA3/SPN/CCL21/PTPRC/SPTA1/TESPA1…
2	GO:0043270	positive regulation of monoatomic ion transport	BP	1.4e-06	64	SCN1B/ANK2/FXYD1/CAMK2A/JPH2/ADORA1/STAC3/CXCL12/ACTN2/TRDN/FHL1/CASQ1/THY1/SCN5A/APLNR/PDGFRB/EDN3/ADRA2A/F2R/ATP2A1/AKAP6/TRPV2/PLP1/KCNC1/STAC/P2RX5/RELN/EDNRA/KCNE5/CCL2/DMD/KCNMB1/SCN3B/LILRA2/CCR1/CACNB2/CCR2/STAC2/MYLK/TRPC3/PPP3CB/DRD4/PDGFB/ADCYAP1R1/CAPN3/TESC/ANO6/LRRC55/FGF13/PKD2/CACNA2D1/ATP1B2/MCHR1/GJC2/F2RL3/CTSS/P2RY12/ABL1/SCN4B/P2RX1/ABCB1/EPHB2/TRPC1/PPP3CC
2	GO:0055008	cardiac muscle tissue morphogenesis	BP	1.62e-06	28	MYL3/TPM1/ZFPM2/MYLK2/ACTC1/TCAP/MYL2/NOG/TNNI1/TNNC1/TTN/ANKRD1/MYH6/ENG/MYH7/S1PR1/XIRP2/HEG1/COL11A1/EDNRA/HEY2/WNT2/DLL4/TGFB2/SMAD7/TNNT2/RBPJ/FOXC2
2	GO:0060350	endochondral bone morphogenesis	BP	1.62e-06	28	MEF2C/COL3A1/COL1A1/TEK/COMP/TMEM119/RUNX2/FGF18/MEF2D/AXIN2/MMP16/PHOSPHO1/NPR2/MMP14/SERPINH1/THBS3/RARA/MMP13/TGFBR2/CSGALNACT1/INPPL1/BMP4/ALPL/RARB/SCX/BMPR2/BMP6/EXT2
2	GO:0061564	axon development	BP	1.67e-06	129	SCN1B/MAP1A/MMP2/NEXN/DCLK1/CXCL12/NCAM1/PTPRM/LAMA2/KIAA1755/APBB1/MYPN/SLITRK4/APOD/LAMB2/SEMA6C/THY1/TNN/NOG/MYOT/NRP1/NTNG2/FN1/EPHA3/PLXND1/ARX/CDH11/PRKG1/SCARF1/MAPT/ARHGEF40/SEMA6B/EDN3/NOVA2/CNTN4/NPR2/UNC5C/KCNA1/PRICKLE1/VASH2/MAP6/FYN/BOC/TIAM2/CRTAC1/CSF1R/TRPV2/PLP1/NREP/SLIT3/PLXNC1/RELN/EDNRA/TSPAN2/BHLHE22/NDN/CDH2/PTK7/PRKCQ/SEMA3G/ISLR2/APBB2/LRRC4C/UNC5A/ITGA4/COBL/CHN1/ROBO4/…
2	GO:0050817	coagulation	BP	1.67e-06	69	F13A1/COL3A1/EMILIN1/MYL9/FAP/COMP/PDGFRA/TBXA2R/PRKG1/AXL/ADRA2A/C1QTNF1/F2R/SERPING1/F10/TLR4/ADAMTS18/ITGB3/F2RL2/DGKD/ENTPD1/SCUBE1/PRKCQ/TFPI/FBLN1/F7/EMILIN2/PAPSS2/SERPINA1/TLN1/VWF/MMRN1/ENPP4/CTSG/PRKCA/SELP/F5/SH2B3/GP5/NOS3/PDGFB/FERMT3/SVEP1/FCER1G/THBS1/ANO6/APOE/GAS6/GATA1/PIK3CG/WAS/DGKI/PLEK/ILK/F2RL3/PEAR1/P2RY12/F8/P2RX1/VTN/EPHB2/VKORC1/PROC/ADORA2A/ANXA5/CD36/HS3ST5/VAV1/PLAUR
2	GO:0032330	regulation of chondrocyte differentiation	BP	1.8e-06	26	ACVRL1/MUSTN1/ADAMTS7/RFLNA/RUNX2/FGF18/AXIN2/GREM1/LOXL2/CCN4/NKX3-2/CCN2/ADAMTS12/ZBTB16/GDF6/EFEMP1/LTBP3/GDF5/RFLNB/SMAD7/BMP4/RARB/GLI3/BMP6/SOX5/GLG1
2	GO:0003197	endocardial cushion development	BP	1.85e-06	25	RBM24/ACVRL1/NOG/TMEM100/APLNR/HEYL/DCHS1/ENG/BMP5/ADAMTS5/TWIST1/SNAI1/HEY2/TGFBR2/TGFB2/NOS3/BMP4/ACVR1/CRELD1/MSX2/BMPR2/MSX1/FOXF1/RBPJ/TBX3
2	GO:0008217	regulation of blood pressure	BP	1.98e-06	57	ABCC9/AGTR1/TPM1/ADORA1/ADAMTS16/COL1A2/EMILIN1/SLC2A5/ATP1A2/AGT/ACVRL1/POSTN/KCNJ8/GJA5/MYH6/ACTA2/GRIP2/TBXA2R/EDN3/ENPEP/CORO2B/NPR2/F2R/RAMP2/OPRL1/CORIN/GUCY1A1/EDNRA/ACE/NPR1/CTSZ/AR/CMA1/EMILIN2/AVPR2/EDNRB/RPS6KA2/ARHGAP42/CTSG/KL/NR2F2/PTPRO/NOS3/PDGFB/NPY1R/GAS6/PCSK5/BMPR2/RASL10B/P2RX1/CPA3/SUCNR1/DRD2/DDAH1/ADRA1B/AVPR1A/EXT2
2	GO:0002443	leukocyte mediated immunity	BP	1.98e-06	106	SPON2/C1R/C4A/C1S/SERPING1/TLR4/IL1R1/ARID5A/ACE/TNFSF4/PTGDR/MILR1/RFTN1/SPI1/ITGB2/C2/PIK3R6/TYROBP/PTGDS/FGR/C3/C7/CX3CR1/CD1D/SCN11A/CR1/CTSG/FCGR2B/CCR2/FCGR2C/FCGR3A/FCGR1A/LILRB4/IL10/FCMR/STAT5B/CD300A/FCGR1BP/CADM1/TNFRSF1B/GAPT/PPP3CB/FCGR2A/HAVCR2/FES/C1QC/GAB2/SMAD7/NLRP3/NCKAP1L/SVEP1/TLR8/LILRB1/FCER1G/IL21R/SLC15A4/GRP/SCIMP/CD1C/C1QA/CD84/C1QB/GATA1/BTK/LAT2/PRAM1/ICAM1/NR4A3/CFI/…
2	GO:0007599	hemostasis	BP	1.98e-06	70	F13A1/COL3A1/EMILIN1/MYL9/FAP/COMP/PDGFRA/TBXA2R/PRKG1/AXL/ADRA2A/C1QTNF1/F2R/SERPING1/F10/TLR4/FLI1/ADAMTS18/ITGB3/F2RL2/DGKD/ENTPD1/SCUBE1/PRKCQ/TFPI/FBLN1/F7/EMILIN2/PAPSS2/AVPR2/SERPINA1/TLN1/VWF/MMRN1/ENPP4/CTSG/PRKCA/SELP/F5/SH2B3/GP5/NOS3/PDGFB/FERMT3/SVEP1/FCER1G/THBS1/ANO6/APOE/GAS6/GATA1/PIK3CG/WAS/DGKI/PLEK/ILK/F2RL3/PEAR1/P2RY12/F8/P2RX1/VTN/EPHB2/VKORC1/PROC/ADORA2A/ANXA5/CD36/VAV1/P…
2	GO:0022898	regulation of transmembrane transporter activity	BP	2.09e-06	65	SCN1B/MEF2C/PLN/ANK2/FXYD1/JPH2/STAC3/ACTN2/HRC/TRDN/ATP1A2/CASQ2/SLN/FHL1/CASQ1/CACNB1/KCNE4/SCN2B/SHANK1/ADRA2A/ATP2A1/AKAP6/JSRP1/STAC/RELN/EDNRA/KCNE5/DLG4/FGF14/CCL2/DMD/HECW1/SCN3B/MMP9/CACNB2/CCR2/STAC2/CNIH3/DRD4/SELENON/NLGN2/HECW2/GRP/TESC/LRRC55/JPH4/KCNAB1/FGF13/PKD2/DAPK1/KCNS2/CACNA2D1/ATP1B2/CTSS/ITGB1/SCN4B/ABCB1/JPH3/EPHB2/DRD2/GPR35/PRKACA/NEDD4/NLGN1/TLR9
2	GO:0150115	cell-substrate junction organization	BP	2.1e-06	41	SORBS1/TNS1/ACTN2/ARHGAP6/ACVRL1/APOD/THY1/DLC1/NRP1/FN1/EPHA3/LIMCH1/TEK/FERMT2/CDH11/CORO2B/GREM1/IQSEC1/PRICKLE1/MMP14/ITGB3/PEAK1/PIK3R1/MAPRE2/DUSP3/COL16A1/KDR/TLN1/ITGA5/ACTN3/THBS1/GPM6B/LAMC1/FAM107A/ABL1/SFRP1/MACF1/STON1/DAPK3/PTPRJ/RAB8B
2	GO:0048754	branching morphogenesis of an epithelial tube	BP	2.13e-06	52	SFRP2/TIE1/ADAMTS16/AGT/NOG/NRP1/PLXND1/DCHS1/ENG/PGR/NFATC4/GREM1/TMEM59L/GREB1L/MMP14/EYA1/EDNRA/CTSZ/NOTCH4/AR/WNT2/TGFBR2/CSF1/DLL4/CCL11/KDR/SPRY1/SALL1/WT1/BMP4/EGF/COL4A1/CLIC4/ACVR1/GLI3/WNT9B/MSX2/PKD2/CTSH/ILK/HHIP/ABL1/SLIT2/TNC/FOXF1/FOXC2/TBX3/MAGED1/PKD1/SEMA3E/VDR/LEF1
2	GO:0043502	regulation of muscle adaptation	BP	2.35e-06	32	SGCA/LMCD1/MYOG/AGT/CASQ1/PRKAG3/TNNI1/TNNC1/SCN5A/IGF1/CAMK2B/MYH7/TRIM63/HAND2/RGS4/IGFBP5/AKAP6/MLIP/PI16/TNNT1/ACACB/PRKCA/FBXO32/TRPC3/TNFRSF1B/FOXP1/NOS3/SELENON/ACTN3/NR4A3/FOXO1/PDE5A
2	GO:0007596	blood coagulation	BP	2.46e-06	68	F13A1/COL3A1/EMILIN1/MYL9/FAP/COMP/PDGFRA/TBXA2R/PRKG1/AXL/ADRA2A/C1QTNF1/F2R/SERPING1/F10/TLR4/ADAMTS18/ITGB3/F2RL2/DGKD/ENTPD1/SCUBE1/PRKCQ/TFPI/FBLN1/F7/EMILIN2/PAPSS2/SERPINA1/TLN1/VWF/MMRN1/ENPP4/CTSG/PRKCA/SELP/F5/SH2B3/GP5/NOS3/PDGFB/FERMT3/SVEP1/FCER1G/THBS1/ANO6/APOE/GAS6/GATA1/PIK3CG/WAS/DGKI/PLEK/ILK/F2RL3/PEAR1/P2RY12/F8/P2RX1/VTN/EPHB2/VKORC1/PROC/ADORA2A/ANXA5/CD36/VAV1/PLAUR
2	GO:1901888	regulation of cell junction assembly	BP	2.51e-06	66	MEF2C/SLITRK4/NEGR1/AGT/ARHGAP6/ACVRL1/APOD/MUSK/THY1/ST8SIA2/ARHGEF15/DLC1/APLNR/NRP1/NTNG2/EPHA3/THBS2/COLQ/LIMCH1/TEK/ADGRB3/FERMT2/CLSTN2/GREM1/SYNDIG1/LZTS1/LINGO4/MMP14/FZD1/SNAI1/PEAK1/LRRN1/ACE/LRFN5/GPC4/DUSP3/SRPX2/COL16A1/CLDN5/KDR/TLN1/NLGN2/PTPRD/ABI3/THBS1/NTRK1/GPBAR1/FARP1/RAPGEF1/GPM6B/SLITRK2/CBLN1/FAM107A/ABL1/SFRP1/MACF1/RAPGEF2/EPHB2/LRRN3/DAPK3/SNAP25/PRKACA/NLGN1/CLSTN3/PTP…
2	GO:0030509	BMP signaling pathway	BP	2.59e-06	51	CHRD/SFRP2/ZNF423/FBN1/ACVRL1/FSTL1/NOG/TMEM100/SFRP4/HTRA3/RBPMS2/TNFAIP6/SULF1/ENG/BMP5/CDH5/CHRDL2/COMP/RUNX2/SOX11/GREM1/HTRA1/CHRDL1/FZD1/NBL1/GREM2/GDF6/GDF3/BMPER/KDR/CCN1/GDF5/SMAD9/SMAD7/BMP4/ACVR1/SCX/MSX2/ILK/GATA6/BMPR2/ABL1/MEGF8/SFRP1/MSX1/BMP6/RBPJ/SKI/FSTL3/AMHR2/LEF1
2	GO:1901343	negative regulation of vasculature development	BP	2.59e-06	38	THBS4/TIE1/PTPRM/SPARC/EMILIN1/SERPINF1/DCN/ANGPTL7/VASH1/ECSCR/THBS2/SULF1/TEK/ADGRB3/STAB1/TAFA5/CREB3L1/ADAMTS9/COL4A3/HSPG2/AMOT/NPR1/GPR4/MINAR1/KLF2/ISM1/CLDN5/ALOX5/CCR2/COL4A2/TGFB2/THBS1/RGCC/ADAMTS1/SPRED1/CD160/SEMA3E/HHEX
2	GO:0022617	extracellular matrix disassembly	BP	2.62e-06	27	MMP2/CTSK/FAP/ADAMTS5/DDR2/PBXIP1/MMP14/ADAMTS4/SH3PXD2B/CMA1/MMP11/MMP13/LRP1/MMP19/MMP9/CTSG/MMP7/LCP1/MMP8/TPSAB1/MMP1/LAMC1/CTSS/MMP3/HPN/KLK4/CST3
2	GO:0072006	nephron development	BP	2.67e-06	52	MEF2C/ADAMTS16/AGT/LAMB2/NOG/CD34/AQP1/HEYL/PDGFRB/DCHS1/SULF1/ACTA2/PECAM1/KIF26B/TEK/PDGFRA/ENPEP/GREM1/COL4A3/TMEM59L/GREB1L/ERBB4/EYA1/ITGB3/EDNRA/GPR4/PLCE1/WNT11/NID1/PDGFD/EDNRB/SALL1/WT1/PODXL/PTPRO/ANGPT1/PDGFB/BMP4/SULF2/GLI3/WNT9B/BASP1/KLHL3/PKD2/ILK/GATA3/LIF/DCHS2/FOXC2/MAGED1/PKD1/RET
2	GO:0003208	cardiac ventricle morphogenesis	BP	2.97e-06	30	MEF2C/MYL3/SFRP2/TPM1/ZFPM2/MYL2/NOG/TNNI1/SMARCD3/TNNC1/HEYL/MYH6/ENG/MYH7/HAND2/HEG1/COL11A1/EDNRA/HEY2/TGFBR2/DLL4/TGFB2/SMAD7/TNNT2/GATA3/CPE/FOXF1/RBPJ/FOXC2/SEMA3C
2	GO:0050678	regulation of epithelial cell proliferation	BP	2.97e-06	98	MEF2C/ZEB1/DAB2/AGTR1/THBS4/SFRP2/CXCL12/TIE1/PTPRM/SPARC/ACVRL1/SERPINF1/JCAD/NOG/SCN5A/VASH1/TNFSF12/ATOH8/HLX/APLNR/NRP1/IGF1/FGF7/SULF1/BMP5/IGF2/TEK/PGR/ARX/RUNX2/SOX11/LIMS2/HTR2B/RGN/COL4A3/SCG2/TWIST1/FLT4/VASH2/FGFR1/EYA1/HSPG2/ALDH1A2/ITGB3/KLF9/FGF9/PTPRN/AR/WNT2/MMRN2/CCL2/ITGA4/DLL4/C5AR1/EDNRB/CCL11/KDR/ALOX5/PRKCA/LAMB1/IL10/PRKD1/TGFB2/NR2F2/GDF5/AKT3/PDGFB/BMP4/EGF/THBS1/APOE/SUL…
2	GO:0051283	negative regulation of sequestering of calcium ion	BP	3.02e-06	45	PLN/ANK2/ANXA6/JPH2/HRC/TRDN/ATP1A2/CACNA1C/CACNA1S/CASQ2/CASQ1/THY1/APLNR/HTR2B/F2R/AKAP6/JSRP1/ITGB3/TMEM38A/RYR1/HTR2A/PLCE1/DMD/SLC8A1/PRKD1/PLCB2/GP5/PDE4D/SELENON/CAPN3/JPH4/PKD2/F2RL3/ABL1/CCL21/PTPRC/ITPR1/JPH3/CCR5/DRD2/TRPC1/PRKACA/CCR7/CCL19/CORO1A
2	GO:0061037	negative regulation of cartilage development	BP	3.42e-06	18	CTSK/NOG/ADAMTS7/RFLNA/GREM1/CCN4/NKX3-2/ADAMTS12/FRZB/RARA/WNT11/EFEMP1/LTBP3/GDF5/RFLNB/BMP4/RARB/GLI3
2	GO:1990868	response to chemokine	BP	3.51e-06	38	THPO/CXCL12/PADI2/WBP1L/CCL14/CMKLR1/SLIT3/CCL2/CCRL2/CCL11/RIPOR2/ACKR1/CCL23/CX3CR1/CCR1/CCR2/ENTREP1/SH2B3/CCR8/CCL18/CCR3/LOX/CCL7/CXCR4/CCL13/CCL21/CCR4/SLIT2/CCR5/GPR35/CCR7/CCL19/CCR6/ACKR4/GPR17/DOCK8/CXCR3/CCL22
2	GO:1990869	cellular response to chemokine	BP	3.51e-06	38	THPO/CXCL12/PADI2/WBP1L/CCL14/CMKLR1/SLIT3/CCL2/CCRL2/CCL11/RIPOR2/ACKR1/CCL23/CX3CR1/CCR1/CCR2/ENTREP1/SH2B3/CCR8/CCL18/CCR3/LOX/CCL7/CXCR4/CCL13/CCL21/CCR4/SLIT2/CCR5/GPR35/CCR7/CCL19/CCR6/ACKR4/GPR17/DOCK8/CXCR3/CCL22
2	GO:0098771	inorganic ion homeostasis	BP	3.53e-06	128	SGCD/SYPL2/PLN/PTH1R/AGTR1/ANK2/SLC8A3/ANXA6/JPH2/ADORA1/CXCL12/HRC/TRDN/ATP1A2/CACNA1C/CACNA1S/CASQ2/AGT/CASQ1/THY1/CSRP3/SFRP4/APLNR/DMPK/CDH5/MT1A/SLC30A2/EDN3/HTR2B/SLC24A2/F2R/ATP2A1/KCNA1/RGN/AKAP6/ENPP1/PRND/CDH23/CCL14/FAM20A/FGFR1/JSRP1/CORIN/ITGB3/SCARA5/C19orf12/EDNRA/TMEM38A/NPR1/RYR1/SLC39A13/HTR2A/ATP2B2/PLCE1/DMD/TBXAS1/KCNA5/SLC40A1/EDNRB/CCL11/KDR/CCL23/SCN7A/SLC8A1/CCR1/CACNB2/K…
2	GO:0002460	adaptive immune response based on somatic recombination of immune receptors built from immunoglobulin superfamily domains	BP	3.53e-06	88	MEF2C/HLX/C1R/C4A/C1S/SERPING1/TLR4/IL1R1/ARID5A/TNFSF4/PRKCQ/LOXL3/RFTN1/C2/CD4/BACH2/PKN1/C3/C7/CD1D/CR1/FCGR2B/CCR2/FCGR2C/FCGR3A/FCGR1A/RORC/LILRB4/IL10/FCMR/FCGR1BP/TNFRSF1B/GAPT/PPP3CB/FCGR2A/HAVCR2/C1QC/SMAD7/NLRP3/NCKAP1L/SVEP1/JAK1/TLR8/LILRB1/FCER1G/IL21R/SLC15A4/CD1C/C1QA/C1QB/BTK/STAT4/ICAM1/CFI/WAS/CD28/FOXP3/CTSH/IL4I1/CD1B/SASH3/GATA3/SPN/PTPRC/TNFSF13B/CD1E/LTA/EPHB2/HLA-DRA/IL18B…
2	GO:0030100	regulation of endocytosis	BP	4.06e-06	81	DAB2/DYSF/SYNE1/BIN1/SYT11/SFRP4/PRKN/EPHA3/C4A/AXL/CLIP3/GREM1/SGIP1/PIP4P2/ITGB3/SMPD1/DGKD/DLG4/PTX3/LRP1/CD63/CCL2/CD14/C2/PACSIN1/PLA2G5/STX1B/FGR/C3/FCGR2B/FCGR2C/FCGR1A/INSR/CD300LF/ARRB1/TGM2/PRKD1/DOCK2/CD300A/PPP3CB/FCGR2A/FCN1/DRD4/ANGPT1/NCKAP1L/EGF/LILRB1/FCER1G/ANO6/APOE/GAS6/BTK/SNX9/SELE/TUB/LPAR1/HCK/RSPO1/ABL1/CDH13/CCL21/GSG1L/PTPRC/APOC1/RIN3/VTN/STON1/CFP/DRD2/IL2RB/ITGAV/CCL…
2	GO:0002685	regulation of leukocyte migration	BP	4.06e-06	70	JAM2/THBS4/ADORA1/CXCL12/JAM3/PADI2/EMILIN1/APOD/THY1/RARRES2/BST1/TNFAIP6/BMP5/CD99L2/EDN3/GREM1/PLVAP/LYVE1/CSF1R/MMP14/CMKLR1/IL1R1/ITGB3/NBL1/PIK3R1/LBP/CCL2/SLAMF8/ITGA4/PDGFD/F7/C3AR1/CSF1/MPP1/C5AR1/RIPOR2/CX3CR1/CD200/CCR1/CCR2/GPSM3/LGMN/SELP/CD300A/AIF1/NCKAP1L/STK10/THBS1/ANO6/GAS6/ICAM1/SELE/CYP19A1/CCL7/P2RY12/CD99/ABL1/SPN/CCL21/PLA2G7/RIN3/SLIT2/CCR7/CCL19/CCR6/PTGER4/DOCK8/CD74/CX…
2	GO:0060419	heart growth	BP	4.1e-06	33	MEF2C/ZFPM2/NOG/COL14A1/IGF1/MYH6/S1PR1/PRKG1/RGS4/ADPRHL1/AKAP6/HEG1/ERBB4/FGFR1/PI16/FGF9/HEY2/KCNK2/ACACB/WNT2/RUNX1/WT1/TGFB2/FES/FOXP1/RBP4/BASP1/SORBS2/GATA6/ABL1/RBPJ/SKI/FOXC2
2	GO:0016525	negative regulation of angiogenesis	BP	4.12e-06	37	THBS4/TIE1/PTPRM/SPARC/EMILIN1/SERPINF1/DCN/VASH1/ECSCR/THBS2/SULF1/TEK/ADGRB3/STAB1/TAFA5/CREB3L1/ADAMTS9/COL4A3/HSPG2/AMOT/NPR1/GPR4/MINAR1/KLF2/ISM1/CLDN5/ALOX5/CCR2/COL4A2/TGFB2/THBS1/RGCC/ADAMTS1/SPRED1/CD160/SEMA3E/HHEX
2	GO:0007411	axon guidance	BP	4.18e-06	68	SCN1B/NEXN/CXCL12/NCAM1/PTPRM/LAMA2/KIAA1755/MYPN/LAMB2/SEMA6C/NOG/MYOT/NRP1/EPHA3/ARX/ARHGEF40/SEMA6B/EDN3/NOVA2/CNTN4/UNC5C/FYN/BOC/CSF1R/SLIT3/RELN/EDNRA/PTK7/PRKCQ/SEMA3G/APBB2/UNC5A/CHN1/ROBO4/ARHGEF25/NTN4/PLXNA4/DRAXIN/GAP43/PTPRO/NTRK1/ETV1/GLI3/ANOS1/SEMA5B/DPYSL5/PCDHAC2/BMPR2/NRP2/NDP/MEGF8/GATA3/KIF5C/KALRN/SLIT2/EPHB2/SEMA3D/TRIO/L1CAM/SEMA3C/PALLD/SEMA5A/UNC5B/SEMA3E/EGR2/CYFIP2/RET…
2	GO:0097485	neuron projection guidance	BP	4.18e-06	68	SCN1B/NEXN/CXCL12/NCAM1/PTPRM/LAMA2/KIAA1755/MYPN/LAMB2/SEMA6C/NOG/MYOT/NRP1/EPHA3/ARX/ARHGEF40/SEMA6B/EDN3/NOVA2/CNTN4/UNC5C/FYN/BOC/CSF1R/SLIT3/RELN/EDNRA/PTK7/PRKCQ/SEMA3G/APBB2/UNC5A/CHN1/ROBO4/ARHGEF25/NTN4/PLXNA4/DRAXIN/GAP43/PTPRO/NTRK1/ETV1/GLI3/ANOS1/SEMA5B/DPYSL5/PCDHAC2/BMPR2/NRP2/NDP/MEGF8/GATA3/KIF5C/KALRN/SLIT2/EPHB2/SEMA3D/TRIO/L1CAM/SEMA3C/PALLD/SEMA5A/UNC5B/SEMA3E/EGR2/CYFIP2/RET…
2	GO:1902903	regulation of supramolecular fiber organization	BP	4.22e-06	104	BMERB1/MAP1A/KANK2/TPM1/LMOD1/CXCL12/ACTN2/TGFB3/PDE4DIP/MAGEL2/LMOD3/EFEMP2/EMILIN1/AEBP1/ARHGAP6/MYLK3/DAAM2/LMOD2/COL6A1/BIN1/ARHGEF15/ANKRD23/DLC1/PRKN/NRP1/SYNPO2/TMOD4/SYNPO2L/CDH5/LIMCH1/S1PR1/SPTB/ESAM/TRIM54/FERMT2/MAPT/CLIP3/RGS4/SHANK1/CORO2B/ELN/CFL2/TMOD1/CCN2/TNXB/SYNPO/PIK3R1/MYADM/ARHGAP28/CRYAB/KANK4/STMN2/WNT11/KANK3/PREX1/ARHGAP18/CCL11/HCLS1/TWF2/PPM1E/PRKD1/FES/CYRIA/FHOD3/SP…
2	GO:0001819	positive regulation of cytokine production	BP	4.5e-06	124	AGT/POSTN/CD34/PDE4B/SPON2/C1QTNF3/IL17D/SULF1/LPL/NFATC4/LUM/HTR2B/CHI3L1/ADRA2A/F2R/TLR4/HEG1/TWIST1/FLT4/AKAP12/CSF1R/IL1R1/ARID5A/HGF/PIK3R1/LBP/TNFSF4/RARA/PRKCQ/WNT11/CD14/TLR7/RFTN1/RUNX1/C3AR1/GPRC5B/C5AR1/CD4/IL16/TYROBP/LAPTM5/FGR/CARD8/C3/CYP1B1/CD200/LILRA2/NLRP12/CD86/CYBB/FCGR2B/HYAL2/CCR2/FCGR2C/FCGR3A/NLRC4/GPSM3/IL10/TMEM106A/NFAM1/STAT5B/AIF1/IRF8/CADM1/FCGR2A/HAVCR2/FCN1/FOXP1/…
2	GO:0086003	cardiac muscle cell contraction	BP	4.69e-06	32	SGCD/SCN1B/PLN/ABCC9/ANK2/ADORA1/SCN4A/ATP1A2/CACNA1C/BIN1/KCNJ8/SCN5A/PDE4B/KCNE4/GJA5/SCN2B/ATP2A1/KCNN2/KCNE5/KCNA5/CACNA1G/SCN7A/SCN3B/SCN11A/CACNB2/PDE4D/FGF13/KCNJ5/CACNA2D1/SNTA1/SCN3A/SCN4B
2	GO:1905314	semi-lunar valve development	BP	4.93e-06	23	TIE1/EMILIN1/HEYL/GJA5/ADAMTS5/CDH11/AXIN2/ELN/TWIST1/SNAI1/SLIT3/HEY2/TGFBR2/DLL4/TGFB2/TNFRSF1B/NOS3/BMP4/BMPR2/GATA3/SLIT2/RBPJ/NFATC1
2	GO:0051282	regulation of sequestering of calcium ion	BP	4.97e-06	45	PLN/ANK2/ANXA6/JPH2/HRC/TRDN/ATP1A2/CACNA1C/CACNA1S/CASQ2/CASQ1/THY1/APLNR/HTR2B/F2R/AKAP6/JSRP1/ITGB3/TMEM38A/RYR1/HTR2A/PLCE1/DMD/SLC8A1/PRKD1/PLCB2/GP5/PDE4D/SELENON/CAPN3/JPH4/PKD2/F2RL3/ABL1/CCL21/PTPRC/ITPR1/JPH3/CCR5/DRD2/TRPC1/PRKACA/CCR7/CCL19/CORO1A
2	GO:1902105	regulation of leukocyte differentiation	BP	4.97e-06	90	ZEB1/MITF/FBN1/LRRC17/SMARCD3/HLX/TNFAIP6/TMEM176A/AXL/TMEM176B/ZBTB46/TLR4/DTX1/TAL1/MMP14/PIK3R1/ZBTB16/TNFSF4/RARA/TGFBR2/SLAMF8/LOXL3/SPI1/RASSF2/PIK3R6/RUNX1/CSF1/CD4/TYROBP/CR1/CD86/CCR1/FCGR2B/CCR2/PRKCA/HCLS1/LILRB4/IL10/NFAM1/STAT5B/FGL2/FES/C1QC/FOXP1/SMAD7/NLRP3/BMP4/NCKAP1L/LILRB3/LILRB1/DCSTAMP/TESC/LILRB2/GLI3/TNFSF11/GAS6/BTK/QKI/CD28/HLA-DOA/EVI2B/FOXP3/IL2RA/IL4I1/ABL1/SASH3/SFRP…
2	GO:0010810	regulation of cell-substrate adhesion	BP	5.08e-06	67	DAB2/FZD4/CCDC80/EFEMP2/EMILIN1/COL1A1/ECM2/ARHGAP6/FBLN2/ACVRL1/APOD/NDNF/THY1/POSTN/BST1/DLC1/NRP1/FN1/EPHA3/LIMCH1/TEK/FERMT2/COL8A1/ABI3BP/LIMS2/CORO2B/GREM1/MMP14/ITGB3/PEAK1/PIK3R1/MYADM/SPOCK1/FBLN1/DUSP3/NID1/PREX1/COL16A1/CSF1/KDR/TLN1/CASS4/CCN1/PTPRO/EDIL3/PDGFB/ITGA5/THBS1/GPM6B/ILK/EGFLAM/FAM107A/ABL1/CDH13/SFRP1/CCL21/ST6GAL1/MACF1/VTN/VIT/FOXF1/DAPK3/CCR7/HAS2/CD36/SEMA3E/PTPRJ
2	GO:0003170	heart valve development	BP	5.34e-06	31	MEF2C/PDE2A/TIE1/EMILIN1/APLNR/HEYL/GJA5/DCHS1/ADAMTS5/CDH11/AXIN2/ELN/ADAMTS9/TWIST1/SNAI1/SLIT3/HEY2/TGFBR2/DLL4/TGFB2/CCN1/TNFRSF1B/NOS3/BMP4/ACVR1/SCX/BMPR2/GATA3/SLIT2/RBPJ/NFATC1
2	GO:0002697	regulation of immune effector process	BP	5.34e-06	102	A2M/TGFB3/HLX/SPON2/AXL/SERPING1/TLR4/TWIST1/IL1R1/ARID5A/CFH/LBP/TRIL/TNFSF4/RARA/TLR7/SLAMF8/VSIG4/LOXL3/SPI1/ITGB2/PIK3R6/GPRC5B/PLA2G5/TYROBP/LAPTM5/FGR/PKN1/C3/CX3CR1/CD1D/CR1/CD86/FCGR2B/CCR2/FCGR1A/LILRB4/IL10/TGFB2/STAT5B/CD300A/FGL2/CADM1/TNFRSF1B/PPP3CB/HAVCR2/FCN1/FES/GAB2/SMAD7/ANGPT1/NLRP3/NCKAP1L/SVEP1/LILRB1/SLC15A4/SCIMP/CD1C/CD84/GATA1/BTK/RBP4/PRAM1/ICAM1/NR4A3/KIT/WAS/CD28/FOXP…
2	GO:2000181	negative regulation of blood vessel morphogenesis	BP	5.48e-06	37	THBS4/TIE1/PTPRM/SPARC/EMILIN1/SERPINF1/DCN/VASH1/ECSCR/THBS2/SULF1/TEK/ADGRB3/STAB1/TAFA5/CREB3L1/ADAMTS9/COL4A3/HSPG2/AMOT/NPR1/GPR4/MINAR1/KLF2/ISM1/CLDN5/ALOX5/CCR2/COL4A2/TGFB2/THBS1/RGCC/ADAMTS1/SPRED1/CD160/SEMA3E/HHEX
2	GO:0051209	release of sequestered calcium ion into cytosol	BP	6.01e-06	44	PLN/ANK2/JPH2/HRC/TRDN/ATP1A2/CACNA1C/CACNA1S/CASQ2/CASQ1/THY1/APLNR/HTR2B/F2R/AKAP6/JSRP1/ITGB3/TMEM38A/RYR1/HTR2A/PLCE1/DMD/SLC8A1/PRKD1/PLCB2/GP5/PDE4D/SELENON/CAPN3/JPH4/PKD2/F2RL3/ABL1/CCL21/PTPRC/ITPR1/JPH3/CCR5/DRD2/TRPC1/PRKACA/CCR7/CCL19/CORO1A
2	GO:0061437	renal system vasculature development	BP	6.44e-06	18	CD34/NRP1/AQP1/PDGFRB/ACTA2/PECAM1/TEK/PDGFRA/ITGB3/EDNRA/GPR4/PDGFD/WT1/ANGPT1/PDGFB/BMP4/PKD2/FOXC2
2	GO:0061440	kidney vasculature development	BP	6.44e-06	18	CD34/NRP1/AQP1/PDGFRB/ACTA2/PECAM1/TEK/PDGFRA/ITGB3/EDNRA/GPR4/PDGFD/WT1/ANGPT1/PDGFB/BMP4/PKD2/FOXC2
2	GO:0002604	regulation of dendritic cell antigen processing and presentation	BP	6.45e-06	10	FCGR2B/FGL2/THBS1/CCL21/NOD1/CCR7/CCL19/CD68/SLC11A1/CD74
2	GO:0001938	positive regulation of endothelial cell proliferation	BP	6.49e-06	36	AGTR1/THBS4/CXCL12/ACVRL1/JCAD/TNFSF12/APLNR/NRP1/FGF7/IGF2/TEK/HTR2B/SCG2/FLT4/VASH2/FGFR1/HSPG2/ITGB3/ITGA4/CCL11/KDR/PRKCA/IL10/PRKD1/AKT3/PDGFB/BMP4/EGF/STAT5A/CCR3/PPP1R16B/NRP2/CDH13/BMP6/SEMA5A/GATA2
2	GO:0032640	tumor necrosis factor production	BP	6.66e-06	55	SYT11/SPON2/IGF1/AXL/LPL/NFATC4/TLR4/TWIST1/AKAP12/ARID5A/PIK3R1/LBP/BPI/RARA/CD33/CD14/TYROBP/CX3CR1/LILRA2/CLEC4A/CYBB/FCGR2B/CCR2/FCGR2C/FCGR3A/LILRB4/IL10/TMEM106A/FCGR2A/HAVCR2/FOXP1/TNFRSF8/ANGPT1/LILRB1/THBS1/CD84/GAS6/BTK/MMP8/FOXP3/ZBTB20/LY96/SASH3/SPN/PTPRC/NOD1/EPHB2/NLRC3/LILRA4/CCL19/CD36/TLR9/PTPRJ/SIRPA/CARD9
2	GO:0032680	regulation of tumor necrosis factor production	BP	6.66e-06	55	SYT11/SPON2/IGF1/AXL/LPL/NFATC4/TLR4/TWIST1/AKAP12/ARID5A/PIK3R1/LBP/BPI/RARA/CD33/CD14/TYROBP/CX3CR1/LILRA2/CLEC4A/CYBB/FCGR2B/CCR2/FCGR2C/FCGR3A/LILRB4/IL10/TMEM106A/FCGR2A/HAVCR2/FOXP1/TNFRSF8/ANGPT1/LILRB1/THBS1/CD84/GAS6/BTK/MMP8/FOXP3/ZBTB20/LY96/SASH3/SPN/PTPRC/NOD1/EPHB2/NLRC3/LILRA4/CCL19/CD36/TLR9/PTPRJ/SIRPA/CARD9
2	GO:0071706	tumor necrosis factor superfamily cytokine production	BP	6.66e-06	56	SYT11/SPON2/IGF1/AXL/LPL/NFATC4/TLR4/TWIST1/AKAP12/ARID5A/PIK3R1/LBP/BPI/RARA/CD33/CD14/TYROBP/CX3CR1/LILRA2/CLEC4A/CD86/CYBB/FCGR2B/CCR2/FCGR2C/FCGR3A/LILRB4/IL10/TMEM106A/FCGR2A/HAVCR2/FOXP1/TNFRSF8/ANGPT1/LILRB1/THBS1/CD84/GAS6/BTK/MMP8/FOXP3/ZBTB20/LY96/SASH3/SPN/PTPRC/NOD1/EPHB2/NLRC3/LILRA4/CCL19/CD36/TLR9/PTPRJ/SIRPA/CARD9
2	GO:1903555	regulation of tumor necrosis factor superfamily cytokine production	BP	6.66e-06	56	SYT11/SPON2/IGF1/AXL/LPL/NFATC4/TLR4/TWIST1/AKAP12/ARID5A/PIK3R1/LBP/BPI/RARA/CD33/CD14/TYROBP/CX3CR1/LILRA2/CLEC4A/CD86/CYBB/FCGR2B/CCR2/FCGR2C/FCGR3A/LILRB4/IL10/TMEM106A/FCGR2A/HAVCR2/FOXP1/TNFRSF8/ANGPT1/LILRB1/THBS1/CD84/GAS6/BTK/MMP8/FOXP3/ZBTB20/LY96/SASH3/SPN/PTPRC/NOD1/EPHB2/NLRC3/LILRA4/CCL19/CD36/TLR9/PTPRJ/SIRPA/CARD9
2	GO:0050878	regulation of body fluid levels	BP	6.68e-06	95	SCT/F13A1/ADORA1/COL3A1/EMILIN1/MYL9/FAP/CDO1/APLNR/AQP1/GJA5/COMP/PDGFRA/TBXA2R/PRKG1/AXL/CORO2B/ADRA2A/C1QTNF1/F2R/SERPING1/PRICKLE1/F10/TLR4/HEG1/ERBB4/FLI1/OPRL1/ADAMTS18/ITGB3/F2RL2/DGKD/NPR1/ENTPD1/SCUBE1/GNAI2/PRKCQ/TFPI/FBLN1/F7/EMILIN2/PAPSS2/AVPR2/EDNRB/SERPINA1/TLN1/VWF/MMRN1/ENPP4/CTSG/HYAL2/PRKCA/SELP/F5/STAT5B/PTPRO/SH2B3/GP5/NCOR2/NOS3/PDGFB/FERMT3/SVEP1/FCER1G/THBS1/ANO6/APOE/GAS6…
2	GO:0010595	positive regulation of endothelial cell migration	BP	6.72e-06	39	SPARC/RHOJ/AGT/ADGRA2/JCAD/ATOH8/NRP1/TEK/FGF18/FLT4/FGFR1/ITGB3/SMOC2/MAP3K3/SRPX2/KDR/PLPP3/PRKCA/LGMN/PRKD1/ETS1/FOXP1/AKT3/NOS3/ANGPT1/PDGFB/EGF/THBS1/HDAC7/PIK3CG/STAT5A/NRP2/ABL1/GATA3/HDAC9/FOXC2/SEMA5A/GATA2/CCBE1
2	GO:0070661	leukocyte proliferation	BP	6.73e-06	92	MEF2C/LRRC32/BST1/IGF1/IGF2/SOX11/PLCL2/GREM1/TLR4/PLA2G2A/FYN/CSF1R/ACE/TNFSF4/PRKCQ/TGFBR2/VSIG4/CSF1/PLA2G5/TYROBP/CD209/PKN1/CD1D/CR1/CD86/FCGR2B/CCR2/FCGR3A/LILRB4/IL10/DOCK2/STAT5B/CD300A/AIF1/TNFRSF1B/MNDA/GAPT/PPP3CB/HAVCR2/CSF2RA/BMP4/NCKAP1L/LST1/HLA-DPB1/LILRB1/LILRB2/TNFRSF9/TNFSF11/BTK/PIK3CG/KIT/CD28/TNFSF8/LIPA/CD180/FOXP3/IL2RA/CD276/IL4I1/HLA-DPA1/TNFRSF4/NDP/ABL1/SASH3/SPN/GPR18…
2	GO:0014910	regulation of smooth muscle cell migration	BP	6.73e-06	29	MEF2C/TPM1/POSTN/NRP1/IGF1/PDGFRB/PRKG1/IGFBP5/TAFA5/TLR4/CCN4/DDR2/ITGB3/FGF9/ACE/LRP1/MYOCD/PDGFD/CYP1B1/AIF1/PDGFB/BMP4/NR4A3/DOCK4/LPAR1/ADAMTS1/VTN/SLIT2/HAS2
2	GO:1901019	regulation of calcium ion transmembrane transporter activity	BP	6.73e-06	29	PLN/ANK2/JPH2/STAC3/HRC/TRDN/ATP1A2/CASQ2/SLN/CASQ1/CACNB1/ADRA2A/ATP2A1/AKAP6/JSRP1/STAC/DMD/CACNB2/STAC2/DRD4/SELENON/JPH4/PKD2/CACNA2D1/JPH3/DRD2/GPR35/PRKACA/TLR9
2	GO:0072577	endothelial cell apoptotic process	BP	6.78e-06	25	NDNF/ECSCR/CD248/CDH5/TEK/COL4A3/SCG2/RAMP2/ITGB3/CCL2/ITGA4/KDR/IL10/ANGPT1/THBS1/ANO6/GAS6/RGCC/ICAM1/BMPR2/ABL1/GATA3/SEMA5A/CD160/GATA2
2	GO:0022407	regulation of cell-cell adhesion	BP	6.83e-06	124	LRRC32/CXCL12/EMILIN1/THY1/SMARCD3/HLX/IGF1/IGF2/KIF26B/PRKG1/C1QTNF1/PLA2G2A/DTX1/FYN/ADAMTS18/MYADM/NOTCH4/ZBTB16/TNFSF4/RARA/MEGF10/PRKCQ/CCL2/TENM3/TGFBR2/ADAM19/VSIG4/LOXL3/DUSP3/SPI1/ITGB2/ITGA4/PIK3R6/RUNX1/EMILIN2/PLA2G5/CD4/RIPOR2/ALOX5/LAPTM5/CD209/CD1D/MMRN1/PLPP3/CR1/CD86/CTSG/CCR2/PRKCA/SELP/LGALS1/LILRB4/IL10/ETS1/STAT5B/CD300A/AIF1/FGL2/PODXL/HAVCR2/SH2B3/SMAD7/FERMT3/NLRP3/BMP4/NC…
2	GO:0014909	smooth muscle cell migration	BP	7.29e-06	31	MEF2C/TPM1/POSTN/NRP1/IGF1/PDGFRB/PRKG1/IGFBP5/TAFA5/TLR4/CCN4/DDR2/ITGB3/FGF9/ACE/LRP1/MYOCD/PARVA/PDGFD/CYP1B1/AIF1/PDGFB/BMP4/NR4A3/DOCK4/LPAR1/ADAMTS1/VTN/SLIT2/HAS2/GRB10
2	GO:0045123	cellular extravasation	BP	7.29e-06	31	JAM2/CXCL12/JAM3/TRIM55/THY1/BST1/PECAM1/CD99L2/PLVAP/LYVE1/IL1R1/ITGA1/CCL2/ITGA4/PDGFD/RIPOR2/CX3CR1/CCR2/SELP/SELPLG/ICAM1/SELE/PIK3CG/CD99/ITGB1/SPN/CCL21/PTGER4/SELL/SIRPA/ITGAL
2	GO:0070098	chemokine-mediated signaling pathway	BP	7.41e-06	35	THPO/CXCL12/PADI2/WBP1L/CCL14/CMKLR1/SLIT3/CCL2/CCRL2/CCL11/ACKR1/CCL23/CX3CR1/CCR1/CCR2/ENTREP1/SH2B3/CCR8/CCL18/CCR3/CCL7/CXCR4/CCL13/CCL21/CCR4/SLIT2/CCR5/GPR35/CCR7/CCL19/CCR6/ACKR4/GPR17/CXCR3/CCL22
2	GO:1903053	regulation of extracellular matrix organization	BP	7.53e-06	28	TIE1/LAMA2/EFEMP2/EMILIN1/AEBP1/AGT/LAMB2/PHLDB1/FAP/COL6A1/ZNF469/ANGPTL7/AXIN2/ANTXR1/DDR2/TNXB/SLC2A10/ITGB3/LRP1/NID1/RUNX1/LAMB1/TNFRSF1B/RGCC/LAMC1/ABL1/HAS2/CST3
2	GO:0014888	striated muscle adaptation	BP	7.75e-06	22	ACTA1/MYOG/CACNA1S/MYOZ1/TCAP/TNNI1/MYOZ2/TNNC1/MYH6/CAMK2B/MYH7/TRIM63/IGFBP5/MLIP/HEY2/TNNT1/ACACB/TRPC3/ACTN3/FOXO1/GATA6/NFATC1
2	GO:0030510	regulation of BMP signaling pathway	BP	7.86e-06	38	CHRD/SFRP2/ZNF423/FBN1/ACVRL1/FSTL1/NOG/SFRP4/HTRA3/RBPMS2/TNFAIP6/SULF1/ENG/CDH5/CHRDL2/SOX11/GREM1/HTRA1/CHRDL1/FZD1/NBL1/GREM2/GDF3/BMPER/KDR/CCN1/GDF5/SMAD7/BMP4/MSX2/ILK/GATA6/ABL1/SFRP1/MSX1/RBPJ/SKI/FSTL3
2	GO:0060562	epithelial tube morphogenesis	BP	7.99e-06	91	MEF2C/SFRP2/TIE1/ADAMTS16/AGT/ACVRL1/TCAP/NOG/DLC1/APLNR/SOX17/NRP1/CTHRC1/PLXND1/DCHS1/ENG/BMP5/KIF26B/PGR/STARD13/HAND2/NFATC4/GREM1/PRICKLE1/TWIST1/TMEM59L/GREB1L/CSF1R/MMP14/FZD1/EYA1/ADAMTS12/EDNRA/CTSZ/NOTCH4/AR/PTK7/RARA/WNT2/MMRN2/WNT11/TGFBR2/MICAL2/COBL/CSF1/DLL4/CCL11/KDR/SPRY1/SALL1/SOX18/WT1/TGFB2/FZD2/PODXL/FOXP1/BMP4/EGF/COL4A1/CLIC4/ACVR1/GLI3/SALL4/WNT9B/ITGAX/MSX2/KLHL3/PKD2/LGR…
2	GO:0006898	receptor-mediated endocytosis	BP	8.2e-06	73	DAB2/SYNE1/ACHE/SFRP4/TMEM108/SCARF1/STAB1/HTR2B/GREM1/SGIP1/RAMP2/CUBN/LYVE1/HSPG2/ITGB3/DGKD/DLG4/MSR1/LRP1/CD63/CD14/ITGB2/ITGA4/STAB2/RAMP1/SIGLEC1/MRC1/C3/CLTCL1/FCGR2B/RAMP3/FCGR1A/INSR/ARRB1/LILRB4/FCMR/ENTREP1/DRD4/ANGPT1/EGF/PDLIM7/LILRB1/FCER1G/ASGR1/APOE/SNX9/SELE/ITGAM/LPAR1/HTR1B/RSPO1/SCARB2/ITGB1/DNM3/CCL21/GSG1L/LRP1B/APOC1/RIN3/VTN/STON1/DRD2/PIP5K1C/SNAP25/ITGAV/CCL19/CALCRL/DNM…
2	GO:0050764	regulation of phagocytosis	BP	8.32e-06	36	DYSF/SYT11/C4A/PIP4P2/PTX3/CCL2/C2/PLA2G5/FGR/C3/FCGR2B/FCGR2C/FCGR1A/CD300LF/TGM2/DOCK2/CD300A/FCGR2A/FCN1/NCKAP1L/FCER1G/ANO6/GAS6/BTK/TUB/HCK/PTPRC/CFP/IL2RB/ITGAV/GATA2/CD36/SIRPB1/SLC11A1/PTPRJ/SIRPA
2	GO:0003179	heart valve morphogenesis	BP	8.32e-06	27	MEF2C/TIE1/EMILIN1/HEYL/GJA5/DCHS1/ADAMTS5/CDH11/AXIN2/ELN/ADAMTS9/TWIST1/SNAI1/SLIT3/HEY2/TGFBR2/DLL4/TGFB2/CCN1/NOS3/BMP4/ACVR1/SCX/BMPR2/GATA3/SLIT2/NFATC1
2	GO:0032943	mononuclear cell proliferation	BP	8.32e-06	84	MEF2C/LRRC32/BST1/IGF1/IGF2/SOX11/PLCL2/TLR4/PLA2G2A/FYN/ACE/TNFSF4/PRKCQ/TGFBR2/VSIG4/CSF1/PLA2G5/TYROBP/CD209/PKN1/CD1D/CR1/CD86/FCGR2B/CCR2/FCGR3A/LILRB4/IL10/DOCK2/STAT5B/CD300A/AIF1/TNFRSF1B/MNDA/GAPT/PPP3CB/HAVCR2/BMP4/NCKAP1L/LST1/HLA-DPB1/LILRB1/LILRB2/TNFRSF9/BTK/PIK3CG/CD28/TNFSF8/LIPA/CD180/FOXP3/IL2RA/CD276/IL4I1/HLA-DPA1/TNFRSF4/ABL1/SASH3/SPN/GPR183/PTPRC/SPTA1/ST6GAL1/TNFSF13B/HLA-…
2	GO:0051147	regulation of muscle cell differentiation	BP	8.33e-06	47	PLPP7/MEF2C/ZEB1/RBM24/LAMA2/MYOG/LMOD3/EFEMP2/MYF6/MYLK3/LAMB2/SMARCD3/RBPMS2/IGF1/DMPK/ENG/IGF2/TMEM119/RGS4/AKAP6/TRIM72/BHLHE41/MMP14/PI16/FGF9/HEY2/NOTCH4/RPL3L/MEGF10/MYOCD/NID1/LAMB1/PRKD1/FOXP1/PDGFB/BMP4/ACTN3/CAMK1/KIT/PRDM6/LAMC1/BMPR2/MSX1/NFATC2/HDAC9/NFATC1/OLFM2
2	GO:0010634	positive regulation of epithelial cell migration	BP	9.12e-06	50	SPARC/RHOJ/AGT/ADGRA2/JCAD/ATOH8/NRP1/FGF7/TEK/FGF18/ENPP2/IQSEC1/FLT4/FGFR1/GLIPR2/ITGB3/SMOC2/MAP3K3/MAPRE2/TGFBR2/SRPX2/KDR/PLPP3/MMP9/PRKCA/LGMN/PRKD1/TGFB2/ETS1/FOXP1/AKT3/NOS3/ANGPT1/PDGFB/EGF/THBS1/HDAC7/PIK3CG/STAT5A/CTSH/BMPR2/NRP2/ABL1/GATA3/HDAC9/FOXC2/HAS2/SEMA5A/GATA2/CCBE1
2	GO:0001704	formation of primary germ layer	BP	9.34e-06	44	MMP2/ITGA7/SFRP2/COL5A1/COL5A2/COL6A1/NOG/ATOH8/SOX17/FN1/COL8A1/COL12A1/FGFR1/TAL1/MMP14/EYA1/SNAI1/ITGB3/COL11A1/WNT11/ITGB2/ITGA4/ITGA8/MMP9/ITGB5/LAMB1/COL4A2/BMP4/ITGA5/ACVR1/SCX/MMP8/GATA6/BMPR2/ITGB1/VTN/FOXF1/INHBA/FOXC2/PRKACA/ITGAV/POFUT2/EXT2/LEF1
2	GO:0007519	skeletal muscle tissue development	BP	9.54e-06	54	MEF2C/VGLL2/CHRNA1/MEOX2/RBM24/STAC3/RBFOX1/ACTA1/KLHL41/MYOM1/MYOG/LMOD3/CACNA1S/MYLK2/KLHL40/MYF6/MYOZ1/POPDC2/CASQ1/COL6A1/MYL11/CSRP3/MYOZ2/HLX/HEYL/ANKRD1/IGF2/SRPK3/SOX11/MEF2D/MYOM2/ELN/CFL2/TWIST1/MSC/BVES/RYR1/MEGF10/DMD/MYOCD/CNTNAP1/NR2F2/VAMP5/PPP3CB/TLL2/SELENON/ACTN3/SCX/POPDC3/HDAC9/SKI/HIVEP3/SVIL/EGR2
2	GO:1903037	regulation of leukocyte cell-cell adhesion	BP	9.54e-06	100	LRRC32/CXCL12/THY1/SMARCD3/HLX/IGF1/IGF2/PLA2G2A/DTX1/FYN/ZBTB16/TNFSF4/RARA/PRKCQ/CCL2/TGFBR2/VSIG4/LOXL3/DUSP3/ITGB2/ITGA4/PIK3R6/RUNX1/PLA2G5/CD4/RIPOR2/ALOX5/LAPTM5/CD209/CD1D/CR1/CD86/CTSG/CCR2/SELP/LGALS1/LILRB4/IL10/ETS1/STAT5B/CD300A/AIF1/FGL2/HAVCR2/SMAD7/NLRP3/BMP4/NCKAP1L/HLA-DPB1/LILRB1/LILRB2/GLI3/TNFSF11/NR4A3/SELE/TNFAIP8L2/CD28/HLA-DOA/FOXP3/IL2RA/CD276/IL4I1/HLA-DPA1/ILDR2/ABL1/S…
2	GO:0007200	phospholipase C-activating G protein-coupled receptor signaling pathway	BP	1.02e-05	33	PTH1R/AGTR1/ACTN2/AGT/S1PR1/PTGER3/HTR2B/ADRA2A/F2R/OPRL1/CMKLR1/GPR4/HTR2A/PLCE1/C3AR1/C5AR1/EDNRB/FPR3/FPR1/CX3CR1/GNA14/TGM2/PRKD1/PLCB2/GRP/KISS1/ADRA1D/PRKCB/P2RY12/ITPR1/DRD2/ADRA1B/FFAR4
2	GO:0050679	positive regulation of epithelial cell proliferation	BP	1.12e-05	61	AGTR1/THBS4/CXCL12/ACVRL1/JCAD/NOG/SCN5A/TNFSF12/HLX/APLNR/NRP1/IGF1/FGF7/BMP5/IGF2/TEK/RUNX2/SOX11/HTR2B/SCG2/TWIST1/FLT4/VASH2/FGFR1/EYA1/HSPG2/ITGB3/FGF9/PTPRN/AR/WNT2/ITGA4/C5AR1/CCL11/KDR/PRKCA/LAMB1/IL10/PRKD1/AKT3/PDGFB/BMP4/EGF/GPBAR1/BTK/NR4A3/STAT5A/CYP7B1/CCR3/PPP1R16B/ST8SIA1/LAMC1/NRP2/CDH13/SFRP1/BMP6/HPN/RBPJ/HAS2/SEMA5A/GATA2
2	GO:0001958	endochondral ossification	BP	1.13e-05	18	MEF2C/COL1A1/TEK/TMEM119/RUNX2/FGF18/MEF2D/MMP16/PHOSPHO1/NPR2/MMP14/MMP13/CSGALNACT1/INPPL1/BMP4/ALPL/SCX/BMP6
2	GO:0036075	replacement ossification	BP	1.13e-05	18	MEF2C/COL1A1/TEK/TMEM119/RUNX2/FGF18/MEF2D/MMP16/PHOSPHO1/NPR2/MMP14/MMP13/CSGALNACT1/INPPL1/BMP4/ALPL/SCX/BMP6
2	GO:0002696	positive regulation of leukocyte activation	BP	1.13e-05	97	MEF2C/THY1/BST1/SMARCD3/HLX/IGF1/IGF2/AXL/TLR4/FYN/MMP14/LBP/ZBTB16/TNFSF4/RARA/PRKCQ/CCL2/TGFBR2/SPI1/PIK3R6/RUNX1/CD4/TYROBP/CD209/CD1D/CR1/CD86/CCR2/FCGR3A/LGALS1/LILRB4/IL10/STAT5B/AIF1/HAVCR2/NLRP3/NCKAP1L/HLA-DPB1/LILRB1/THBS1/LILRB2/GLI3/TNFSF11/GAS6/BTK/MMP8/NR4A3/CD28/HLA-DOA/FOXP3/IL2RA/CD276/IL4I1/HLA-DPA1/TNFRSF4/ABL1/SASH3/GATA3/SPN/GPR183/CCL21/TTBK1/PTPRC/SPTA1/TESPA1/TNFSF13B/HLA-…
2	GO:0051250	negative regulation of lymphocyte activation	BP	1.16e-05	52	LRRC32/HLX/SOX11/AXL/PLA2G2A/DTX1/TNFSF4/VSIG4/LOXL3/DUSP3/RUNX1/PLA2G5/RIPOR2/TYROBP/LAPTM5/FGR/PKN1/CR1/CD86/CTSG/FCGR2B/LILRB4/IL10/CD300A/FGL2/MNDA/HAVCR2/SMAD7/BMP4/LST1/LILRB1/LILRB2/GLI3/BTK/TNFAIP8L2/FOXP3/IL2RA/IL4I1/ILDR2/SFRP1/SPN/CLEC4G/PDE5A/HLA-DRB1/INHBA/SAMSN1/PDCD1LG2/SOCS5/ADORA2A/CD80/CD74/PAG1
2	GO:0007157	heterophilic cell-cell adhesion via plasma membrane cell adhesion molecules	BP	1.17e-05	23	SCARF2/DCHS1/SCARF1/HMCN1/CRB1/CADM3/CDH2/FAT4/TENM3/CD209/SELP/CADM1/ITGA5/PTPRD/TENM1/ICAM1/SELE/IGSF21/CBLN1/NLGN1/SELL/CDH4/ITGAL
2	GO:2001257	regulation of cation channel activity	BP	1.22e-05	37	SCN1B/ANK2/JPH2/STAC3/ACTN2/HRC/TRDN/CASQ2/CASQ1/CACNB1/KCNE4/AKAP6/JSRP1/STAC/EDNRA/KCNE5/FGF14/DMD/MMP9/CACNB2/STAC2/DRD4/SELENON/GRP/LRRC55/JPH4/KCNAB1/FGF13/PKD2/KCNS2/CACNA2D1/CTSS/ITGB1/JPH3/DRD2/GPR35/PRKACA
2	GO:0003044	regulation of systemic arterial blood pressure mediated by a chemical signal	BP	1.22e-05	22	AGTR1/TPM1/SLC2A5/AGT/EDN3/ENPEP/F2R/CORIN/ACE/CTSZ/CMA1/AVPR2/EDNRB/RPS6KA2/CTSG/NOS3/PCSK5/RASL10B/CPA3/SUCNR1/ADRA1B/AVPR1A
2	GO:0016339	calcium-dependent cell-cell adhesion via plasma membrane cell adhesion molecules	BP	1.22e-05	22	CDH15/PCDH12/DCHS1/CDH5/CDH11/PCDHB4/CDH23/CDH20/PCDHB5/CDH2/CDH19/SELP/PCDHB3/CDH6/CDH13/PCDHGC3/NLGN1/PCDHGB4/PCDHB16/SELL/CDH4/CDH22
2	GO:0051208	sequestering of calcium ion	BP	1.22e-05	45	PLN/ANK2/ANXA6/JPH2/HRC/TRDN/ATP1A2/CACNA1C/CACNA1S/CASQ2/CASQ1/THY1/APLNR/HTR2B/F2R/AKAP6/JSRP1/ITGB3/TMEM38A/RYR1/HTR2A/PLCE1/DMD/SLC8A1/PRKD1/PLCB2/GP5/PDE4D/SELENON/CAPN3/JPH4/PKD2/F2RL3/ABL1/CCL21/PTPRC/ITPR1/JPH3/CCR5/DRD2/TRPC1/PRKACA/CCR7/CCL19/CORO1A
2	GO:0003176	aortic valve development	BP	1.25e-05	21	TIE1/EMILIN1/HEYL/ADAMTS5/CDH11/AXIN2/ELN/TWIST1/SNAI1/SLIT3/HEY2/TGFBR2/DLL4/TNFRSF1B/NOS3/BMP4/BMPR2/GATA3/SLIT2/RBPJ/NFATC1
2	GO:0008037	cell recognition	BP	1.31e-05	47	NEXN/COLEC12/MYPN/VCAN/TNN/SPON2/NRP1/EPHA3/PCDH12/PLXND1/PECAM1/NTM/CNTN4/FOLR2/CRTAC1/OPCML/NDN/PTX3/LBP/MEGF10/PLA2G5/ROBO4/CD209/NCAM2/FCGR1A/DOCK2/GAP43/CADM1/HAVCR2/FCN1/TUB/PEAR1/PCDHA7/CXCR4/MEGF8/CCL21/SPACA4/CFP/EPHB2/CCR7/PALLD/CCL19/SEMA5A/CD36/CD226/DOCK8/CD5
2	GO:0051251	positive regulation of lymphocyte activation	BP	1.44e-05	90	MEF2C/THY1/BST1/SMARCD3/HLX/IGF1/IGF2/AXL/TLR4/FYN/MMP14/ZBTB16/TNFSF4/RARA/PRKCQ/CCL2/TGFBR2/SPI1/PIK3R6/RUNX1/CD4/TYROBP/CD209/CD1D/CR1/CD86/CCR2/FCGR3A/LGALS1/LILRB4/IL10/STAT5B/AIF1/HAVCR2/NLRP3/NCKAP1L/HLA-DPB1/LILRB1/LILRB2/GLI3/TNFSF11/GAS6/BTK/CD28/HLA-DOA/FOXP3/IL2RA/CD276/IL4I1/HLA-DPA1/TNFRSF4/ABL1/SASH3/GATA3/SPN/GPR183/CCL21/PTPRC/SPTA1/TESPA1/TNFSF13B/HLA-DMB/SH3KBP1/NFATC2/TICAM2/E…
2	GO:0032409	regulation of transporter activity	BP	1.44e-05	65	SCN1B/MEF2C/PLN/ANK2/FXYD1/JPH2/STAC3/ACTN2/HRC/TRDN/ATP1A2/CASQ2/SLN/FHL1/CASQ1/CACNB1/KCNE4/SCN2B/SHANK1/ADRA2A/ATP2A1/AKAP6/JSRP1/STAC/RELN/EDNRA/KCNE5/DLG4/FGF14/CCL2/DMD/HECW1/SCN3B/MMP9/CACNB2/CCR2/STAC2/CNIH3/DRD4/SELENON/NLGN2/HECW2/GRP/TESC/LRRC55/JPH4/KCNAB1/FGF13/PKD2/DAPK1/KCNS2/CACNA2D1/ATP1B2/CTSS/ITGB1/SCN4B/ABCB1/JPH3/EPHB2/DRD2/GPR35/PRKACA/NEDD4/NLGN1/TLR9
2	GO:0051249	regulation of lymphocyte activation	BP	1.49e-05	127	MEF2C/ZEB1/LRRC32/THY1/BST1/SMARCD3/HLX/IGF1/IGF2/SOX11/AXL/TLR4/PLA2G2A/DTX1/FYN/MMP14/ZBTB16/TNFSF4/RARA/PRKCQ/CCL2/TGFBR2/SLAMF8/VSIG4/LOXL3/DUSP3/SPI1/PIK3R6/RUNX1/PLA2G5/CD4/RIPOR2/TYROBP/LAPTM5/CD209/FGR/PKN1/CD1D/CR1/CD86/CTSG/FCGR2B/THEMIS2/CCR2/FCGR3A/LGALS1/LILRB4/IL10/NFAM1/STAT5B/CD300A/AIF1/FGL2/TNFRSF1B/MNDA/HAVCR2/SMAD7/NLRP3/BMP4/NCKAP1L/LST1/HLA-DPB1/LILRB1/SLC15A4/LILRB2/TNFRSF9…
2	GO:0003272	endocardial cushion formation	BP	1.55e-05	16	NOG/TMEM100/APLNR/HEYL/DCHS1/ENG/BMP5/SNAI1/HEY2/TGFBR2/TGFB2/ACVR1/MSX2/MSX1/RBPJ/TBX3
2	GO:0150146	cell junction disassembly	BP	1.55e-05	16	TGFB3/ADGRB3/IQSEC1/PRICKLE1/PLXNC1/PIK3R1/MAPRE2/DUSP3/C3/CX3CR1/C1QC/C1QA/C1QB/ITGAM/ITGB1/STON1
2	GO:0014812	muscle cell migration	BP	1.56e-05	34	MEF2C/THBS4/TPM1/POSTN/NRP1/IGF1/PDGFRB/PRKG1/IGFBP5/TAFA5/TLR4/CCN4/DDR2/PLEKHO1/ITGB3/FGF9/ACE/MEGF10/LRP1/MYOCD/PARVA/PDGFD/CYP1B1/AIF1/PDGFB/BMP4/NR4A3/DOCK4/LPAR1/ADAMTS1/VTN/SLIT2/HAS2/GRB10
2	GO:0034767	positive regulation of monoatomic ion transmembrane transport	BP	1.67e-05	48	SCN1B/ANK2/FXYD1/JPH2/STAC3/ACTN2/TRDN/CASQ1/THY1/APLNR/EDN3/F2R/ATP2A1/AKAP6/PLP1/KCNC1/STAC/P2RX5/RELN/EDNRA/KCNE5/CCL2/DMD/KCNMB1/CACNB2/CCR2/STAC2/TRPC3/PPP3CB/DRD4/ADCYAP1R1/CAPN3/TESC/ANO6/LRRC55/FGF13/PKD2/CACNA2D1/ATP1B2/GJC2/F2RL3/CTSS/ABL1/P2RX1/ABCB1/EPHB2/TRPC1/PPP3CC
2	GO:0019882	antigen processing and presentation	BP	1.74e-05	42	ACE/CTSF/RFTN1/CD209/CD1D/CLEC4A/FCGR2B/FCGR1A/LGMN/RAB3C/FGL2/MPEG1/HLA-DPB1/FCER1G/THBS1/CD1C/LILRB2/ICAM1/RAB33A/WAS/HLA-DOA/WDFY4/CTSH/MARCHF1/CTSS/HLA-DPA1/CD1B/CCL21/HLA-DMB/CD1E/IFI30/NOD1/HLA-DRA/HLA-DQA1/HLA-DRB1/CCR7/CCL19/HLA-DMA/CD68/SLC11A1/CD74/RAB8B
2	GO:0030278	regulation of ossification	BP	1.74e-05	42	MEF2C/RFLNA/S1PR1/MGP/COMP/TMEM119/FAM20C/RUNX2/SOX11/GREM1/PHOSPHO1/ENPP1/DDR2/TWIST1/GDF10/ZBTB16/CALCR/CSF1/ALOX5/SLC8A1/CCR1/LTBP3/KL/CHSY1/CCN1/SRGN/RFLNB/SMAD7/BMP4/ANKH/ACTN3/ANO6/ACVR1/GATA1/GPM6B/BMPR2/SFRP1/BMP6/RBPJ/EGR2/VDR/PTGER4
2	GO:0035886	vascular associated smooth muscle cell differentiation	BP	1.81e-05	17	EFEMP2/APLNR/ENG/COMP/NFATC4/SGCB/RAMP2/EDNRA/FGF9/HEY2/MYOCD/PDGFB/QKI/KIT/GATA6/NFATC2/NFATC1
2	GO:0060411	cardiac septum morphogenesis	BP	1.88e-05	29	ZFPM2/NOG/APLNR/NRP1/HEYL/ENG/BMP5/SOX11/FZD1/SLIT3/HEY2/WNT11/TGFBR2/PARVA/TGFB2/CCN1/FZD2/SMAD7/NOS3/BMP4/ACVR1/MSX2/GATA6/BMPR2/NRP2/SLIT2/RBPJ/TBX3/SEMA3C
2	GO:0043277	apoptotic cell clearance	BP	1.93e-05	22	C4A/AXL/ITGB3/RARA/MEGF10/LRP1/CCL2/C2/TYROBP/C3/TIMD4/MFGE8/CCR2/CD300LF/TGM2/FCN1/THBS1/GAS6/XKR8/PEAR1/ITGAV/CD36
2	GO:0003203	endocardial cushion morphogenesis	BP	2.08e-05	20	ACVRL1/NOG/TMEM100/APLNR/HEYL/DCHS1/ENG/BMP5/ADAMTS5/TWIST1/SNAI1/HEY2/TGFBR2/TGFB2/NOS3/ACVR1/MSX2/MSX1/RBPJ/TBX3
2	GO:0032964	collagen biosynthetic process	BP	2.08e-05	20	TGFB3/PCOLCE/EMILIN1/COL5A1/COL1A1/VIM/RCN3/ENG/F2R/CREB3L1/DDR2/SERPINH1/P3H3/RUNX1/CYGB/BMP4/SCX/RGCC/ADAMTS3/INHBA
2	GO:0002687	positive regulation of leukocyte migration	BP	2.12e-05	50	JAM2/THBS4/CXCL12/JAM3/THY1/RARRES2/CD99L2/EDN3/PLVAP/LYVE1/CSF1R/MMP14/CMKLR1/IL1R1/ITGB3/PIK3R1/LBP/ITGA4/PDGFD/F7/C3AR1/CSF1/C5AR1/RIPOR2/CX3CR1/CCR1/CCR2/GPSM3/LGMN/SELP/AIF1/NCKAP1L/THBS1/ANO6/GAS6/ICAM1/SELE/CCL7/P2RY12/CD99/ABL1/SPN/CCL21/PLA2G7/CCR7/CCL19/CCR6/DOCK8/CD74/CORO1A
2	GO:0033275	actin-myosin filament sliding	BP	2.14e-05	11	TPM1/MYLK2/ACTC1/MYL11/MYH3/TNNC1/MYL1/MYH2/MYH6/MYH7/TNNT2
2	GO:0050766	positive regulation of phagocytosis	BP	2.17e-05	28	C4A/PTX3/CCL2/C2/PLA2G5/C3/FCGR2B/FCGR2C/FCGR1A/CD300LF/DOCK2/FCGR2A/FCN1/NCKAP1L/FCER1G/ANO6/GAS6/BTK/TUB/PTPRC/CFP/IL2RB/GATA2/CD36/SIRPB1/SLC11A1/PTPRJ/SIRPA
2	GO:0060390	regulation of SMAD protein signal transduction	BP	2.23e-05	25	DAB2/CILP/TGFB3/EMILIN1/ACVRL1/NOG/ENG/BMP5/GREM1/PMEPA1/LDLRAD4/GDF6/LRP1/TGFBR2/BMPER/VEPH1/TGFB2/GDF5/SMAD7/BMP4/ACVR1/BMPR2/BMP6/SKI/INHBA
2	GO:0046651	lymphocyte proliferation	BP	2.27e-05	81	MEF2C/LRRC32/BST1/IGF1/IGF2/SOX11/PLCL2/TLR4/PLA2G2A/FYN/TNFSF4/PRKCQ/TGFBR2/VSIG4/PLA2G5/TYROBP/CD209/PKN1/CD1D/CR1/CD86/FCGR2B/CCR2/FCGR3A/LILRB4/IL10/DOCK2/STAT5B/CD300A/AIF1/TNFRSF1B/MNDA/GAPT/PPP3CB/HAVCR2/BMP4/NCKAP1L/LST1/HLA-DPB1/LILRB1/LILRB2/TNFRSF9/BTK/PIK3CG/CD28/TNFSF8/LIPA/CD180/FOXP3/IL2RA/CD276/IL4I1/HLA-DPA1/TNFRSF4/ABL1/SASH3/SPN/GPR183/PTPRC/SPTA1/TNFSF13B/HLA-DMB/NFATC2/EPHB2/…
2	GO:0007189	adenylate cyclase-activating G protein-coupled receptor signaling pathway	BP	2.37e-05	44	PLN/PTH1R/ADCY2/PDE4B/ADGRL4/ADGRD1/S1PR1/ADGRB3/TBXA2R/PTGER3/ADRA2A/ADCY4/RAMP2/PTGIR/OPRL1/S1PR2/ADGRF5/PTGER2/PTGFR/GPR4/GNAI2/GNG2/CALCR/RAMP1/PDE4A/PRKCA/RAMP3/S1PR3/GPR65/ADRA1D/LGR5/ADGRG2/LPAR1/AKAP13/ADGRG3/RAPGEF2/DRD2/ADGRE2/PRKACA/ADORA2A/CALCRL/ADRA1B/ADGRE5/PTGER4
2	GO:0007369	gastrulation	BP	2.41e-05	58	MMP2/ITGA7/SFRP2/COL5A1/COL5A2/PHLDB1/COL6A1/NOG/ATOH8/APLNR/SOX17/FN1/COL8A1/GSC/PRICKLE1/COL12A1/FGFR1/TAL1/MMP14/EYA1/SNAI1/ITGB3/AMOT/COL11A1/MYADM/GDF3/WNT11/TGFBR2/ITGB2/ITGA4/ITGA8/PLPP3/MMP9/ITGB5/LAMB1/COL4A2/IL10/BMP4/ITGA5/ACVR1/SCX/MMP8/NR4A3/WNT5B/GATA6/BMPR2/ITGB1/MEGF8/SFRP1/VTN/FOXF1/INHBA/FOXC2/PRKACA/ITGAV/POFUT2/EXT2/LEF1
2	GO:0002444	myeloid leukocyte mediated immunity	BP	2.41e-05	39	SPON2/ACE/PTGDR/MILR1/SPI1/ITGB2/TYROBP/PTGDS/FGR/C3/CX3CR1/SCN11A/CTSG/FCGR2B/CCR2/FCGR2C/FCGR3A/FCGR1A/CD300A/FCGR1BP/FCGR2A/FES/GAB2/GRP/CD84/GATA1/BTK/LAT2/PRAM1/NR4A3/PIK3CG/KIT/ITGAM/SLC18A2/TICAM2/FOXF1/ADGRE2/GATA2/CARD9
2	GO:0003094	glomerular filtration	BP	2.45e-05	15	ADORA1/CD34/AQP1/GJA5/SULF1/CORO2B/F2R/EDNRA/ADGRF5/PTPRO/PDGFB/SULF2/MCAM/GAS6/KIRREL1
2	GO:1903039	positive regulation of leukocyte cell-cell adhesion	BP	2.62e-05	78	THY1/SMARCD3/HLX/IGF1/IGF2/FYN/ZBTB16/TNFSF4/RARA/PRKCQ/CCL2/TGFBR2/ITGB2/ITGA4/PIK3R6/RUNX1/CD4/ALOX5/CD209/CD1D/CR1/CD86/CCR2/SELP/LGALS1/LILRB4/ETS1/STAT5B/AIF1/HAVCR2/NLRP3/NCKAP1L/HLA-DPB1/LILRB1/LILRB2/GLI3/TNFSF11/NR4A3/SELE/CD28/HLA-DOA/FOXP3/IL2RA/CD276/IL4I1/HLA-DPA1/ABL1/SASH3/GATA3/SPN/CCL21/PTPRC/SPTA1/TESPA1/TNFSF13B/HLA-DMB/HLA-DRA/HLA-DQA1/EBI3/HLA-DRB1/RASAL3/PDCD1LG2/SOCS5/CCR7/…
2	GO:0043534	blood vessel endothelial cell migration	BP	2.68e-05	41	MEF2C/MEOX2/RHOJ/ACVRL1/JCAD/CLEC14A/VASH1/NRP1/CDH5/STARD13/TBXA2R/FGF18/GREM1/FGFR1/AMOT/MAP3K3/MMRN2/SRPX2/DLL4/KDR/CYP1B1/SOX18/PRKCA/PRKD1/ETS1/AKT3/NOS3/ANGPT1/PDGFB/THBS1/APOE/RGCC/HDAC7/STAT5A/ITGB1/ABL1/SPRED1/SLIT2/HDAC9/FOXC2/GATA2
2	GO:0055003	cardiac myofibril assembly	BP	2.79e-05	13	NEB/ACTC1/MYLK3/TCAP/MYL2/CSRP3/NRAP/TTN/PDGFRB/PDGFRA/ADPRHL1/FHOD3/OBSL1
2	GO:0061298	retina vasculature development in camera-type eye	BP	2.79e-05	13	FZD4/RHOJ/ACVRL1/ARHGEF15/NRP1/PDGFRB/PDGFRA/VSTM4/CYP1B1/COL4A1/CLIC4/BMPR2/NDP
2	GO:0034764	positive regulation of transmembrane transport	BP	2.81e-05	59	SCN1B/SORBS1/ANK2/FXYD1/JPH2/STAC3/ACTN2/TRDN/CASQ1/THY1/APLNR/IGF1/EDN3/CLIP3/F2R/ATP2A1/AKAP6/AZIN2/RHOQ/PLP1/KCNC1/STAC/P2RX5/RELN/EDNRA/KCNE5/PIK3R1/CCL2/DMD/KCNMB1/C3/CLTCL1/CACNB2/CCR2/STAC2/INSR/TRPC3/PPP3CB/DRD4/ADCYAP1R1/CAPN3/TESC/ANO6/LRRC55/FGF13/NR4A3/PKD2/CACNA2D1/ATP1B2/GJC2/F2RL3/CTSS/ITGB1/ABL1/P2RX1/ABCB1/EPHB2/TRPC1/PPP3CC
2	GO:0002009	morphogenesis of an epithelium	BP	2.93e-05	123	MEF2C/MMP2/SFRP2/TIE1/ADAMTS16/COL5A1/AGT/ACVRL1/TCAP/NOG/DLC1/RSPO3/APLNR/SOX17/NRP1/CTHRC1/PLXND1/FGF7/DCHS1/SULF1/ENG/BMP5/KIF26B/PGR/FERMT2/STARD13/SOX11/HAND2/NFATC4/GREM1/IGFBP5/PRICKLE1/TGFB1I1/TWIST1/TMEM59L/GREB1L/ERBB4/FGFR1/CSF1R/MMP14/FZD1/EYA1/SNAI1/ADAMTS12/ALDH1A2/ITGB3/EDNRA/HGF/CTSZ/NOTCH4/FRZB/NKD1/AR/PTK7/RARA/WNT2/MMRN2/WNT11/TGFBR2/MICAL2/COBL/CSF1/DLL4/CCL11/KDR/SPRY1/SALL1/…
2	GO:2000351	regulation of endothelial cell apoptotic process	BP	2.97e-05	22	NDNF/ECSCR/CD248/CDH5/TEK/SCG2/RAMP2/ITGB3/CCL2/ITGA4/KDR/ANGPT1/THBS1/ANO6/GAS6/RGCC/ICAM1/ABL1/GATA3/SEMA5A/CD160/GATA2
2	GO:0007409	axonogenesis	BP	3.11e-05	112	SCN1B/MAP1A/NEXN/DCLK1/CXCL12/NCAM1/PTPRM/LAMA2/KIAA1755/APBB1/MYPN/SLITRK4/LAMB2/SEMA6C/THY1/TNN/NOG/MYOT/NRP1/NTNG2/FN1/EPHA3/PLXND1/ARX/CDH11/PRKG1/MAPT/ARHGEF40/SEMA6B/EDN3/NOVA2/CNTN4/NPR2/UNC5C/PRICKLE1/MAP6/FYN/BOC/TIAM2/CSF1R/TRPV2/SLIT3/PLXNC1/RELN/EDNRA/NDN/CDH2/PTK7/PRKCQ/SEMA3G/ISLR2/APBB2/LRRC4C/UNC5A/ITGA4/COBL/CHN1/ROBO4/ARHGEF25/SCN11A/PLPPR4/CNTNAP1/PRDM8/NTN4/TWF2/PLXNA4/DRAXIN/…
2	GO:0061572	actin filament bundle organization	BP	3.13e-05	52	SORBS1/TPM1/ZEB2/TGFB3/ARHGAP6/ARHGEF15/DLC1/PRKN/NRP1/SYNPO2/SYNPO2L/LIMCH1/RFLNA/S1PR1/FERMT2/CALD1/SHANK1/CORO2B/ELN/CCN2/SYNPO/PIK3R1/ARHGAP28/WNT11/FMN2/PHACTR1/DPYSL3/ITGB5/ARRB1/MICAL1/PPM1E/AIF1/RFLNB/GPR65/ZYX/LCP1/ADD1/ASAP3/RGCC/FAM171A1/WAS/PLEK/LPAR1/FAM107A/ABL1/EVL/SFRP1/CGNL1/LIMD2/FHOD1/ARHGEF10/PTGER4
2	GO:0070663	regulation of leukocyte proliferation	BP	3.13e-05	74	MEF2C/LRRC32/BST1/IGF1/IGF2/SOX11/GREM1/TLR4/PLA2G2A/CSF1R/TNFSF4/PRKCQ/TGFBR2/VSIG4/CSF1/PLA2G5/TYROBP/CD209/PKN1/CD1D/CR1/CD86/FCGR2B/CCR2/FCGR3A/LILRB4/IL10/STAT5B/CD300A/AIF1/TNFRSF1B/MNDA/HAVCR2/CSF2RA/BMP4/NCKAP1L/LST1/HLA-DPB1/LILRB1/LILRB2/TNFRSF9/BTK/KIT/CD28/TNFSF8/FOXP3/IL2RA/CD276/IL4I1/HLA-DPA1/TNFRSF4/SASH3/SPN/GPR183/PTPRC/SPTA1/ST6GAL1/TNFSF13B/HLA-DMB/NFATC2/EPHB2/CLEC4G/EBI3/CSF…
2	GO:0097530	granulocyte migration	BP	3.13e-05	49	THBS4/JAM3/RARRES2/BST1/PDE4B/TNFAIP6/PECAM1/CD99L2/EDN3/SCG2/CCL14/CSF1R/CMKLR1/ITGA9/IL1R1/LBP/ITGA1/CCL2/SLAMF8/ITGB2/PREX1/C3AR1/CSF1/MPP1/C5AR1/CCL11/RIPOR2/CCL23/TGFB2/CD300A/NCKAP1L/CSF3R/FCER1G/THBS1/PIK3CG/CCL18/CCL7/CD99/CCL13/CCL21/SLIT2/PIP5K1C/ADGRE2/CCR7/CCL19/VAV1/PTGER4/CD74/CCL22
2	GO:0001945	lymph vessel development	BP	3.21e-05	17	TIE1/ACVRL1/CLEC14A/VASH1/NPR2/TMEM204/HEG1/FLT4/KDR/SOX18/NR2F2/PPP3CB/SVEP1/BMPR2/FOXC2/PKD1/CCBE1
2	GO:0061036	positive regulation of cartilage development	BP	3.21e-05	17	ACVRL1/MUSTN1/RUNX2/FGF18/LOXL2/BMP1/ZBTB16/GDF6/CCN1/GDF5/SMAD7/BMP4/GLI3/SCX/BMPR2/BMP6/SOX5
2	GO:0018108	peptidyl-tyrosine phosphorylation	BP	3.25e-05	73	THBS4/SFRP2/AGT/NOX4/BST1/NRP1/EPHA3/IGF1/PDGFRB/FGF7/PECAM1/PDGFRA/ENPP2/GFRA1/GREM1/DDR2/FLT4/ERBB4/FGFR1/FYN/CSF1R/ITGB3/RELN/HGF/DLG4/HTR2A/ITGB2/PDGFD/DOK7/GPRC5B/CD4/KDR/FGR/EFEMP1/PLPP3/CASS4/HYAL2/FCGR1A/INSR/HCLS1/LILRB4/CD300A/FES/ANGPT1/PDGFB/EGF/ITGA5/JAK1/ACVR1/NTRK1/GATA1/BTK/PDGFC/KIT/HCK/MVP/ABL1/SFRP1/TTBK1/PTPRC/CSPG4/BMP6/VTN/LIF/EPHB2/SAMSN1/SOCS5/CD36/CD80/CD74/PTPRJ/FLT1/FLT3
2	GO:0010518	positive regulation of phospholipase activity	BP	3.29e-05	20	AGTR1/ARHGAP6/PDGFRB/PDGFRA/HTR2B/FGFR1/RASGRP4/EDNRA/HTR2A/PLA2G5/C5AR1/CD86/PLCB2/SELE/KIT/LPAR1/ITK/AVPR1A/FLT1/APOC2
2	GO:0014911	positive regulation of smooth muscle cell migration	BP	3.29e-05	20	POSTN/NRP1/IGF1/PDGFRB/IGFBP5/TLR4/CCN4/DDR2/ITGB3/FGF9/PDGFD/CYP1B1/AIF1/PDGFB/NR4A3/DOCK4/LPAR1/ADAMTS1/VTN/HAS2
2	GO:0002761	regulation of myeloid leukocyte differentiation	BP	3.33e-05	41	MITF/FBN1/LRRC17/TNFAIP6/ZBTB46/TLR4/TAL1/PIK3R1/RARA/RASSF2/RUNX1/CSF1/CD4/TYROBP/CCR1/PRKCA/HCLS1/LILRB4/FES/C1QC/FOXP1/LILRB3/LILRB1/DCSTAMP/TESC/TNFSF11/QKI/EVI2B/SFRP1/LIF/GPR137B/HLA-DRB1/INHBA/FSTL3/ROR2/GATA2/TMEM178A/KLF10/CD74/LEF1/TNFRSF11B
2	GO:1900274	regulation of phospholipase C activity	BP	3.33e-05	18	ARHGAP6/PDGFRB/PDGFRA/HTR2B/FGFR1/RASGRP4/EDNRA/HTR2A/C5AR1/CD86/PLCB2/SELE/KIT/LPAR1/ABL1/ITK/AVPR1A/FLT1
2	GO:0001990	regulation of systemic arterial blood pressure by hormone	BP	3.34e-05	19	AGTR1/AGT/EDN3/ENPEP/F2R/CORIN/ACE/CTSZ/CMA1/AVPR2/EDNRB/RPS6KA2/CTSG/NOS3/PCSK5/RASL10B/CPA3/SUCNR1/AVPR1A
2	GO:0070296	sarcoplasmic reticulum calcium ion transport	BP	3.34e-05	19	PLN/ANK2/HRC/TRDN/ATP1A2/CACNA1C/CASQ2/SLN/CASQ1/CACNG1/ATP2A1/AKAP6/TMEM38A/RYR1/DMD/SLC8A1/PDE4D/CCR5/PRKACA
2	GO:0002548	monocyte chemotaxis	BP	3.44e-05	27	CXCL12/GREM1/CCL14/NBL1/CCL2/SLAMF8/CCL11/CCL23/CX3CR1/CCR1/CTSG/CCR2/LGMN/AIF1/PTPRO/PDGFB/ANO6/TNFSF11/CCL18/CCL7/CCL13/CCL21/PLA2G7/SLIT2/CCL19/FLT1/CCL22
2	GO:1904064	positive regulation of cation transmembrane transport	BP	3.52e-05	43	SCN1B/ANK2/FXYD1/JPH2/STAC3/ACTN2/TRDN/CASQ1/THY1/APLNR/EDN3/F2R/ATP2A1/AKAP6/PLP1/KCNC1/STAC/P2RX5/EDNRA/KCNE5/DMD/KCNMB1/CACNB2/STAC2/TRPC3/PPP3CB/DRD4/ADCYAP1R1/CAPN3/TESC/ANO6/LRRC55/FGF13/PKD2/CACNA2D1/ATP1B2/GJC2/F2RL3/CTSS/ABL1/P2RX1/TRPC1/PPP3CC
2	GO:0048660	regulation of smooth muscle cell proliferation	BP	3.72e-05	46	MEF2C/MMP2/TPM1/TGFB3/EFEMP2/OGN/APOD/VIPR2/RBPMS2/IGF1/PDGFRB/CNN1/S1PR1/PPARGC1A/PRKG1/MEF2D/PDE1A/IGFBP5/ELN/TAFA5/TLR4/CCN4/DDR2/PTGIR/ITGB3/FGF9/PIK3R1/NPR1/GNAI2/MYOCD/PDGFD/MMP9/IL10/AIF1/FOXP1/NOS3/PDGFB/BMP4/THBS1/APOE/NR4A3/HTR1B/BMPR2/CDH13/ADAMTS1/CALCRL
2	GO:0043010	camera-type eye development	BP	3.95e-05	88	ZEB1/FZD4/MITF/UNC45B/PRPH2/PTPRM/MYOM1/RHOJ/MFRP/FBN1/ACHE/CACNA1C/CACNA1S/NES/ACVRL1/SERPINF1/LAMB2/THY1/ARHGEF15/SMARCD3/ANGPTL7/VIM/NRP1/AQP1/PDGFRB/KERA/CABP4/COL8A1/PDGFRA/SOX11/PITX3/CRYGN/MYOM2/VSTM4/PRICKLE1/TMOD1/TWIST1/SAMD11/CRB1/CRYBB1/ALDH1A2/COL8A2/CRYAB/RARA/PLAAT3/WNT2/ATP2B2/TENM3/TGFBR2/DIO3/DLL4/KDR/SPRY1/EFEMP1/CYP1B1/WT1/FAT3/TGFB2/BMP4/COL4A1/CLIC4/BIRC7/GLI3/LAMC3/WNT9B/RB…
2	GO:0060541	respiratory system development	BP	3.96e-05	64	ZFPM2/TGFB3/COL3A1/CRISPLD2/COL6A1/ADAMTS2/NOG/RCN3/FGF7/PGR/PDGFRA/SOX11/FGF18/MME/CHI3L1/IGFBP5/HEG1/FLT4/CCN2/FGFR1/ADAMTSL2/MMP14/MSC/ALDH1A2/FGF9/ACE/CTSZ/PTK7/RARA/KLF2/WNT2/WNT11/MYOCD/TGFBR2/LOXL3/HSD11B1/KDR/SPRY1/LTBP3/WT1/DISP1/NOS3/BMP4/SELENON/GLI3/RBP4/BASP1/LIPA/CTSH/LOX/GATA6/BMPR2/HHIP/MSX1/LIF/TNC/FOXF1/RBPJ/SKI/PKD1/CCBE1/PLOD3/THRA/LEF1
2	GO:0035987	endodermal cell differentiation	BP	3.99e-05	23	MMP2/ITGA7/COL5A1/COL5A2/COL6A1/SOX17/FN1/COL8A1/COL12A1/MMP14/COL11A1/ITGB2/ITGA4/MMP9/ITGB5/LAMB1/COL4A2/ITGA5/MMP8/GATA6/VTN/INHBA/ITGAV
2	GO:0051279	regulation of release of sequestered calcium ion into cytosol	BP	4.07e-05	30	PLN/ANK2/JPH2/HRC/TRDN/ATP1A2/CACNA1C/CASQ2/CASQ1/THY1/APLNR/F2R/AKAP6/JSRP1/ITGB3/TMEM38A/DMD/SLC8A1/PRKD1/PDE4D/SELENON/CAPN3/JPH4/PKD2/F2RL3/ABL1/JPH3/TRPC1/PRKACA/CORO1A
2	GO:0002573	myeloid leukocyte differentiation	BP	4.13e-05	67	MITF/PDE1B/FBN1/LRRC17/TNFAIP6/FAM20C/ZBTB46/TLR4/CCN4/CSF1R/TAL1/TSPAN2/PIK3R1/RARA/CALCR/TGFBR2/SPI1/RASSF2/NRROS/GAB3/RUNX1/CSF1/CD4/TYROBP/BATF3/MMP9/CCR1/PRKCA/HCLS1/OSCAR/LILRB4/FES/C1QC/FOXP1/GAB2/BMP4/LILRB3/LILRB1/DCSTAMP/TESC/TNFSF11/GATA1/QKI/KIT/STAT5A/EVI2B/NDP/SFRP1/GATA3/GPR183/LIF/UCP2/GPR137B/RBPJ/HLA-DRB1/INHBA/FSTL3/ROR2/CCR7/CCL19/GATA2/TMEM178A/KLF10/CD74/SIGLEC15/LEF1/TNFRSF…
2	GO:0007044	cell-substrate junction assembly	BP	4.15e-05	36	SORBS1/TNS1/ACTN2/ARHGAP6/ACVRL1/APOD/THY1/DLC1/NRP1/FN1/EPHA3/LIMCH1/TEK/FERMT2/CDH11/CORO2B/GREM1/MMP14/ITGB3/PEAK1/DUSP3/COL16A1/KDR/TLN1/ITGA5/ACTN3/THBS1/GPM6B/LAMC1/FAM107A/ABL1/SFRP1/MACF1/STON1/DAPK3/PTPRJ
2	GO:0090288	negative regulation of cellular response to growth factor stimulus	BP	4.15e-05	36	CHRD/SFRP2/EMILIN1/FBN1/AGT/ADGRA2/DCN/NOG/HTRA3/RBPMS2/TNFAIP6/SULF1/CHRDL2/GREM1/CREB3L1/HTRA1/CHRDL1/FZD1/ADAMTS12/NBL1/GREM2/GDF3/MMRN2/BMPER/SPRY1/SMAD7/THBS1/SULF2/ABL1/SFRP1/GATA3/SLIT2/SKI/FSTL3/HHEX/NEDD4
2	GO:0014902	myotube differentiation	BP	4.27e-05	42	PLPP7/MEF2C/JAM2/RBM24/STAC3/ACTA1/MYOG/LMOD3/CACNA1S/KLHL40/MYF6/COL6A1/IGF1/ADAM12/CACNA1H/DMPK/ADAMTS5/ADGRB3/TMEM119/TRIM72/PLEKHO1/BHLHE41/MMP14/RYR1/RPL3L/TMEM182/MYOCD/RIPOR2/CNTNAP1/DOCK2/PPP3CB/ERVFRD-1/SELENON/ACTN3/CD53/ITGB1/NFATC2/PLD3/EHD2/HDAC9/SKI/AVPR1A
2	GO:0018212	peptidyl-tyrosine modification	BP	4.29e-05	73	THBS4/SFRP2/AGT/NOX4/BST1/NRP1/EPHA3/IGF1/PDGFRB/FGF7/PECAM1/PDGFRA/ENPP2/GFRA1/GREM1/DDR2/FLT4/ERBB4/FGFR1/FYN/CSF1R/ITGB3/RELN/HGF/DLG4/HTR2A/ITGB2/PDGFD/DOK7/GPRC5B/CD4/KDR/FGR/EFEMP1/PLPP3/CASS4/HYAL2/FCGR1A/INSR/HCLS1/LILRB4/CD300A/FES/ANGPT1/PDGFB/EGF/ITGA5/JAK1/ACVR1/NTRK1/GATA1/BTK/PDGFC/KIT/HCK/MVP/ABL1/SFRP1/TTBK1/PTPRC/CSPG4/BMP6/VTN/LIF/EPHB2/SAMSN1/SOCS5/CD36/CD80/CD74/PTPRJ/FLT1/FLT3
2	GO:0010717	regulation of epithelial to mesenchymal transition	BP	4.41e-05	37	DAB2/SFRP2/TGFB3/DACT3/COL1A1/AGT/PHLDB1/NOG/EPHA3/ENG/BMP5/FERMT2/AXIN2/GREM1/LOXL2/TGFB1I1/TWIST1/TNXB/GLIPR2/SNAI1/LDLRAD4/TGFBR2/SPRY1/TGFB2/SMAD7/BMP4/ACVR1/RGCC/MCRIP1/QKI/SFRP1/GATA3/SPRED1/HPN/VASN/POFUT2/LEF1
2	GO:0007266	Rho protein signal transduction	BP	4.58e-05	47	AGTR1/KANK2/STARD8/COL1A2/RHOJ/COL3A1/ARHGAP6/RHOBTB1/DLC1/NRP1/SYNPO2L/ABRA/TEK/STARD13/ADRA2A/F2R/LPAR4/HEG1/RHOBTB2/F2RL2/GPR4/ARHGAP20/RIPOR2/RIPOR1/ARHGAP42/ARRB1/ARHGAP1/P2RY8/GPR65/APOE/ARHGDIB/WAS/F2RL3/RHOU/LPAR1/ARHGAP29/ITGB1/ABL1/CDH13/AKAP13/CDC42EP5/GPR35/ARHGDIG/P2RY10/GPR17/MYO9B/CDC42EP3
2	GO:1903510	mucopolysaccharide metabolic process	BP	4.64e-05	34	ITIH4/ST3GAL2/TNFAIP6/ITIH3/CHSY3/LYVE1/EDNRA/DSEL/CSGALNACT2/CHST13/STAB2/EDNRB/CSGALNACT1/HYAL2/CHSY1/CHST11/CHPF/HEXA/ANGPT1/PDGFB/EGF/GNS/CHPF2/XYLT1/ST3GAL6/CEMIP2/CHST15/IDUA/CHST12/HEXB/HAS2/CHST1/ITIH5/EXT2
2	GO:0042063	gliogenesis	BP	4.76e-05	89	BMERB1/SLC8A3/ZEB2/LAMA2/COL3A1/MXRA8/VCAN/DAAM2/LAMB2/COL6A1/NOG/BIN1/VIM/SOX11/PITX3/MAPT/TUBA1A/TLR4/CYSLTR1/PTPRB/DTX1/CRB1/CSF1R/TAL1/MMP14/ASPA/PLP1/RELN/TSPAN2/LGI4/NDN/CDH2/LRP1/CCL2/NRROS/ROR1/CSF1/C5AR1/CX3CR1/PLPP3/CNTNAP1/CCR2/LAMB1/PRDM8/TGFB2/GAP43/TNFRSF1B/PRX/C1QA/GLI3/LAMC3/QKI/ATP1B2/GPM6B/ILK/GJC2/LPAR1/P2RY12/CXCR4/FGF5/OLIG1/NDP/ABL1/GPR183/TTBK1/CSPG4/DAB1/VTN/LIF/DUSP15/HAP…
2	GO:0042698	ovulation cycle	BP	4.77e-05	27	A2M/MMP2/FZD4/TGFB3/SERPINF1/TNFAIP6/PGR/PDGFRA/AXL/NPR2/OPRL1/SLIT3/PTPRN/PTX3/GDF10/CYP1B1/TGFB2/STAT5B/NCOR2/NOS3/KISS1/ADAMTS1/SLIT2/RETN/GAS2/INHBA/HAS2
2	GO:0022604	regulation of cell morphogenesis	BP	4.9e-05	70	ITGA7/TPM1/FZD4/FGD5/SPARC/RHOJ/ATP10A/DLC1/PRKN/NTNG2/FN1/PLXND1/CAMK2B/FERMT2/ZNF135/ENPP2/FYN/PLEKHO1/CSF1R/RHOQ/PALM/PLXNC1/RELN/BVES/DLG4/FMNL3/CCL2/ITGB2/RNF157/PARVA/ARHGAP18/CCL11/KDR/FGR/PALM2AKAP2/FMNL1/SYNE3/PLXNA4/ERMN/FES/LST1/PTPRD/EPB41L3/WTIP/FAM171A1/KIT/ARHGAP15/RHOU/LPAR1/HCK/CCL7/PARVB/OBSL1/CXCR4/PEAK3/CCL13/SPTA1/SH3KBP1/MACF1/HPN/CDC42EP5/EPHB2/SYT3/HEXB/DAPK3/GAS2/SEMA3E/C…
2	GO:0072012	glomerulus vasculature development	BP	5.16e-05	16	CD34/AQP1/PDGFRB/ACTA2/PECAM1/TEK/PDGFRA/ITGB3/EDNRA/GPR4/PDGFD/WT1/ANGPT1/PDGFB/BMP4/FOXC2
2	GO:0032944	regulation of mononuclear cell proliferation	BP	5.38e-05	68	MEF2C/LRRC32/BST1/IGF1/IGF2/SOX11/TLR4/PLA2G2A/TNFSF4/PRKCQ/TGFBR2/VSIG4/CSF1/PLA2G5/TYROBP/CD209/PKN1/CD1D/CR1/CD86/FCGR2B/CCR2/FCGR3A/LILRB4/IL10/STAT5B/CD300A/AIF1/TNFRSF1B/MNDA/HAVCR2/BMP4/NCKAP1L/LST1/HLA-DPB1/LILRB1/LILRB2/TNFRSF9/BTK/CD28/TNFSF8/FOXP3/IL2RA/CD276/IL4I1/HLA-DPA1/TNFRSF4/SASH3/SPN/GPR183/PTPRC/SPTA1/ST6GAL1/TNFSF13B/HLA-DMB/NFATC2/EPHB2/CLEC4G/EBI3/PDE5A/HLA-DRB1/RASAL3/PDCD…
2	GO:0048638	regulation of developmental growth	BP	5.42e-05	82	MEF2C/ZFPM2/CXCL12/MYOZ1/SEMA6C/MUSK/NOG/HLX/COL14A1/PRKN/NRP1/FN1/IGF1/COLQ/MYH6/IGF2/ARX/MAPT/SEMA6B/RGS4/AKAP6/ERBB4/FGFR1/TRPV2/PI16/FGF9/HEY2/LATS2/AR/KCNK2/ACACB/WNT2/FOXS1/SEMA3G/ISLR2/RNF157/DIO3/RUNX1/CSF1/WT1/CACNA2D2/INSR/LGMN/TWF2/PLXNA4/DRAXIN/STAT5B/GDF5/FOXP1/SPTBN4/SMAD7/TLL2/CAPN3/ACTN3/NPY1R/APOE/FGF13/RBP4/BASP1/STAT5A/SEMA5B/GATA6/BMPR2/CXCR4/ABL1/SASH3/MEGF8/FTO/GPR21/MACF1/D…
2	GO:0010863	positive regulation of phospholipase C activity	BP	5.42e-05	17	ARHGAP6/PDGFRB/PDGFRA/HTR2B/FGFR1/RASGRP4/EDNRA/HTR2A/C5AR1/CD86/PLCB2/SELE/KIT/LPAR1/ITK/AVPR1A/FLT1
2	GO:0043299	leukocyte degranulation	BP	5.42e-05	30	PTGDR/MILR1/SPI1/ITGB2/PTGDS/FGR/SCN11A/FCGR2B/CCR2/FCGR3A/CD300A/FES/GAB2/NCKAP1L/GRP/CD84/GATA1/BTK/LAT2/PRAM1/NR4A3/PIK3CG/KIT/ITGAM/HCK/SLC18A2/FOXF1/ADGRE2/GATA2/CORO1A
2	GO:0001508	action potential	BP	5.54e-05	45	SCN1B/ABCC9/ANK2/CHRNA1/SCN4A/KCND2/ATP1A2/CACNA1C/BIN1/KCNJ8/SCN5A/KCNE4/GJA5/SCN2B/KCNB1/GPR88/NPR2/KCNA1/AKAP6/KCNN2/KCNE5/DMD/KCNA5/CACNA1G/SCN7A/SCN3B/SCN11A/GNA14/SLC8A1/CNTNAP1/CACNB2/KCNQ3/FGF13/KCNJ5/KCNMB4/CACNA2D1/SNTA1/SCN3A/NDP/SCN4B/P2RX1/KCNJ11/KCNAB2/GPR35/CD36
2	GO:0150116	regulation of cell-substrate junction organization	BP	5.6e-05	28	ARHGAP6/ACVRL1/APOD/THY1/DLC1/NRP1/EPHA3/LIMCH1/TEK/FERMT2/GREM1/IQSEC1/MMP14/PEAK1/PIK3R1/MAPRE2/DUSP3/COL16A1/KDR/TLN1/THBS1/GPM6B/FAM107A/ABL1/SFRP1/MACF1/DAPK3/PTPRJ
2	GO:0051051	negative regulation of transport	BP	5.68e-05	100	PLN/SCT/PKIG/DYSF/ADORA1/ACTN2/BEST3/TRDN/ATP1A2/CASQ2/APOD/SLN/BIN1/SYT11/SFRP4/PRKN/KCNE4/EPHA3/KCNB1/PRKG1/SLC43A1/PTGER3/RGS4/ADRA2A/F2R/ENPP1/PIP4P2/ARL6IP5/ITGB3/KCNE5/ACE/DLG4/PKIA/CRYAB/CD33/GNAI2/HTR2A/CRY2/HECW1/SPI1/SLC43A2/PACSIN1/REM1/BMP8A/STX1B/CD200/RAB11FIP3/PEA15/MMP9/FCGR2B/CCR2/CD300LF/PRKD1/CD300A/TNFRSF1B/PPP3CB/ARHGAP1/DRD4/NOS3/ANGPT1/NCKAP1L/EGF/LILRB1/HECW2/GRP/THBS1/APO…
2	GO:0002577	regulation of antigen processing and presentation	BP	5.84e-05	13	FCGR2B/FGL2/THBS1/LILRB2/WAS/HLA-DOA/CCL21/NOD1/CCR7/CCL19/CD68/SLC11A1/CD74
2	GO:0043501	skeletal muscle adaptation	BP	5.84e-05	13	ACTA1/CACNA1S/MYOZ1/TNNI1/MYOZ2/TNNC1/CAMK2B/MYH7/TRIM63/IGFBP5/TNNT1/ACTN3/NFATC1
2	GO:0003229	ventricular cardiac muscle tissue development	BP	6.43e-05	25	MYL3/TPM1/ZFPM2/MYL2/NOG/KCNJ8/TNNI1/TNNC1/COL14A1/MYH6/ENG/MYH7/ADAMTS9/HEG1/COL11A1/EDNRA/HEY2/DLL4/TGFB2/SMAD7/TNNT2/KCNJ11/RBPJ/FOXC2/TBX3
2	GO:0006968	cellular defense response	BP	6.5e-05	22	LBP/CD300C/C5AR1/TYROBP/CX3CR1/CCR2/FCMR/MNDA/LILRB2/KLRG1/CLEC5A/CCR3/RAB23/ITGB1/LY96/SPN/CCR5/ADORA2A/CCR6/LSP1/GNLY/ITK
2	GO:0010517	regulation of phospholipase activity	BP	6.5e-05	22	AGTR1/ARHGAP6/PDGFRB/PDGFRA/HTR2B/FGFR1/RASGRP4/EDNRA/HTR2A/LRP1/PLA2G5/C5AR1/CD86/PLCB2/SELE/KIT/LPAR1/ABL1/ITK/AVPR1A/FLT1/APOC2
2	GO:0050818	regulation of coagulation	BP	6.58e-05	27	EMILIN1/FAP/PDGFRA/TBXA2R/PRKG1/C1QTNF1/F2R/SERPING1/ADAMTS18/TFPI/F7/EMILIN2/ENPP4/SH2B3/NOS3/PDGFB/THBS1/ANO6/APOE/VTN/EPHB2/VKORC1/PROC/ANXA5/CD36/HS3ST5/PLAUR
2	GO:0010232	vascular transport	BP	6.65e-05	32	ABCC9/ATP1A2/KCNJ8/SLC2A10/ATP8A1/SLC16A2/SLCO2B1/LRP1/SLC2A4/SLCO1C1/INSR/ATP1A4/SLC24A3/SLC6A17/SLC38A3/SLC4A4/SLC1A3/APOE/SLC2A3/ATP1B2/SLC6A13/SLC27A1/ATP2A3/ABCB1/LEPR/SLC16A12/SLC6A1/CD36/SLC6A6/LRP3/AVPR1A/SLC29A1
2	GO:0150104	transport across blood-brain barrier	BP	6.65e-05	32	ABCC9/ATP1A2/KCNJ8/SLC2A10/ATP8A1/SLC16A2/SLCO2B1/LRP1/SLC2A4/SLCO1C1/INSR/ATP1A4/SLC24A3/SLC6A17/SLC38A3/SLC4A4/SLC1A3/APOE/SLC2A3/ATP1B2/SLC6A13/SLC27A1/ATP2A3/ABCB1/LEPR/SLC16A12/SLC6A1/CD36/SLC6A6/LRP3/AVPR1A/SLC29A1
2	GO:0030832	regulation of actin filament length	BP	6.65e-05	49	KANK2/LMOD1/CXCL12/ACTN2/LMOD3/NEB/DAAM2/LMOD2/BIN1/TMOD4/SPTB/ESAM/ELN/CFL2/TMOD1/MYADM/ARHGAP28/KANK4/KANK3/PREX1/ARHGAP18/CCL11/HCLS1/TWF2/CYRIA/FHOD3/SPTBN4/PAK3/NCKAP1L/ADD1/TENM1/SNX9/WAS/PLEK/HCK/COTL1/EVL/CCL21/SPTA1/SLIT2/CDC42EP5/SSH2/CCR7/SEMA5A/SVIL/CYFIP2/KIRREL1/CDC42EP3/CORO1A
2	GO:0048639	positive regulation of developmental growth	BP	6.7e-05	48	MEF2C/ZFPM2/CXCL12/HLX/PRKN/NRP1/FN1/IGF1/IGF2/ARX/MAPT/AKAP6/ERBB4/FGFR1/TRPV2/FGF9/HEY2/ACACB/WNT2/FOXS1/ISLR2/RNF157/DIO3/CSF1/WT1/CACNA2D2/INSR/TWF2/STAT5B/SPTBN4/SMAD7/CAPN3/ACTN3/BASP1/GATA6/BMPR2/CXCR4/SASH3/MEGF8/GPR21/MACF1/DRD2/SYT3/RBPJ/L1CAM/ATP8A2/SEMA5A/CDH4
2	GO:0043535	regulation of blood vessel endothelial cell migration	BP	7.24e-05	33	MEF2C/MEOX2/RHOJ/ACVRL1/JCAD/VASH1/NRP1/STARD13/TBXA2R/FGF18/FGFR1/MAP3K3/MMRN2/SRPX2/DLL4/KDR/PRKCA/PRKD1/ETS1/AKT3/NOS3/ANGPT1/PDGFB/THBS1/APOE/RGCC/HDAC7/STAT5A/ABL1/SPRED1/HDAC9/FOXC2/GATA2
2	GO:0007263	nitric oxide mediated signal transduction	BP	7.35e-05	14	AGT/NDNF/GUCY1A1/MAFA/GUCY1A2/FPR1/GUCY1B1/RILPL1/NOS3/THBS1/APOE/PDE5A/DDAH1/CD36
2	GO:1903557	positive regulation of tumor necrosis factor superfamily cytokine production	BP	7.4e-05	38	SPON2/LPL/NFATC4/TLR4/TWIST1/AKAP12/ARID5A/PIK3R1/LBP/CD14/TYROBP/LILRA2/CD86/CYBB/FCGR2B/CCR2/FCGR2C/FCGR3A/TMEM106A/FCGR2A/HAVCR2/TNFRSF8/THBS1/CD84/BTK/MMP8/ZBTB20/LY96/SASH3/SPN/PTPRC/NOD1/EPHB2/CCL19/CD36/TLR9/PTPRJ/CARD9
2	GO:0055017	cardiac muscle tissue growth	BP	7.59e-05	28	MEF2C/ZFPM2/NOG/COL14A1/IGF1/S1PR1/PRKG1/RGS4/AKAP6/HEG1/ERBB4/FGFR1/PI16/FGF9/HEY2/KCNK2/WNT2/RUNX1/TGFB2/FES/FOXP1/RBP4/SORBS2/GATA6/ABL1/RBPJ/SKI/FOXC2
2	GO:0014874	response to stimulus involved in regulation of muscle adaptation	BP	7.78e-05	10	SGCA/MYOG/AGT/CASQ1/PRKAG3/SCN5A/TRIM63/FBXO32/SELENON/ACTN3
2	GO:0001974	blood vessel remodeling	BP	7.8e-05	20	MEF2C/AGT/ACVRL1/RSPO3/AXL/NPR2/FLT4/CRB1/EDNRA/ACE/DLL4/CCR2/NOS3/BMPR2/NDP/LIF/RBPJ/FOXC2/SEMA3C/CST3
2	GO:0051606	detection of stimulus	BP	7.89e-05	62	ADORA1/CXCL12/TGFB3/PRPH2/CASQ2/SSC5D/TCAP/FAP/CSRP3/TTN/CABP4/GPR88/KCNA1/TLR4/FYN/CRB1/RCVRN/COL11A1/BEST1/LBP/CDH2/PPEF1/HTR2A/PIEZO2/KCNMB1/GUCA1A/SRPX/CD1D/SCN11A/NLRC4/BACE1/PLCB2/CADM1/TRPC3/SLC24A4/NLRP3/CACNA2D4/NTRK1/CST2/LXN/NAIP/DACH1/KCNMB4/PKD1L1/OR51E1/PKD2/KIT/SEMA5B/GNGT2/CXCR4/LY96/HPN/NOD1/OPN4/FOXF1/HLA-DRB1/ATP8A2/PKD1/PLEKHB1/TLR9/PTPRJ/FFAR4
2	GO:0051017	actin filament bundle assembly	BP	7.9e-05	50	SORBS1/TPM1/ZEB2/TGFB3/ARHGAP6/ARHGEF15/DLC1/PRKN/NRP1/SYNPO2/SYNPO2L/LIMCH1/S1PR1/FERMT2/CALD1/SHANK1/CORO2B/ELN/CCN2/SYNPO/PIK3R1/ARHGAP28/WNT11/FMN2/PHACTR1/DPYSL3/ITGB5/ARRB1/MICAL1/PPM1E/AIF1/GPR65/ZYX/LCP1/ADD1/ASAP3/RGCC/FAM171A1/WAS/PLEK/LPAR1/FAM107A/ABL1/EVL/SFRP1/CGNL1/LIMD2/FHOD1/ARHGEF10/PTGER4
2	GO:0002688	regulation of leukocyte chemotaxis	BP	7.94e-05	41	THBS4/CXCL12/JAM3/PADI2/RARRES2/BST1/TNFAIP6/EDN3/GREM1/CSF1R/CMKLR1/NBL1/LBP/CCL2/SLAMF8/F7/C3AR1/CSF1/MPP1/C5AR1/RIPOR2/CX3CR1/CCR1/CCR2/GPSM3/LGMN/AIF1/NCKAP1L/THBS1/ANO6/GAS6/CYP19A1/CCL7/CCL21/PLA2G7/RIN3/SLIT2/CCR7/CCL19/CCR6/CD74
2	GO:0071675	regulation of mononuclear cell migration	BP	7.94e-05	41	JAM2/CXCL12/JAM3/PADI2/APOD/RARRES2/BMP5/CD99L2/GREM1/CSF1R/CMKLR1/ITGB3/NBL1/CCL2/SLAMF8/ITGA4/PDGFD/C3AR1/CSF1/C5AR1/RIPOR2/CX3CR1/CD200/CCR1/CCR2/LGMN/AIF1/STK10/THBS1/ANO6/GAS6/CCL7/ABL1/SPN/CCL21/PLA2G7/SLIT2/CCR7/CCR6/DOCK8/CORO1A
2	GO:0071621	granulocyte chemotaxis	BP	8.04e-05	42	THBS4/JAM3/RARRES2/BST1/PDE4B/TNFAIP6/EDN3/SCG2/CCL14/CSF1R/CMKLR1/ITGA9/LBP/ITGA1/CCL2/ITGB2/PREX1/C3AR1/CSF1/MPP1/C5AR1/CCL11/RIPOR2/CCL23/TGFB2/NCKAP1L/CSF3R/FCER1G/THBS1/PIK3CG/CCL18/CCL7/CCL13/CCL21/SLIT2/PIP5K1C/ADGRE2/CCR7/CCL19/VAV1/CD74/CCL22
2	GO:0008064	regulation of actin polymerization or depolymerization	BP	8.04e-05	48	KANK2/LMOD1/CXCL12/ACTN2/LMOD3/DAAM2/LMOD2/BIN1/TMOD4/SPTB/ESAM/ELN/CFL2/TMOD1/MYADM/ARHGAP28/KANK4/KANK3/PREX1/ARHGAP18/CCL11/HCLS1/TWF2/CYRIA/FHOD3/SPTBN4/PAK3/NCKAP1L/ADD1/TENM1/SNX9/WAS/PLEK/HCK/COTL1/EVL/CCL21/SPTA1/SLIT2/CDC42EP5/SSH2/CCR7/SEMA5A/SVIL/CYFIP2/KIRREL1/CDC42EP3/CORO1A
2	GO:0070167	regulation of biomineral tissue development	BP	8.1e-05	35	MEF2C/ASPN/RFLNA/S1PR1/MGP/COMP/TMEM119/FAM20C/GREM1/PHOSPHO1/ENPP1/DDR2/TWIST1/HEY2/ALOX5/SLC8A1/CCR1/LTBP3/KL/CCN1/SRGN/RFLNB/NOS3/BMP4/ANKH/ACTN3/ANO6/ACVR1/GAS6/GATA1/GPM6B/BMPR2/BMP6/ODAPH/VDR
2	GO:0048659	smooth muscle cell proliferation	BP	8.13e-05	46	MEF2C/MMP2/TPM1/TGFB3/EFEMP2/OGN/APOD/VIPR2/RBPMS2/IGF1/PDGFRB/CNN1/S1PR1/PPARGC1A/PRKG1/MEF2D/PDE1A/IGFBP5/ELN/TAFA5/TLR4/CCN4/DDR2/PTGIR/ITGB3/FGF9/PIK3R1/NPR1/GNAI2/MYOCD/PDGFD/MMP9/IL10/AIF1/FOXP1/NOS3/PDGFB/BMP4/THBS1/APOE/NR4A3/HTR1B/BMPR2/CDH13/ADAMTS1/CALCRL
2	GO:0003281	ventricular septum development	BP	8.46e-05	29	PDE2A/ZFPM2/NOG/APLNR/HEYL/GJA5/SOX11/XIRP2/HEG1/FZD1/SLIT3/HEY2/PTK7/WNT11/TGFBR2/SALL1/TGFB2/CCN1/FZD2/SMAD7/NOS3/BMP4/ACVR1/SALL4/BMPR2/GATA3/SLIT2/RBPJ/TBX3
2	GO:0070509	calcium ion import	BP	8.46e-05	29	PLN/SLC8A3/CXCL12/CACNA1C/CACNA1S/SLN/PDGFRB/CACNA1H/SLC24A2/ATP2A1/PLPP4/FYN/TRPV2/NALF1/ACE/CCL2/CACNA1G/SLC8A1/CACNB2/PPP3CB/SLC24A4/PDGFB/EGF/PKD2/CACNA2D1/CACNA1E/P2RX1/TRPC4/PPP3CC
2	GO:0050727	regulation of inflammatory response	BP	8.48e-05	95	PDE2A/AGTR1/ADORA1/AGT/SYT11/BST1/PTGIS/C1QTNF3/IGF1/TNFAIP6/CDH5/TEK/LPL/PTGER3/ARMH4/TLR4/CCN4/PLA2G2A/FYN/IL1R1/ADAMTS12/HGF/GPR4/LRFN5/LBP/CMA1/TNFSF4/TLR7/SLAMF8/GPRC5B/EDNRB/IL16/ALOX5/FGR/C3/CD200/NLRP12/MMP9/FCGR2B/HYAL2/CCR2/NLRC4/GPSM3/FNDC4/FCGR1A/LGALS1/IL10/ETS1/STAT5B/TNFRSF1B/FOXP1/NLRP3/IL10RA/APOE/ALOX5AP/TNFSF11/NAIP/BTK/MMP8/SELE/PIK3CG/TNFAIP8L2/CD28/FOXP3/SIGLEC10/CYP19A1/IL2…
2	GO:0003180	aortic valve morphogenesis	BP	8.65e-05	18	TIE1/EMILIN1/HEYL/ADAMTS5/CDH11/AXIN2/ELN/TWIST1/SNAI1/SLIT3/HEY2/TGFBR2/DLL4/NOS3/BMP4/GATA3/SLIT2/NFATC1
2	GO:0048799	animal organ maturation	BP	8.71e-05	16	IGF1/ADAMTS7/DCHS1/RFLNA/GREM1/PHOSPHO1/THBS3/ADAMTS12/ALDH1A2/RYR1/ZBTB16/RFLNB/XYLT1/ACTN3/GATA3/RET
2	GO:0032760	positive regulation of tumor necrosis factor production	BP	8.75e-05	37	SPON2/LPL/NFATC4/TLR4/TWIST1/AKAP12/ARID5A/PIK3R1/LBP/CD14/TYROBP/LILRA2/CYBB/FCGR2B/CCR2/FCGR2C/FCGR3A/TMEM106A/FCGR2A/HAVCR2/TNFRSF8/THBS1/CD84/BTK/MMP8/ZBTB20/LY96/SASH3/SPN/PTPRC/NOD1/EPHB2/CCL19/CD36/TLR9/PTPRJ/CARD9
2	GO:0042116	macrophage activation	BP	8.75e-05	37	DYSF/SYT11/KCNJ8/CD93/MAPT/TLR4/ADGRF5/LRFN5/LBP/BPI/VSIG4/ITGB2/C5AR1/TYROBP/CX3CR1/CD200/FCGR2B/FCGR3A/IL10/TMEM106A/AIF1/HAVCR2/FOXP1/THBS1/C1QA/CD84/MMP8/ITGAM/TTBK1/PTPRC/SUCNR1/GPR137B/CST7/SLC11A1/CD74/TAFA3/TLR9
2	GO:0002063	chondrocyte development	BP	8.75e-05	17	SFRP2/SULF1/RFLNA/COMP/RUNX2/FGF18/AXIN2/SERPINH1/COL11A1/TGFBR2/CHSY1/CHST11/RFLNB/SMAD7/SULF2/MSX2/BMPR2
2	GO:0060317	cardiac epithelial to mesenchymal transition	BP	8.75e-05	17	NOG/TMEM100/HEYL/ENG/TWIST1/SNAI1/HEY2/WNT2/TGFBR2/SPRY1/TGFB2/ACVR1/MSX2/MSX1/RBPJ/TBX3/HAS2
2	GO:0019884	antigen processing and presentation of exogenous antigen	BP	9.25e-05	22	CTSF/CD1D/CLEC4A/FCGR2B/FCGR1A/LGMN/MPEG1/HLA-DPB1/FCER1G/CD1C/HLA-DOA/CTSS/HLA-DPA1/CD1B/HLA-DMB/CD1E/IFI30/HLA-DRA/HLA-DQA1/HLA-DRB1/HLA-DMA/CD74
2	GO:0030500	regulation of bone mineralization	BP	9.31e-05	30	MEF2C/RFLNA/S1PR1/MGP/COMP/TMEM119/FAM20C/GREM1/PHOSPHO1/ENPP1/DDR2/TWIST1/ALOX5/SLC8A1/CCR1/LTBP3/KL/CCN1/SRGN/RFLNB/BMP4/ANKH/ACTN3/ANO6/ACVR1/GATA1/GPM6B/BMPR2/BMP6/VDR
2	GO:0070665	positive regulation of leukocyte proliferation	BP	9.44e-05	49	MEF2C/BST1/IGF1/IGF2/TLR4/CSF1R/TNFSF4/PRKCQ/TGFBR2/CSF1/CD209/CD1D/CD86/CCR2/FCGR3A/STAT5B/AIF1/HAVCR2/CSF2RA/NCKAP1L/HLA-DPB1/LILRB2/BTK/KIT/CD28/FOXP3/IL2RA/CD276/HLA-DPA1/TNFRSF4/SASH3/SPN/GPR183/PTPRC/SPTA1/ST6GAL1/TNFSF13B/HLA-DMB/NFATC2/EPHB2/EBI3/CSF2RB/RASAL3/PDCD1LG2/CCL19/CD80/CD74/TLR9/CORO1A
2	GO:0048010	vascular endothelial growth factor receptor signaling pathway	BP	0.000101422	24	FZD4/EMILIN1/CLEC14A/NRP1/SULF1/FGF18/AXL/TMEM204/FLT4/FYN/ITGB3/FGF9/MMRN2/KDR/PRKD1/ITGA5/PRKCB/VTN/FOXC2/HHEX/NEDD4/VAV1/GRB10/FLT1
2	GO:1900046	regulation of hemostasis	BP	0.000103278	26	EMILIN1/FAP/COMP/PDGFRA/TBXA2R/PRKG1/C1QTNF1/F2R/SERPING1/ADAMTS18/TFPI/F7/EMILIN2/ENPP4/SH2B3/NOS3/PDGFB/THBS1/ANO6/APOE/VTN/EPHB2/VKORC1/PROC/CD36/PLAUR
2	GO:0060193	positive regulation of lipase activity	BP	0.000103992	21	AGTR1/ARHGAP6/PDGFRB/GPIHBP1/PDGFRA/HTR2B/FGFR1/RASGRP4/EDNRA/HTR2A/PLA2G5/C5AR1/CD86/PLCB2/SELE/KIT/LPAR1/ITK/AVPR1A/FLT1/APOC2
2	GO:0008038	neuron recognition	BP	0.000116307	20	NEXN/MYPN/TNN/NRP1/EPHA3/PCDH12/PLXND1/NTM/CNTN4/CRTAC1/OPCML/NDN/ROBO4/NCAM2/GAP43/CXCR4/MEGF8/EPHB2/PALLD/SEMA5A
2	GO:0060412	ventricular septum morphogenesis	BP	0.000116307	20	ZFPM2/NOG/APLNR/HEYL/SOX11/FZD1/SLIT3/HEY2/WNT11/TGFBR2/TGFB2/FZD2/SMAD7/NOS3/BMP4/ACVR1/BMPR2/SLIT2/RBPJ/TBX3
2	GO:0032609	type II interferon production	BP	0.000116899	39	PDE4B/AXL/TLR4/IL1R1/ARID5A/TNFSF4/RARA/CD14/TLR7/LAPTM5/CR1/CCR2/LILRB4/IL10/IRF8/HAVCR2/PDE4D/HLA-DPB1/TLR8/LILRB1/GAS6/FOXP3/CD276/HLA-DPA1/ABL1/SASH3/GATA3/LTA/EBI3/HLA-DRB1/INHBA/PDCD1LG2/CCR7/BTN3A1/CD160/SLC11A1/CD226/TLR9/SIRPA
2	GO:0032649	regulation of type II interferon production	BP	0.000116899	39	PDE4B/AXL/TLR4/IL1R1/ARID5A/TNFSF4/RARA/CD14/TLR7/LAPTM5/CR1/CCR2/LILRB4/IL10/IRF8/HAVCR2/PDE4D/HLA-DPB1/TLR8/LILRB1/GAS6/FOXP3/CD276/HLA-DPA1/ABL1/SASH3/GATA3/LTA/EBI3/HLA-DRB1/INHBA/PDCD1LG2/CCR7/BTN3A1/CD160/SLC11A1/CD226/TLR9/SIRPA
2	GO:0050670	regulation of lymphocyte proliferation	BP	0.000119331	66	MEF2C/LRRC32/BST1/IGF1/IGF2/SOX11/TLR4/PLA2G2A/TNFSF4/PRKCQ/TGFBR2/VSIG4/PLA2G5/TYROBP/CD209/PKN1/CD1D/CR1/CD86/FCGR2B/CCR2/FCGR3A/LILRB4/IL10/STAT5B/CD300A/AIF1/TNFRSF1B/MNDA/HAVCR2/BMP4/NCKAP1L/LST1/HLA-DPB1/LILRB1/LILRB2/TNFRSF9/BTK/CD28/TNFSF8/FOXP3/IL2RA/CD276/IL4I1/HLA-DPA1/TNFRSF4/SASH3/SPN/GPR183/PTPRC/SPTA1/TNFSF13B/HLA-DMB/NFATC2/EPHB2/CLEC4G/EBI3/PDE5A/HLA-DRB1/RASAL3/PDCD1LG2/CCL19/CD…
2	GO:0035904	aorta development	BP	0.000121494	25	PDE2A/COL3A1/EFEMP2/ACVRL1/APLNR/PDGFRB/PLXND1/ENG/PRICKLE1/ADAMTS9/LOXL1/ADAMTS6/EYA1/EDNRA/HEY2/LRP1/TGFBR2/DLL4/FKBP10/MYLK/TGFB2/PKD2/LOX/RBPJ/EGR2
2	GO:0090049	regulation of cell migration involved in sprouting angiogenesis	BP	0.000127059	19	MEOX2/RHOJ/JCAD/NRP1/STARD13/TBXA2R/MAP3K3/MMRN2/SRPX2/DLL4/KDR/AKT3/THBS1/HDAC7/ABL1/SPRED1/HDAC9/FOXC2/GATA2
2	GO:1902106	negative regulation of leukocyte differentiation	BP	0.000131038	35	FBN1/LRRC17/HLX/TNFAIP6/TMEM176A/TMEM176B/ZBTB46/TLR4/DTX1/PIK3R1/TNFSF4/RARA/LOXL3/RUNX1/CR1/FCGR2B/LILRB4/FGL2/C1QC/SMAD7/BMP4/LILRB3/LILRB1/GLI3/FOXP3/SFRP1/CLEC4G/GPR137B/INHBA/FSTL3/SOCS5/GATA2/TMEM178A/CD74/TNFRSF11B
2	GO:0001649	osteoblast differentiation	BP	0.000131042	64	MEF2C/CHRD/PTH1R/SFRP2/ACHE/COL1A1/VCAN/COL6A1/TNN/NOG/IGF1/CTHRC1/TNFAIP6/IGF2/MRC2/DHH/FERMT2/TMEM119/FAM20C/RUNX2/SOX11/MEF2D/AXIN2/HAND2/GREM1/IGFBP5/ITGA11/CREB3L1/CCN4/DDR2/TWIST1/FZD1/SNAI1/HGF/FGF9/GDF10/SMOC1/WNT11/SATB2/RASSF2/PRKD1/CCN1/BMP4/TWIST2/ALPL/ACVR1/GLI3/CLEC5A/HDAC7/MSX2/ILK/LOX/BMPR2/SFRP1/BMP6/TNC/SKI/ID4/PRKACA/LRP3/RRBP1/FHL2/FFAR4/LEF1
2	GO:1903779	regulation of cardiac conduction	BP	0.000133897	14	ANK2/SLC8A3/AGT/GJA5/ATP2A1/CORIN/ATP2B2/SLC8A1/ATP2A3/TRPC1/PRKACA/TNNI3K/EHD3/GJD3
2	GO:0043116	negative regulation of vascular permeability	BP	0.000133918	11	PDE2A/FERMT2/RAMP2/AKAP12/PDE3A/CLDN5/ANGPT1/SLIT2/ADORA2A/DDAH1/PTPRJ
2	GO:0097094	craniofacial suture morphogenesis	BP	0.000133918	11	TGFB3/MMP16/TWIST1/MMP14/BMP4/GLI3/MSX2/FREM1/RAB23/MEGF8/FOXN3
2	GO:0001937	negative regulation of endothelial cell proliferation	BP	0.000135757	18	MEF2C/PTPRM/SPARC/ACVRL1/VASH1/ATOH8/SULF1/COL4A3/SCG2/MMRN2/CCL2/DLL4/ALOX5/NR2F2/THBS1/APOE/RGCC/FLT1
2	GO:0051928	positive regulation of calcium ion transport	BP	0.000139009	37	ANK2/CAMK2A/JPH2/STAC3/CXCL12/TRDN/CASQ1/THY1/APLNR/PDGFRB/F2R/ATP2A1/AKAP6/TRPV2/PLP1/STAC/P2RX5/CCL2/LILRA2/CCR1/CACNB2/STAC2/MYLK/TRPC3/PPP3CB/PDGFB/ADCYAP1R1/CAPN3/PKD2/CACNA2D1/MCHR1/GJC2/F2RL3/ABL1/P2RX1/TRPC1/PPP3CC
2	GO:0060191	regulation of lipase activity	BP	0.000141618	24	AGTR1/ARHGAP6/PDGFRB/GPIHBP1/PDGFRA/HTR2B/FGFR1/RASGRP4/EDNRA/HTR2A/LRP1/PLA2G5/C5AR1/CD86/PLCB2/SELE/KIT/LPAR1/ABL1/APOC1/ITK/AVPR1A/FLT1/APOC2
2	GO:0010712	regulation of collagen metabolic process	BP	0.000142516	17	TGFB3/EMILIN1/MFAP4/FAP/VIM/ENG/F2R/CREB3L1/DDR2/RUNX1/CYGB/BMP4/SCX/RGCC/ITGB1/INHBA/CST3
2	GO:0097205	renal filtration	BP	0.000142594	15	ADORA1/CD34/AQP1/GJA5/SULF1/CORO2B/F2R/EDNRA/ADGRF5/PTPRO/PDGFB/SULF2/MCAM/GAS6/KIRREL1
2	GO:0032946	positive regulation of mononuclear cell proliferation	BP	0.000144632	45	MEF2C/BST1/IGF1/IGF2/TLR4/TNFSF4/PRKCQ/TGFBR2/CSF1/CD209/CD1D/CD86/CCR2/FCGR3A/STAT5B/AIF1/HAVCR2/NCKAP1L/HLA-DPB1/LILRB2/BTK/CD28/FOXP3/IL2RA/CD276/HLA-DPA1/TNFRSF4/SASH3/SPN/GPR183/PTPRC/SPTA1/ST6GAL1/TNFSF13B/HLA-DMB/NFATC2/EPHB2/EBI3/RASAL3/PDCD1LG2/CCL19/CD80/CD74/TLR9/CORO1A
2	GO:0001569	branching involved in blood vessel morphogenesis	BP	0.000144804	16	SFRP2/NRP1/PLXND1/ENG/NFATC4/EDNRA/NOTCH4/TGFBR2/DLL4/KDR/COL4A1/ACVR1/ABL1/FOXC2/SEMA3E/LEF1
2	GO:0060395	SMAD protein signal transduction	BP	0.000146866	29	DAB2/CILP/TGFB3/EMILIN1/ACVRL1/NOG/ATOH8/ENG/BMP5/RUNX2/GREM1/PMEPA1/LDLRAD4/GDF6/LRP1/TGFBR2/BMPER/VEPH1/TGFB2/GDF5/SMAD9/SMAD7/BMP4/ACVR1/RBPMS/BMPR2/BMP6/SKI/INHBA
2	GO:0050870	positive regulation of T cell activation	BP	0.000147553	70	THY1/SMARCD3/HLX/IGF1/IGF2/FYN/ZBTB16/TNFSF4/RARA/PRKCQ/CCL2/TGFBR2/PIK3R6/RUNX1/CD4/CD209/CD1D/CR1/CD86/CCR2/LGALS1/LILRB4/STAT5B/AIF1/HAVCR2/NLRP3/NCKAP1L/HLA-DPB1/LILRB1/LILRB2/GLI3/TNFSF11/CD28/HLA-DOA/FOXP3/IL2RA/CD276/IL4I1/HLA-DPA1/ABL1/SASH3/GATA3/SPN/CCL21/PTPRC/SPTA1/TESPA1/TNFSF13B/HLA-DMB/HLA-DRA/HLA-DQA1/EBI3/HLA-DRB1/RASAL3/PDCD1LG2/SOCS5/CCR7/CCL19/CD160/CD80/HLA-DMA/VAV1/SIRPB1/DO…
2	GO:0008154	actin polymerization or depolymerization	BP	0.000148206	57	KANK2/LMOD1/CXCL12/ACTN2/LMOD3/ARHGAP6/DAAM2/LMOD2/BIN1/TMOD4/SPTB/ESAM/ELN/CFL2/TMOD1/WIPF1/GAS7/MYADM/ARHGAP28/KANK4/MICAL2/KANK3/COBL/PREX1/ARHGAP18/CCL11/HCLS1/MICAL1/TWF2/AIF1/CYRIA/FHOD3/SPTBN4/PAK3/NCKAP1L/ADD1/TENM1/SNX9/WAS/PLEK/HCK/COTL1/FAM107A/ABL1/EVL/CCL21/SPTA1/SLIT2/CDC42EP5/SSH2/CCR7/SEMA5A/SVIL/CYFIP2/KIRREL1/CDC42EP3/CORO1A
2	GO:0030323	respiratory tube development	BP	0.000148206	57	ZFPM2/TGFB3/COL3A1/CRISPLD2/COL6A1/ADAMTS2/NOG/RCN3/FGF7/PGR/PDGFRA/SOX11/FGF18/MME/CHI3L1/IGFBP5/HEG1/FLT4/CCN2/FGFR1/ADAMTSL2/MMP14/ALDH1A2/FGF9/ACE/CTSZ/PTK7/KLF2/WNT2/WNT11/MYOCD/TGFBR2/LOXL3/HSD11B1/KDR/SPRY1/LTBP3/NOS3/BMP4/SELENON/GLI3/RBP4/LIPA/CTSH/LOX/GATA6/PCSK5/BMPR2/HHIP/LIF/TNC/FOXF1/RBPJ/PKD1/CCBE1/PLOD3/THRA
2	GO:0043114	regulation of vascular permeability	BP	0.000149902	21	PDE2A/ZEB2/MYLK3/PTP4A3/CDH5/TEK/FERMT2/RAMP2/AKAP12/PLVAP/NPR1/PDE3A/GPR4/CLDN5/ANGPT1/APOE/BMP6/SLIT2/ADORA2A/DDAH1/PTPRJ
2	GO:0086009	membrane repolarization	BP	0.000149902	21	SCN1B/ANK2/KCND2/ATP1A2/CASQ2/KCNJ8/SCN5A/KCNE4/GJA5/SCN2B/KCNA1/AKAP6/KCNN2/KCNE5/KCNA5/SLC24A4/KCNJ5/CACNA2D1/ATP1B2/SNTA1/SCN4B
2	GO:0030324	lung development	BP	0.000153397	56	ZFPM2/TGFB3/COL3A1/CRISPLD2/COL6A1/ADAMTS2/NOG/RCN3/FGF7/PGR/PDGFRA/SOX11/FGF18/MME/CHI3L1/IGFBP5/HEG1/FLT4/CCN2/FGFR1/ADAMTSL2/MMP14/ALDH1A2/FGF9/ACE/CTSZ/PTK7/KLF2/WNT2/WNT11/MYOCD/TGFBR2/LOXL3/HSD11B1/KDR/SPRY1/LTBP3/NOS3/BMP4/SELENON/GLI3/RBP4/LIPA/CTSH/LOX/GATA6/BMPR2/HHIP/LIF/TNC/FOXF1/RBPJ/PKD1/CCBE1/PLOD3/THRA
2	GO:0002275	myeloid cell activation involved in immune response	BP	0.000155827	34	DYSF/LBP/PTGDR/MILR1/SPI1/ITGB2/TYROBP/PTGDS/FGR/CX3CR1/SCN11A/LILRA2/CCR2/DOCK2/CD300A/HAVCR2/FES/GAB2/FCER1G/GRP/CD84/GATA1/BTK/LAT2/PRAM1/NR4A3/PIK3CG/KIT/ITGAM/SLC18A2/SUCNR1/FOXF1/ADGRE2/GATA2
2	GO:0033674	positive regulation of kinase activity	BP	0.000161329	80	TIE1/AGT/NOX4/MUSK/IGF1/PDGFRB/TEK/FERMT2/PDGFRA/FGF18/MAPT/AXL/AXIN2/EDN3/HTR2B/CHI3L1/ADRA2A/EEF1A2/TLR4/DDR2/FLT4/ERBB4/FGFR1/CSF1R/ITGB3/RELN/DLG4/NTRK3/TGFBR2/RASSF2/PDGFD/ROR1/PIK3R6/DOK7/CSF1/GPRC5B/CD4/KDR/CD86/CASS4/PIK3R5/FCGR1A/INSR/MAP3K12/TGFB2/CCN1/CD300A/INSRR/DRD4/ANGPT1/PDGFB/EGF/LCP2/THBS1/NTRK1/TENM1/TNFSF11/GAS6/RGCC/SNX9/CAMK1/PDGFC/PIK3CG/KIT/PINK1/ABL1/TTBK1/PTPRC/AGAP2/RAP…
2	GO:0007528	neuromuscular junction development	BP	0.000161553	23	CHRNA1/PDZRN3/CACNA1S/LAMB2/MUSK/KCNJ8/CACNB1/RAPSN/COLQ/F2R/DOK7/CNTNAP1/CACNB2/CACNA2D2/SPTBN4/COL4A1/KY/ZC4H2/FARP1/SNTA1/PPFIBP1/TNC/NEDD4
2	GO:0086002	cardiac muscle cell action potential involved in contraction	BP	0.000161553	23	SCN1B/ANK2/SCN4A/CACNA1C/BIN1/KCNJ8/SCN5A/KCNE4/GJA5/SCN2B/KCNN2/KCNE5/KCNA5/CACNA1G/SCN7A/SCN3B/SCN11A/CACNB2/KCNJ5/CACNA2D1/SNTA1/SCN3A/SCN4B
2	GO:0086065	cell communication involved in cardiac conduction	BP	0.000161553	23	SCN1B/ANK2/HRC/TRDN/ATP1A2/CACNA1C/CASQ2/SCN5A/GJA5/KCNN2/KCNE5/KCNA5/CACNA1G/SCN3B/SLC8A1/CACNB2/PDE4D/KCNJ5/CACNA2D1/ATP1B2/SCN4B/PRKACA/TNNI3K
2	GO:0030193	regulation of blood coagulation	BP	0.000162742	25	EMILIN1/FAP/PDGFRA/TBXA2R/PRKG1/C1QTNF1/F2R/SERPING1/ADAMTS18/TFPI/F7/EMILIN2/ENPP4/SH2B3/NOS3/PDGFB/THBS1/ANO6/APOE/VTN/EPHB2/VKORC1/PROC/CD36/PLAUR
2	GO:1903707	negative regulation of hemopoiesis	BP	0.000165906	36	FBN1/LRRC17/HLX/TNFAIP6/IL17D/TMEM176A/TMEM176B/ZBTB46/TLR4/DTX1/PIK3R1/TNFSF4/RARA/LOXL3/RUNX1/CR1/FCGR2B/LILRB4/FGL2/C1QC/SMAD7/BMP4/LILRB3/LILRB1/GLI3/FOXP3/SFRP1/CLEC4G/GPR137B/INHBA/FSTL3/SOCS5/GATA2/TMEM178A/CD74/TNFRSF11B
2	GO:0022602	ovulation cycle process	BP	0.000167654	20	A2M/MMP2/FZD4/TGFB3/TNFAIP6/PGR/PDGFRA/NPR2/SLIT3/PTPRN/PTX3/TGFB2/STAT5B/NOS3/KISS1/ADAMTS1/SLIT2/RETN/GAS2/INHBA
2	GO:0009612	response to mechanical stimulus	BP	0.000169041	61	PDE2A/MMP2/CXCL12/ACTA1/ATP1A2/COL1A1/TCAP/COL6A1/POSTN/CSRP3/ANKRD23/TTN/AQP1/ANKRD1/ENG/CHI3L1/KCNA1/TUBA1A/TLR4/MPO/DDR2/FYN/MMP14/KCNC1/ITGB3/COL11A1/NRXN2/CDH2/KCNK2/HTR2A/PIEZO2/DMD/WNT11/TLR7/KCNA5/SCN11A/SLC8A1/BACE1/GDF5/HABP4/TNFRSF8/TLR8/KCNQ3/THBS1/SLC1A3/NTRK1/ETV1/SCX/PKD1L1/PKD2/KIT/ITGAM/CXCR4/BMP6/HPN/RETN/DRD2/TNC/ATP8A2/PKD1/PTGER4
2	GO:0002286	T cell activation involved in immune response	BP	0.000169158	37	HLX/TNFSF4/RARA/LOXL3/APBB1IP/CD86/FCGR2B/RORC/FGL2/HAVCR2/FOXP1/SMAD7/NLRP3/NCKAP1L/JAK1/LILRB1/FCER1G/CD1C/LCP1/STAT4/ICAM1/FOXP3/GATA3/SPN/GPR183/HLA-DMB/HLA-DRA/HLA-DRB1/SOCS5/CCL19/CD80/TMEM98/PTGER4/SLC11A1/CD74/ITGAL/LEF1
2	GO:0003014	renal system process	BP	0.000172103	38	AGTR1/ADORA1/AGT/CD34/AQP1/GJA5/SULF1/CORO2B/F2R/OIT3/OPRL1/CORIN/EDNRA/ADGRF5/MAGED2/NPR1/GNAI2/AVPR2/EDNRB/PKN1/SCN11A/KCNMA1/HYAL2/LGMN/PTPRO/PDGFB/BMP4/SULF2/MCAM/GAS6/KLHL3/PCSK5/SUCNR1/DRD2/PRKACA/ADORA2A/HAS2/KIRREL1
2	GO:0045667	regulation of osteoblast differentiation	BP	0.00017587	41	MEF2C/CHRD/SFRP2/TNN/NOG/IGF1/CTHRC1/TNFAIP6/FERMT2/TMEM119/FAM20C/RUNX2/SOX11/AXIN2/HAND2/GREM1/IGFBP5/CCN4/DDR2/TWIST1/FZD1/HGF/GDF10/SMOC1/RASSF2/PRKD1/CCN1/BMP4/TWIST2/ACVR1/GLI3/HDAC7/MSX2/ILK/BMPR2/SFRP1/BMP6/SKI/PRKACA/LRP3/FFAR4
2	GO:0098801	regulation of renal system process	BP	0.000178422	12	AGTR1/ADORA1/AGT/GJA5/CORO2B/F2R/CORIN/NPR1/PTPRO/PDGFB/GAS6/DRD2
2	GO:0046622	positive regulation of organ growth	BP	0.000186424	19	MEF2C/ZFPM2/HLX/IGF1/IGF2/ARX/AKAP6/ERBB4/FGFR1/FGF9/HEY2/ACACB/WNT2/WT1/CACNA2D2/BASP1/GATA6/SASH3/RBPJ
2	GO:0001706	endoderm formation	BP	0.000191456	24	MMP2/ITGA7/COL5A1/COL5A2/COL6A1/NOG/SOX17/FN1/COL8A1/COL12A1/MMP14/COL11A1/ITGB2/ITGA4/MMP9/ITGB5/LAMB1/COL4A2/ITGA5/MMP8/GATA6/VTN/INHBA/ITGAV
2	GO:0003198	epithelial to mesenchymal transition involved in endocardial cushion formation	BP	0.000193362	10	TMEM100/HEYL/ENG/SNAI1/HEY2/TGFBR2/TGFB2/MSX2/MSX1/RBPJ
2	GO:0034374	low-density lipoprotein particle remodeling	BP	0.000193362	10	AGTR1/AGT/MPO/PLA2G2A/PLA2G5/APOE/CETP/LIPC/PLA2G7/APOB
2	GO:0061041	regulation of wound healing	BP	0.00021673	39	EMILIN1/MYOZ1/FAP/FERMT2/PDGFRA/TBXA2R/PRKG1/ADRA2A/C1QTNF1/TAFA5/F2R/SERPING1/CCN4/DDR2/ADAMTS18/SMOC2/TFPI/F7/EMILIN2/ALOX5/MMRN1/ENPP4/MYLK/FIGNL2/SH2B3/NOS3/PDGFB/THBS1/ANO6/APOE/CXCR4/ITGB1/VTN/EPHB2/VKORC1/FOXC2/PROC/CD36/PLAUR
2	GO:0050868	negative regulation of T cell activation	BP	0.000216879	40	LRRC32/HLX/PLA2G2A/DTX1/TNFSF4/VSIG4/LOXL3/DUSP3/RUNX1/PLA2G5/RIPOR2/LAPTM5/CR1/CD86/CTSG/LILRB4/IL10/CD300A/FGL2/HAVCR2/SMAD7/BMP4/LILRB1/LILRB2/GLI3/TNFAIP8L2/FOXP3/IL2RA/IL4I1/ILDR2/SPN/CLEC4G/PDE5A/HLA-DRB1/PDCD1LG2/SOCS5/ADORA2A/CD80/CD74/PAG1
2	GO:0035023	regulation of Rho protein signal transduction	BP	0.000217842	31	KANK2/STARD8/COL3A1/DLC1/NRP1/SYNPO2L/ABRA/TEK/STARD13/F2R/LPAR4/HEG1/F2RL2/GPR4/ARHGAP20/RIPOR2/ARHGAP42/ARRB1/P2RY8/GPR65/APOE/ARHGDIB/F2RL3/LPAR1/ITGB1/ABL1/AKAP13/GPR35/P2RY10/GPR17/MYO9B
2	GO:0043266	regulation of potassium ion transport	BP	0.000217842	31	ANK2/ADORA1/ACTN2/CASQ2/FHL1/BIN1/KCNE4/EDN3/RGS4/ADRA2A/AKAP6/KCNN2/KCNC1/KCNE5/HTR2A/CD63/KCNMB1/KCNA5/KCNIP1/NOS3/GRP/ANO6/LRRC55/KCNAB1/KCNS2/DPP6/ATP1B2/ITGB1/DRD2/KCNAB2/NEDD4
2	GO:0051149	positive regulation of muscle cell differentiation	BP	0.00022125	25	MEF2C/RBM24/LAMA2/MYOG/LMOD3/EFEMP2/MYF6/MYLK3/LAMB2/SMARCD3/IGF1/ENG/AKAP6/MMP14/NOTCH4/MYOCD/NID1/LAMB1/PRKD1/BMP4/ACTN3/CAMK1/KIT/LAMC1/OLFM2
2	GO:0002042	cell migration involved in sprouting angiogenesis	BP	0.000224864	23	MEOX2/RHOJ/JCAD/CLEC14A/NRP1/STARD13/TBXA2R/GREM1/MAP3K3/MMRN2/SRPX2/DLL4/KDR/AKT3/THBS1/HDAC7/ITGB1/ABL1/SPRED1/SLIT2/HDAC9/FOXC2/GATA2
2	GO:0051057	positive regulation of small GTPase mediated signal transduction	BP	0.000228753	28	COL3A1/IGF1/SYNPO2L/ABRA/TEK/F2R/LPAR4/RASGRP4/F2RL2/RELN/GPR4/MAPRE2/CSF1/RASGRF1/ARRB1/TGM2/P2RY8/GPR65/ADCYAP1R1/NTRK1/PIK3CG/F2RL3/LPAR1/AKAP13/GPR35/ITGAV/P2RY10/GPR17
2	GO:0051493	regulation of cytoskeleton organization	BP	0.000229002	123	BMERB1/MAP1A/KANK2/NEXN/TPM1/LMOD1/CXCL12/ACTN2/TGFB3/JAM3/PDE4DIP/MAGEL2/LMOD3/NES/NEB/ARHGAP6/MYLK3/DAAM2/LMOD2/PHLDB1/BIN1/ARHGEF15/BST1/ANKRD23/DLC1/PRKN/NRP1/EPHA3/PDGFRB/SYNPO2/TMOD4/SYNPO2L/CDH5/LIMCH1/S1PR1/SPTB/ESAM/TRIM54/FERMT2/PDGFRA/MAPT/SYDE1/CLIP3/RGS4/SHANK1/CORO2B/ELN/CFL2/TMOD1/CCN2/MAP6/CAPN6/SYNPO/CSF1R/RHOQ/ITGB3/DIXDC1/PIK3R1/MYADM/ARHGAP28/PRKAA2/KANK4/STMN2/LRP1/MAPRE2/WNT…
2	GO:2000352	negative regulation of endothelial cell apoptotic process	BP	0.000230425	14	NDNF/CDH5/TEK/SCG2/RAMP2/ITGB3/KDR/ANGPT1/GAS6/ICAM1/ABL1/GATA3/SEMA5A/GATA2
2	GO:0014808	release of sequestered calcium ion into cytosol by sarcoplasmic reticulum	BP	0.000230874	16	PLN/ANK2/HRC/TRDN/ATP1A2/CACNA1C/CASQ2/CASQ1/AKAP6/TMEM38A/RYR1/DMD/SLC8A1/PDE4D/CCR5/PRKACA
2	GO:0050863	regulation of T cell activation	BP	0.000232914	96	ZEB1/LRRC32/THY1/SMARCD3/HLX/IGF1/IGF2/PLA2G2A/DTX1/FYN/ZBTB16/TNFSF4/RARA/PRKCQ/CCL2/TGFBR2/VSIG4/LOXL3/DUSP3/PIK3R6/RUNX1/PLA2G5/CD4/RIPOR2/LAPTM5/CD209/CD1D/CR1/CD86/CTSG/CCR2/LGALS1/LILRB4/IL10/STAT5B/CD300A/AIF1/FGL2/TNFRSF1B/HAVCR2/SMAD7/NLRP3/BMP4/NCKAP1L/HLA-DPB1/LILRB1/LILRB2/TNFRSF9/GLI3/TNFSF11/TNFAIP8L2/CD28/HLA-DOA/TNFSF8/FOXP3/IL2RA/CD276/IL4I1/HLA-DPA1/ILDR2/ABL1/SASH3/GATA3/SPN/CC…
2	GO:0010721	negative regulation of cell development	BP	0.000233607	71	FBN1/LRRC17/DAAM2/SEMA6C/THY1/NOG/PRTG/HLX/NRP1/IGF1/TNFAIP6/IL17D/RFLNA/TMEM176A/SOX11/PITX3/SEMA6B/NFATC4/TMEM176B/ZBTB46/NPR2/TLR4/BRINP1/DTX1/PIK3R1/FRZB/TNFSF4/RARA/SEMA3G/LOXL3/RUNX1/EDNRB/CCL11/CR1/FCGR2B/LILRB4/DRAXIN/FGL2/C1QC/RFLNB/SMAD7/S1PR3/BMP4/LILRB3/LILRB1/GLI3/FGF13/FOXP3/SEMA5B/DPYSL5/SFRP1/DAB1/RAPGEF2/EPHB2/CLEC4G/GPR137B/SKI/SEMA3D/ID4/INHBA/FSTL3/SEMA3C/SOCS5/SIRT2/SEMA5A/GA…
2	GO:0061383	trabecula morphogenesis	BP	0.000243718	20	MMP2/COL1A1/NOG/ENG/BMP5/S1PR1/TEK/GREM1/HEG1/THBS3/HEY2/SLC40A1/DLL4/TGFB2/RBP4/MSX2/SFRP1/ADAMTS1/RBPJ/FHL2
2	GO:0007193	adenylate cyclase-inhibiting G protein-coupled receptor signaling pathway	BP	0.000247863	26	PDE2A/ADORA1/ADCY2/S1PR1/ADRA2A/ADCY4/AKAP12/OPRL1/PALM/ITGB3/EDNRA/PSAP/GNAI2/CHRM4/GRM2/DRD4/S1PR3/NPY1R/MCHR1/LPAR1/HTR1B/P2RY12/GRIK3/DRD2/OXER1/GRM4
2	GO:0030038	contractile actin filament bundle assembly	BP	0.000256531	36	SORBS1/TPM1/ZEB2/TGFB3/ARHGAP6/ARHGEF15/DLC1/NRP1/SYNPO2L/LIMCH1/S1PR1/FERMT2/CORO2B/ELN/CCN2/PIK3R1/ARHGAP28/WNT11/PHACTR1/ITGB5/ARRB1/PPM1E/GPR65/ZYX/ASAP3/RGCC/FAM171A1/WAS/LPAR1/ABL1/EVL/SFRP1/CGNL1/FHOD1/ARHGEF10/PTGER4
2	GO:0043149	stress fiber assembly	BP	0.000256531	36	SORBS1/TPM1/ZEB2/TGFB3/ARHGAP6/ARHGEF15/DLC1/NRP1/SYNPO2L/LIMCH1/S1PR1/FERMT2/CORO2B/ELN/CCN2/PIK3R1/ARHGAP28/WNT11/PHACTR1/ITGB5/ARRB1/PPM1E/GPR65/ZYX/ASAP3/RGCC/FAM171A1/WAS/LPAR1/ABL1/EVL/SFRP1/CGNL1/FHOD1/ARHGEF10/PTGER4
2	GO:0030168	platelet activation	BP	0.000257605	42	COL3A1/EMILIN1/MYL9/COMP/PDGFRA/PRKG1/AXL/ADRA2A/C1QTNF1/F2R/TLR4/ADAMTS18/ITGB3/F2RL2/DGKD/ENTPD1/PRKCQ/EMILIN2/TLN1/VWF/MMRN1/CTSG/PRKCA/SELP/SH2B3/GP5/NOS3/PDGFB/FERMT3/SVEP1/FCER1G/APOE/GATA1/PIK3CG/DGKI/PLEK/ILK/F2RL3/PEAR1/P2RY12/P2RX1/VAV1
2	GO:0030833	regulation of actin filament polymerization	BP	0.000257605	42	KANK2/LMOD1/LMOD3/DAAM2/LMOD2/BIN1/TMOD4/SPTB/ESAM/ELN/TMOD1/MYADM/ARHGAP28/KANK4/KANK3/PREX1/ARHGAP18/CCL11/HCLS1/TWF2/CYRIA/FHOD3/SPTBN4/PAK3/NCKAP1L/ADD1/TENM1/SNX9/HCK/COTL1/EVL/CCL21/SPTA1/SLIT2/CDC42EP5/SSH2/CCR7/SVIL/CYFIP2/KIRREL1/CDC42EP3/CORO1A
2	GO:0055123	digestive system development	BP	0.000259229	41	SCT/SFRP2/DACT1/TGFB3/COL3A1/RARRES2/HLX/SOX17/RBPMS2/DCHS1/IGF2/PDGFRA/SOX11/NPR2/NKX3-2/SFRP5/ALDH1A2/FGF9/WNT11/MYOCD/COBL/EDNRB/CLMP/SALL1/INSR/TGFB2/ALX4/RARB/GLI3/PDGFC/KIT/GATA6/PCSK5/MEGF8/SFRP1/FOXF1/PKD1/RET/CDKN1C/TLR9/BARX1
2	GO:0043536	positive regulation of blood vessel endothelial cell migration	BP	0.000259229	22	RHOJ/JCAD/NRP1/FGF18/FGFR1/MAP3K3/SRPX2/KDR/PRKCA/PRKD1/ETS1/AKT3/NOS3/ANGPT1/PDGFB/THBS1/HDAC7/STAT5A/ABL1/HDAC9/FOXC2/GATA2
2	GO:0010811	positive regulation of cell-substrate adhesion	BP	0.000259229	40	DAB2/CCDC80/EFEMP2/EMILIN1/ECM2/FBLN2/NDNF/THY1/NRP1/FN1/TEK/FERMT2/COL8A1/ABI3BP/LIMS2/ITGB3/MYADM/NID1/PREX1/COL16A1/CSF1/KDR/CASS4/CCN1/EDIL3/PDGFB/ITGA5/ILK/EGFLAM/ABL1/CDH13/SFRP1/CCL21/VTN/VIT/FOXF1/CCR7/HAS2/CD36/PTPRJ
2	GO:1990266	neutrophil migration	BP	0.000259229	40	THBS4/JAM3/BST1/PDE4B/TNFAIP6/PECAM1/CD99L2/EDN3/CCL14/ITGA9/IL1R1/LBP/ITGA1/CCL2/SLAMF8/ITGB2/PREX1/C3AR1/MPP1/C5AR1/CCL11/RIPOR2/CCL23/TGFB2/NCKAP1L/CSF3R/FCER1G/PIK3CG/CCL18/CCL7/CD99/CCL13/CCL21/SLIT2/PIP5K1C/CCR7/CCL19/VAV1/CD74/CCL22
2	GO:0046620	regulation of organ growth	BP	0.000259229	30	MEF2C/ZFPM2/NOG/HLX/COL14A1/IGF1/MYH6/IGF2/ARX/RGS4/AKAP6/ERBB4/FGFR1/PI16/FGF9/HEY2/LATS2/KCNK2/ACACB/WNT2/RUNX1/WT1/CACNA2D2/FOXP1/RBP4/BASP1/GATA6/SASH3/RBPJ/FOXC2
2	GO:0030049	muscle filament sliding	BP	0.000272603	9	TPM1/MYLK2/MYH3/TNNC1/MYL1/MYH2/MYH6/MYH7/TNNT2
2	GO:0048041	focal adhesion assembly	BP	0.000274017	31	SORBS1/ACTN2/ARHGAP6/ACVRL1/APOD/THY1/DLC1/NRP1/EPHA3/LIMCH1/TEK/FERMT2/CDH11/CORO2B/GREM1/MMP14/PEAK1/DUSP3/COL16A1/KDR/TLN1/ACTN3/THBS1/GPM6B/FAM107A/ABL1/SFRP1/MACF1/STON1/DAPK3/PTPRJ
2	GO:0007179	transforming growth factor beta receptor signaling pathway	BP	0.000284962	59	ZEB1/DAB2/CILP/LRRC32/ZEB2/TGFB3/COL1A2/COL3A1/FBN1/ACVRL1/ASPN/HTRA3/FMOD/ENG/CDH5/FERMT2/SOX11/LTBP2/HTRA1/TGFB1I1/SLC2A10/ADAMTSL2/WFIKKN2/NREP/PMEPA1/LDLRAD4/LATS2/GDF10/PRDM16/MYOCD/TGFBR2/NRROS/CLDN5/SPRY1/ITGA8/ITGB5/LTBP3/VEPH1/CHST11/TGFB2/GDF5/FUT8/SMAD9/SMAD7/ZYX/THBS1/ACVR1/LPXN/LOX/NDP/SPRED1/PBLD/SKI/GLG1/DKK3/VASN/AMHR2/CDKN1C/HTRA4
2	GO:0019933	cAMP-mediated signaling	BP	0.000292727	25	SCT/PDE2A/ADCY2/PDE1B/CAP2/PDE4B/APLNR/PDE7B/PDE1A/AKAP6/OPRL1/PDE3A/CALCR/PDE4A/PDE11A/RAMP3/PDE10A/PDE4D/ADCYAP1R1/PDE1C/RASD2/LPAR1/RAPGEF2/PDE5A/FFAR4
2	GO:0051893	regulation of focal adhesion assembly	BP	0.000292727	25	ARHGAP6/ACVRL1/APOD/THY1/DLC1/NRP1/EPHA3/LIMCH1/TEK/FERMT2/GREM1/MMP14/PEAK1/DUSP3/COL16A1/KDR/TLN1/THBS1/GPM6B/FAM107A/ABL1/SFRP1/MACF1/DAPK3/PTPRJ
2	GO:0090109	regulation of cell-substrate junction assembly	BP	0.000292727	25	ARHGAP6/ACVRL1/APOD/THY1/DLC1/NRP1/EPHA3/LIMCH1/TEK/FERMT2/GREM1/MMP14/PEAK1/DUSP3/COL16A1/KDR/TLN1/THBS1/GPM6B/FAM107A/ABL1/SFRP1/MACF1/DAPK3/PTPRJ
2	GO:0010543	regulation of platelet activation	BP	0.000300176	21	EMILIN1/PDGFRA/PRKG1/C1QTNF1/TLR4/ADAMTS18/PRKCQ/EMILIN2/MMRN1/CTSG/PRKCA/SELP/SH2B3/GP5/NOS3/PDGFB/SVEP1/FCER1G/APOE/PLEK/PEAR1
2	GO:0034446	substrate adhesion-dependent cell spreading	BP	0.00030338	34	DAB2/FZD4/POSTN/NRP1/FN1/TEK/FERMT2/AXL/LIMS2/ANTXR1/ITGB3/PEAK1/PIK3R1/BVES/MYADM/FBLN1/ITGA4/PREX1/PARVA/ITGA8/CASS4/PARVG/LAMB1/NTN4/FERMT3/RADIL/LPXN/ILK/LAMC1/PARVB/ABL1/ST6GAL1/ITGAV/HAS2
2	GO:0090100	positive regulation of transmembrane receptor protein serine/threonine kinase signaling pathway	BP	0.00030338	34	DAB2/ZNF423/ZEB2/TGFB3/ACVRL1/SULF1/ENG/BMP5/CDH5/SOX11/TGFB1I1/SLC2A10/FGF9/GDF6/MYOCD/TGFBR2/BMPER/KDR/ITGA8/TGFB2/CCN1/GDF5/BMP4/THBS1/ACVR1/MSX2/ILK/GATA6/BMPR2/MSX1/BMP6/RBPJ/INHBA/CDKN1C
2	GO:0060420	regulation of heart growth	BP	0.000303396	23	MEF2C/ZFPM2/NOG/COL14A1/IGF1/MYH6/RGS4/AKAP6/ERBB4/FGFR1/PI16/FGF9/HEY2/KCNK2/ACACB/WNT2/RUNX1/WT1/FOXP1/RBP4/BASP1/GATA6/RBPJ
2	GO:0030593	neutrophil chemotaxis	BP	0.000308829	35	THBS4/JAM3/BST1/PDE4B/TNFAIP6/EDN3/CCL14/ITGA9/LBP/ITGA1/CCL2/ITGB2/PREX1/C3AR1/MPP1/C5AR1/CCL11/RIPOR2/CCL23/TGFB2/NCKAP1L/CSF3R/FCER1G/PIK3CG/CCL18/CCL7/CCL13/CCL21/SLIT2/PIP5K1C/CCR7/CCL19/VAV1/CD74/CCL22
2	GO:0001570	vasculogenesis	BP	0.000312801	29	FZD4/ZFPM2/TIE1/MYO18B/TMEM100/CD34/APLNR/SOX17/NRP1/PDGFRB/ENG/NPR2/HEG1/RAMP2/AMOT/HEY2/MYOCD/TGFBR2/KDR/SOX18/WT1/HDAC7/QKI/SPRED1/RAPGEF2/FOXF1/ITGAV/HAS2/CUL7
2	GO:0014897	striated muscle hypertrophy	BP	0.000312801	29	LMCD1/AGT/TCAP/CSRP3/TTN/COL14A1/IGF1/MYH6/MYH7/TRIM63/PRKG1/HAND2/RGS4/HTR2B/IGFBP5/AKAP6/MLIP/PI16/HEY2/ACACB/PRKCA/TRPC3/TNFRSF1B/FOXP1/NR4A3/SORBS2/FOXO1/GATA6/PDE5A
2	GO:0010976	positive regulation of neuron projection development	BP	0.00033024	47	SCN1B/APBB1/NEGR1/SERPINF1/NDNF/MUSK/TNN/EPHA3/BMP5/CAMK2B/SCARF1/P3H1/DDR2/FGFR1/FYN/FZD1/ARSB/RELN/NTRK3/PTK7/ENC1/STMN2/TENM3/ZDHHC15/PACSIN1/COBL/ROR1/DPYSL3/TWF2/PRKD1/FES/APOE/NTRK1/CAMK1/RAPGEF1/ZNF804A/ATP1B2/TRIM67/SCARB2/ABL1/RAPGEF2/EPHB2/ATP8A2/ROR2/TOX/NLGN1/RET
2	GO:0002504	antigen processing and presentation of peptide or polysaccharide antigen via MHC class II	BP	0.00033326	17	CTSF/FCGR2B/LGMN/HLA-DPB1/FCER1G/THBS1/HLA-DOA/MARCHF1/CTSS/HLA-DPA1/HLA-DMB/IFI30/HLA-DRA/HLA-DQA1/HLA-DRB1/HLA-DMA/CD74
2	GO:0050728	negative regulation of inflammatory response	BP	0.000337703	46	ADORA1/SYT11/PTGIS/C1QTNF3/IGF1/TNFAIP6/CDH5/TEK/FYN/HGF/LRFN5/SLAMF8/ALOX5/FGR/CD200/NLRP12/FCGR2B/FNDC4/IL10/TNFRSF1B/NLRP3/IL10RA/APOE/TNFAIP8L2/FOXP3/SIGLEC10/CYP19A1/IL2RA/HCK/GATA3/SPN/PTPRC/AOAH/FOXF1/HLA-DRB1/SOCS5/NLRC3/PROC/ADORA2A/CST7/SLC39A8/GPR17/PTGER4/TAFA3/FFAR4/SIRPA
2	GO:0032332	positive regulation of chondrocyte differentiation	BP	0.000337703	12	ACVRL1/MUSTN1/RUNX2/FGF18/LOXL2/ZBTB16/GDF6/GDF5/SMAD7/GLI3/BMP6/SOX5
2	GO:0086012	membrane depolarization during cardiac muscle cell action potential	BP	0.000337703	12	SCN1B/ANK2/ATP1A2/CACNA1C/SCN5A/SCN2B/CACNA1G/SCN3B/SLC8A1/CACNB2/CACNA2D1/SCN4B
2	GO:2001044	regulation of integrin-mediated signaling pathway	BP	0.000337703	12	LAMA2/LAMB2/BST1/LIMS2/SLC2A10/TIMP1/CD63/LOXL3/NID1/LAMB1/PRKD1/LAMC1
2	GO:1903131	mononuclear cell differentiation	BP	0.000338542	114	ZEB1/PDE1B/CTSK/SMARCD3/HLX/RUNX2/TMEM176A/PLCL2/AXL/TMEM176B/ZBTB46/DTX1/CSF1R/MMP14/PIK3R1/ITM2A/ZBTB16/TNFSF4/RARA/TGFBR2/SLAMF8/LOXL3/SPI1/ITGA4/PREX1/PIK3R6/RUNX1/CSF1/DLL4/CD4/CD1D/LYL1/BATF3/CR1/CD86/FCGR2B/CCR2/RORC/LGALS1/LILRB4/IL10/NFAM1/DOCK2/STAT5B/FGL2/IRF8/PPP3CB/FES/FOXP1/SMAD7/NLRP3/BMP4/NCKAP1L/JAK1/LILRB1/FCER1G/DCSTAMP/NTRK1/LILRB2/TNFRSF9/GLI3/GAS6/GATA1/BTK/STAT4/KIT/CD28/HL…
2	GO:0038084	vascular endothelial growth factor signaling pathway	BP	0.000341446	20	EMILIN1/ADGRA2/DCN/JCAD/NRP1/PTP4A3/PDGFRB/PDGFRA/FLT4/TNXB/SMOC2/CD63/KDR/PRKD1/ADAMTS3/ITGB1/NRP2/CCBE1/FLT1/FLT3
2	GO:0055010	ventricular cardiac muscle tissue morphogenesis	BP	0.000341446	20	MYL3/TPM1/ZFPM2/MYL2/NOG/TNNI1/TNNC1/MYH6/ENG/MYH7/HEG1/COL11A1/EDNRA/HEY2/DLL4/TGFB2/SMAD7/TNNT2/RBPJ/FOXC2
2	GO:0072073	kidney epithelium development	BP	0.000353292	44	MEF2C/KANK2/ADAMTS16/AGT/LAMB2/NOG/CD34/AQP1/HEYL/DCHS1/PECAM1/KIF26B/GREM1/TMEM59L/GREB1L/FGFR1/EYA1/EDNRA/RARA/WNT11/BMPER/EDNRB/SPRY1/SALL1/WT1/PODXL/PTPRO/SMAD7/BMP4/RARB/GLI3/WNT9B/BASP1/KLHL3/PKD2/ILK/SFRP1/GATA3/LIF/SLIT2/FOXC2/MAGED1/PKD1/RET
2	GO:1903514	release of sequestered calcium ion into cytosol by endoplasmic reticulum	BP	0.000356162	16	PLN/ANK2/HRC/TRDN/ATP1A2/CACNA1C/CASQ2/CASQ1/AKAP6/TMEM38A/RYR1/DMD/SLC8A1/PDE4D/CCR5/PRKACA
2	GO:0048251	elastic fiber assembly	BP	0.000356823	8	FBLN5/COL3A1/EFEMP2/EMILIN1/MFAP4/TNXB/MYH11/LOX
2	GO:0061299	retina vasculature morphogenesis in camera-type eye	BP	0.000356823	8	FZD4/RHOJ/ARHGEF15/NRP1/CYP1B1/COL4A1/CLIC4/NDP
2	GO:0050671	positive regulation of lymphocyte proliferation	BP	0.000358777	43	MEF2C/BST1/IGF1/IGF2/TLR4/TNFSF4/PRKCQ/TGFBR2/CD209/CD1D/CD86/CCR2/FCGR3A/STAT5B/AIF1/HAVCR2/NCKAP1L/HLA-DPB1/LILRB2/BTK/CD28/FOXP3/IL2RA/CD276/HLA-DPA1/TNFRSF4/SASH3/SPN/GPR183/PTPRC/SPTA1/TNFSF13B/HLA-DMB/NFATC2/EPHB2/EBI3/RASAL3/PDCD1LG2/CCL19/CD80/CD74/TLR9/CORO1A
2	GO:0030041	actin filament polymerization	BP	0.000360391	49	KANK2/LMOD1/LMOD3/ARHGAP6/DAAM2/LMOD2/BIN1/TMOD4/SPTB/ESAM/ELN/TMOD1/GAS7/MYADM/ARHGAP28/KANK4/KANK3/COBL/PREX1/ARHGAP18/CCL11/HCLS1/TWF2/AIF1/CYRIA/FHOD3/SPTBN4/PAK3/NCKAP1L/ADD1/TENM1/SNX9/WAS/HCK/COTL1/FAM107A/ABL1/EVL/CCL21/SPTA1/SLIT2/CDC42EP5/SSH2/CCR7/SVIL/CYFIP2/KIRREL1/CDC42EP3/CORO1A
2	GO:1903038	negative regulation of leukocyte cell-cell adhesion	BP	0.000364806	42	LRRC32/CXCL12/HLX/PLA2G2A/DTX1/TNFSF4/VSIG4/LOXL3/DUSP3/RUNX1/PLA2G5/RIPOR2/LAPTM5/CR1/CD86/CTSG/LILRB4/IL10/CD300A/FGL2/HAVCR2/SMAD7/BMP4/LILRB1/LILRB2/GLI3/TNFAIP8L2/FOXP3/IL2RA/IL4I1/ILDR2/SPN/CCL21/CLEC4G/PDE5A/HLA-DRB1/PDCD1LG2/SOCS5/ADORA2A/CD80/CD74/PAG1
2	GO:0032331	negative regulation of chondrocyte differentiation	BP	0.00036785	13	ADAMTS7/RFLNA/GREM1/CCN4/NKX3-2/ADAMTS12/EFEMP1/LTBP3/GDF5/RFLNB/BMP4/RARB/GLI3
2	GO:0002285	lymphocyte activation involved in immune response	BP	0.000369794	56	HLX/PLCL2/TLR4/ITM2A/TNFSF4/RARA/LOXL3/APBB1IP/CR1/CD86/FCGR2B/FCGR3A/RORC/LGALS1/IL10/FGL2/IRF8/GAPT/HAVCR2/FOXP1/SMAD7/NLRP3/NCKAP1L/JAK1/LILRB1/FCER1G/SLC15A4/CD1C/LCP1/STAT4/ICAM1/CD28/CD180/FOXP3/ABL1/DOCK10/GATA3/SPN/GPR183/PTPRC/HLA-DMB/HLA-DRA/MFNG/TNFSF13/HLA-DRB1/SOCS5/CCL19/CCR6/CD80/TMEM98/PTGER4/SLC11A1/CD74/ITGAL/LEF1/CORO1A
2	GO:0019886	antigen processing and presentation of exogenous peptide antigen via MHC class II	BP	0.000371014	15	CTSF/FCGR2B/LGMN/HLA-DPB1/FCER1G/HLA-DOA/CTSS/HLA-DPA1/HLA-DMB/IFI30/HLA-DRA/HLA-DQA1/HLA-DRB1/HLA-DMA/CD74
2	GO:0010880	regulation of release of sequestered calcium ion into cytosol by sarcoplasmic reticulum	BP	0.000377655	14	PLN/ANK2/HRC/TRDN/ATP1A2/CACNA1C/CASQ2/CASQ1/AKAP6/TMEM38A/DMD/SLC8A1/PDE4D/PRKACA
2	GO:0031346	positive regulation of cell projection organization	BP	0.000393623	89	SCN1B/FZD4/CXCL12/TGFB3/APBB1/NEGR1/SERPINF1/NDNF/MUSK/TNN/NRP1/FN1/EPHA3/PLXND1/BMP5/CAMK2B/SCARF1/MAPT/ENPP2/P3H1/DDR2/MAP6/FGFR1/FYN/TIAM2/TRPV2/RHOQ/FZD1/PALM/ARSB/PLXNC1/RELN/PIK3R1/DLG4/NTRK3/PTK7/ENC1/STMN2/PLCE1/TENM3/ISLR2/ZDHHC15/PACSIN1/COBL/ROR1/RIPOR2/DPYSL3/TWF2/PRKD1/PLXNA4/FES/PTPRD/APOE/NTRK1/TENM1/CAMK1/KIT/RAPGEF1/ZNF804A/ATP1B2/KCTD17/TRIM67/BMPR2/P2RY12/SCARB2/OBSL1/ABL1/MEGF…
2	GO:0051952	regulation of amine transport	BP	0.000395804	29	ADORA1/CXCL12/ATP1A2/SYT11/SYT6/PRKN/KCNB1/PRKG1/SLC43A1/RGS4/ADRA2A/ARL6IP5/HTR2A/SLC43A2/GRM2/DRD4/SLC38A3/PRKCB/KMO/PINK1/HTR1B/ITGB1/SYT15/DRD2/SYT3/ADORA3/SLC6A1/ADORA2A/AVPR1A
2	GO:0060627	regulation of vesicle-mediated transport	BP	0.00040192	122	DAB2/DYSF/SYNE1/ACTN2/BIN1/SYT11/SYT6/SFRP4/PRKN/NRP1/EPHA3/C4A/KCNB1/AXL/CLIP3/GAS1/GREM1/ADRA2A/SYN1/SGIP1/PPFIA2/PIP4P2/TAMALIN/CADPS/ITGB3/SMPD1/DGKD/BVES/DLG4/PTX3/GNAI2/LRP1/CD63/CCL2/CD14/RIMS4/SPI1/ITGB2/C2/PACSIN1/PLA2G5/STX1B/FGR/C3/RAB11FIP3/FCGR2B/CCR2/FCGR2C/FCGR1A/INSR/CD300LF/ARRB1/MICAL1/RAB3C/TGM2/PRKD1/DOCK2/CD300A/PPP3CB/FCGR2A/FCN1/FES/ARHGAP1/DRD4/GAB2/ANGPT1/NCKAP1L/EGF/LILR…
2	GO:0048662	negative regulation of smooth muscle cell proliferation	BP	0.00041141	21	MEF2C/TPM1/TGFB3/EFEMP2/OGN/APOD/VIPR2/CNN1/PPARGC1A/PRKG1/IGFBP5/TAFA5/PTGIR/NPR1/MYOCD/IL10/AIF1/NOS3/BMP4/APOE/BMPR2
2	GO:0001894	tissue homeostasis	BP	0.000417156	67	JAM2/PTH1R/ZEB2/JAM3/LAMA2/COL3A1/CTSK/LDB2/NOX4/CD34/PDK4/COL14A1/CDH5/PECAM1/S1PR1/ESAM/COMP/TMEM119/VSTM4/F2R/TUBA1A/PRICKLE1/TLR4/CCN2/CDH23/CUBN/CRB1/CSF1R/ITGB3/DMD/ESRRB/CYTL1/APBB2/CSF1/CLDN5/LTBP3/CCR2/PRKCA/AKT3/NOS3/ANGPT1/ALPL/DCSTAMP/ANKH/IL10RA/SCX/TNFSF11/GATA1/RBP4/TSPAN12/LIPA/TUB/ATP1B2/LAMC1/ITGB1/ILDR2/NDP/SASH3/PBLD/TPP1/GPR137B/SLC39A8/GATA2/TLR9/SIGLEC15/CORO1A/TNFRSF11B
2	GO:0060249	anatomical structure homeostasis	BP	0.000417156	67	JAM2/PTH1R/ZEB2/JAM3/LAMA2/COL3A1/CTSK/LDB2/NOX4/CD34/PDK4/COL14A1/CDH5/PECAM1/S1PR1/ESAM/COMP/TMEM119/VSTM4/F2R/TUBA1A/PRICKLE1/TLR4/CCN2/CDH23/CUBN/CRB1/CSF1R/ITGB3/DMD/ESRRB/CYTL1/APBB2/CSF1/CLDN5/LTBP3/CCR2/PRKCA/AKT3/NOS3/ANGPT1/ALPL/DCSTAMP/ANKH/IL10RA/SCX/TNFSF11/GATA1/RBP4/TSPAN12/LIPA/TUB/ATP1B2/LAMC1/ITGB1/ILDR2/NDP/SASH3/PBLD/TPP1/GPR137B/SLC39A8/GATA2/TLR9/SIGLEC15/CORO1A/TNFRSF11B
2	GO:0014819	regulation of skeletal muscle contraction	BP	0.000425539	10	SLC8A3/SCN4A/CASQ1/DMPK/MYH7/ATP2A1/DMD/REM1/PRKD1/ACTN3
2	GO:0006029	proteoglycan metabolic process	BP	0.000429238	31	EXTL1/MUSTN1/IGF1/ADAMTS7/SULF1/SLC2A10/CHSY3/ADAMTS12/COL11A1/DSEL/CSGALNACT2/CYTL1/HS3ST2/CHST13/CSGALNACT1/CHSY1/CHST11/CHPF/HEXA/CHPF2/XYLT1/SULF2/BTK/CHST8/BMPR2/CHST15/IDUA/CHST12/HEXB/HS3ST5/EXT2
2	GO:0015837	amine transport	BP	0.000429238	31	ADORA1/CXCL12/ATP1A2/SYT11/SYT6/PRKN/KCNB1/PRKG1/SLC43A1/RGS4/ADRA2A/ARL6IP5/HTR2A/SLC43A2/GRM2/DRD4/SLC38A3/PRKCB/KMO/PINK1/HTR1B/ITGB1/SYT15/SLC18A2/DRD2/SYT3/ADORA3/SLC6A1/ADORA2A/AVPR1A/AQP9
2	GO:0002478	antigen processing and presentation of exogenous peptide antigen	BP	0.000437471	18	CTSF/CLEC4A/FCGR2B/FCGR1A/LGMN/MPEG1/HLA-DPB1/FCER1G/HLA-DOA/CTSS/HLA-DPA1/HLA-DMB/IFI30/HLA-DRA/HLA-DQA1/HLA-DRB1/HLA-DMA/CD74
2	GO:0002691	regulation of cellular extravasation	BP	0.000437471	18	CXCL12/JAM3/THY1/BST1/CD99L2/PLVAP/LYVE1/IL1R1/ITGA4/PDGFD/RIPOR2/CCR2/SELP/ICAM1/SELE/CD99/CCL21/PTGER4
2	GO:0002703	regulation of leukocyte mediated immunity	BP	0.000507128	66	TLR4/IL1R1/ARID5A/TNFSF4/SPI1/ITGB2/PIK3R6/TYROBP/FGR/C3/CX3CR1/CD1D/CR1/FCGR2B/CCR2/FCGR1A/LILRB4/IL10/STAT5B/CD300A/CADM1/TNFRSF1B/PPP3CB/HAVCR2/FES/GAB2/SMAD7/NLRP3/NCKAP1L/SVEP1/LILRB1/SLC15A4/SCIMP/CD1C/CD84/GATA1/BTK/PRAM1/ICAM1/KIT/WAS/CD28/FOXP3/ITGAM/IL4I1/CD1B/SASH3/GATA3/SPN/PTPRC/CD1E/TICAM2/LTA/HLA-DRA/CLEC4G/TNFSF13/FOXF1/HLA-DRB1/ADGRE2/CD160/GATA2/CD80/VAV1/CD226/TLR9/IL7R
2	GO:0014896	muscle hypertrophy	BP	0.000509062	29	LMCD1/AGT/TCAP/CSRP3/TTN/COL14A1/IGF1/MYH6/MYH7/TRIM63/PRKG1/HAND2/RGS4/HTR2B/IGFBP5/AKAP6/MLIP/PI16/HEY2/ACACB/PRKCA/TRPC3/TNFRSF1B/FOXP1/NR4A3/SORBS2/FOXO1/GATA6/PDE5A
2	GO:0002495	antigen processing and presentation of peptide antigen via MHC class II	BP	0.000551493	16	CTSF/FCGR2B/LGMN/HLA-DPB1/FCER1G/HLA-DOA/MARCHF1/CTSS/HLA-DPA1/HLA-DMB/IFI30/HLA-DRA/HLA-DQA1/HLA-DRB1/HLA-DMA/CD74
2	GO:0090497	mesenchymal cell migration	BP	0.000554335	23	SEMA6C/NRP1/FN1/SEMA6B/EDN3/HAND2/HTR2B/TWIST1/ERBB4/EDNRA/CDH2/SEMA3G/EDNRB/BMP4/RADIL/ACVR1/SEMA5B/NRP2/SEMA3D/SEMA3C/SEMA5A/SEMA3E/RET
2	GO:0060078	regulation of postsynaptic membrane potential	BP	0.000559588	39	MEF2C/SLC1A7/SLC8A3/CHRNA1/SYNE1/ADORA1/KCND2/CHRNG/DMPK/TMEM108/RGS4/SHANK1/KCNA1/P2RX6/P2RX5/RELN/S1PR2/GRID1/DLG4/CHRNB1/STX1B/GLRB/DRD4/NLGN2/GABRB2/GRIA3/INSYN2A/GRIK5/INSYN2B/CBLN1/GRIK1/P2RX1/GRIK3/DRD2/ADORA2A/NLGN1/SLC29A1/GRIK4/GABRD
2	GO:0072676	lymphocyte migration	BP	0.000559588	39	JAM2/CXCL12/PADI2/APOD/S1PR1/CD99L2/CCL14/ITGB3/CCL2/ITGA4/CCL11/RIPOR2/CCL23/CD200/CCR2/AIF1/CH25H/STK10/GAS6/ICAM1/PIK3CG/CCL18/CYP7B1/CCL7/CD99/ABL1/CCL13/GATA3/SPN/GPR183/CCL21/CCR7/CCL19/CCR6/RET/DOCK8/ITGAL/CORO1A/CCL22
2	GO:0006939	smooth muscle contraction	BP	0.000568549	33	ATP1A2/APBB1/SULF1/CNN1/ACTA2/COMP/GRIP2/TBXA2R/PRKG1/EDN3/PTGER3/HTR2B/ADRA2A/F2R/GUCY1A1/EDNRA/HTR2A/MYOCD/APBB2/EDNRB/SCN11A/SLC8A1/ARHGAP42/KCNMA1/MYH11/MYLK/SULF2/KIT/DOCK4/P2RX1/DRD2/DAPK3/TBX3
2	GO:0002698	negative regulation of immune effector process	BP	0.000571579	37	A2M/TGFB3/HLX/AXL/SERPING1/TWIST1/TNFSF4/SLAMF8/VSIG4/LOXL3/SPI1/CX3CR1/CR1/FCGR2B/CCR2/LILRB4/IL10/TGFB2/CD300A/FGL2/PPP3CB/HAVCR2/SMAD7/ANGPT1/NCKAP1L/SVEP1/LILRB1/CD84/FOXP3/IL4I1/SPN/PTPRC/CLEC4G/FOXF1/SOCS5/CD80/IL7R
2	GO:1903706	regulation of hemopoiesis	BP	0.000588634	100	MEF2C/ZEB1/THPO/MITF/FBN1/LRRC17/SMARCD3/HLX/TNFAIP6/IL17D/TMEM176A/AXL/TMEM176B/ZBTB46/TLR4/DTX1/TAL1/MMP14/PIK3R1/ZBTB16/TNFSF4/RARA/TGFBR2/SLAMF8/LOXL3/SPI1/RASSF2/MTURN/PIK3R6/RUNX1/CSF1/CD4/TYROBP/CR1/CD86/CCR1/FCGR2B/CCR2/PRKCA/HCLS1/LILRB4/IL10/NFAM1/ETS1/STAT5B/FGL2/FES/C1QC/FOXP1/SMAD7/NLRP3/BMP4/NCKAP1L/FAXDC2/LILRB3/CSF3R/LILRB1/DCSTAMP/TESC/LILRB2/GLI3/TNFSF11/GAS6/GATA1/BTK/QKI/CD28/…
2	GO:0086019	cell-cell signaling involved in cardiac conduction	BP	0.000592776	15	SCN1B/ANK2/CACNA1C/CASQ2/SCN5A/GJA5/KCNN2/KCNE5/KCNA5/CACNA1G/SCN3B/CACNB2/KCNJ5/CACNA2D1/SCN4B
2	GO:0007600	sensory perception	BP	0.000592776	111	SOBP/FZD4/ADORA1/CXCL12/PRPH2/KCND2/MFRP/RETREG1/COL1A1/LAMB2/COL6A1/TMEM100/AQP1/TIMP3/KERA/CLIC5/EYA4/CABP4/TECTA/CRYGN/MME/HMCN1/LUM/SHANK1/NPR2/ADRA2A/F2R/KCNA1/COL4A3/RDH5/CDH23/COL18A1/FGFR1/FYN/SFRP5/CRB1/TRPV2/CRYBB1/OPRL1/RCVRN/EYA1/RGS16/COL11A1/BEST1/NDN/PPEF1/EPYC/HTR2A/ATP2B2/PIEZO2/CCL2/GUCA1A/LOXHD1/ROR1/DLL4/C5AR1/RIPOR2/GLRB/EFEMP1/PDE4A/SCN11A/KCNQ4/CACNB2/CCR2/ARRB1/BACE1/LCN1/…
2	GO:0003300	cardiac muscle hypertrophy	BP	0.000622194	28	LMCD1/AGT/TCAP/CSRP3/TTN/COL14A1/IGF1/MYH6/MYH7/TRIM63/PRKG1/HAND2/RGS4/HTR2B/AKAP6/MLIP/PI16/HEY2/ACACB/PRKCA/TRPC3/TNFRSF1B/FOXP1/NR4A3/SORBS2/FOXO1/GATA6/PDE5A
2	GO:0034368	protein-lipid complex remodeling	BP	0.000622194	14	AGTR1/AGT/LPL/MPO/PLA2G2A/PLA2G5/APOE/CETP/LIPC/PCSK5/PLA2G7/APOC1/APOB/APOC2
2	GO:0034369	plasma lipoprotein particle remodeling	BP	0.000622194	14	AGTR1/AGT/LPL/MPO/PLA2G2A/PLA2G5/APOE/CETP/LIPC/PCSK5/PLA2G7/APOC1/APOB/APOC2
2	GO:0043949	regulation of cAMP-mediated signaling	BP	0.000622194	14	SCT/PDE2A/APLNR/OPRL1/PDE3A/CALCR/PDE11A/RAMP3/PDE4D/ADCYAP1R1/RASD2/LPAR1/RAPGEF2/FFAR4
2	GO:1904738	vascular associated smooth muscle cell migration	BP	0.000622194	14	MEF2C/TPM1/PRKG1/IGFBP5/TAFA5/DDR2/FGF9/MYOCD/PDGFB/BMP4/NR4A3/DOCK4/ADAMTS1/GRB10
2	GO:0003081	regulation of systemic arterial blood pressure by renin-angiotensin	BP	0.000629591	13	AGTR1/AGT/ENPEP/F2R/ACE/CTSZ/CMA1/EDNRB/RPS6KA2/CTSG/PCSK5/CPA3/SUCNR1
2	GO:0043931	ossification involved in bone maturation	BP	0.000629591	13	IGF1/ADAMTS7/DCHS1/RFLNA/GREM1/PHOSPHO1/THBS3/ADAMTS12/RYR1/ZBTB16/RFLNB/XYLT1/ACTN3
2	GO:0086010	membrane depolarization during action potential	BP	0.000629591	13	SCN1B/ANK2/ATP1A2/CACNA1C/SCN5A/SCN2B/CACNA1G/SCN3B/SCN11A/SLC8A1/CACNB2/CACNA2D1/SCN4B
2	GO:0014904	myotube cell development	BP	0.00063868	18	STAC3/ACTA1/MYOG/LMOD3/CACNA1S/KLHL40/MYF6/COL6A1/IGF1/RYR1/TMEM182/CNTNAP1/PPP3CB/SELENON/ACTN3/NFATC2/HDAC9/SKI
2	GO:0051960	regulation of nervous system development	BP	0.000640052	107	JAM2/FZD4/CXCL12/SLITRK4/SERPINF1/VCAN/DAAM2/SEMA6C/THY1/NOG/ST8SIA2/BIN1/PRTG/SMARCD3/NRP1/HEYL/FN1/THBS2/PLXND1/CAMK2B/ADGRB3/CLSTN2/SOX11/PITX3/MAPT/SEMA6B/MME/NFATC4/SYNDIG1/CYSLTR1/BRINP1/MAP6/LINGO4/TIAM2/TRPV2/BHLHE41/ASPA/PLXNC1/RELN/LRRN1/LGI4/ACE/HEY2/RARA/WNT2/SEMA3G/ISLR2/SRPX2/DLL4/CCL11/CX3CR1/TWF2/TGM2/PLXNA4/DRAXIN/TNFRSF1B/NLGN2/PTPRD/NTRK1/RARB/GLI3/FGF13/ITGAX/QKI/KIT/SEMA5B/DP…
2	GO:1902107	positive regulation of leukocyte differentiation	BP	0.00065983	53	SMARCD3/HLX/AXL/ZBTB46/MMP14/ZBTB16/TNFSF4/RARA/TGFBR2/SPI1/PIK3R6/RUNX1/CSF1/CD4/TYROBP/CR1/CD86/CCR1/PRKCA/HCLS1/LILRB4/IL10/STAT5B/FES/NLRP3/NCKAP1L/DCSTAMP/TESC/LILRB2/GLI3/TNFSF11/GAS6/BTK/EVI2B/FOXP3/IL2RA/IL4I1/SASH3/GATA3/PTPRC/TESPA1/LIF/HLA-DRA/HLA-DRB1/ROR2/SOCS5/TOX/CCL19/CD80/KLF10/CD74/IL7R/LEF1
2	GO:1903708	positive regulation of hemopoiesis	BP	0.00065983	53	SMARCD3/HLX/AXL/ZBTB46/MMP14/ZBTB16/TNFSF4/RARA/TGFBR2/SPI1/PIK3R6/RUNX1/CSF1/CD4/TYROBP/CR1/CD86/CCR1/PRKCA/HCLS1/LILRB4/IL10/STAT5B/FES/NLRP3/NCKAP1L/DCSTAMP/TESC/LILRB2/GLI3/TNFSF11/GAS6/BTK/EVI2B/FOXP3/IL2RA/IL4I1/SASH3/GATA3/PTPRC/TESPA1/LIF/HLA-DRA/HLA-DRB1/ROR2/SOCS5/TOX/CCL19/CD80/KLF10/CD74/IL7R/LEF1
2	GO:0050807	regulation of synapse organization	BP	0.000677152	63	MEF2C/SLITRK4/NEGR1/MUSK/ST8SIA2/ARHGEF15/NTNG2/THBS2/COLQ/DMPK/CAMK2B/ADGRB3/CLSTN2/NFATC4/TUBA1A/SYNDIG1/PPFIA2/LZTS1/LINGO4/FYN/FZD1/PLXNC1/RELN/GRID1/LRRN1/LRFN5/CDH2/GPC4/SRPX2/ZDHHC15/CNTNAP1/FCGR2B/IL10/PTPRO/PAK3/NLGN2/PTPRD/ABI3/IL10RA/APOE/NTRK1/LILRB2/ARHGAP22/CAMK1/FARP1/ZNF804A/SLITRK2/CBLN1/ITGB1/NRP2/ABL1/DNM3/EPHB2/DRD2/LRRN3/ARF4/ROR2/SNAP25/NEDD4/NLGN1/GPM6A/CLSTN3/LRRC4B
2	GO:0048568	embryonic organ development	BP	0.000684346	106	MEF2C/ZEB1/A2M/TBX15/SCT/SOBP/ZFPM2/TGFB3/FBN1/NES/TCAP/RARRES2/NOG/PRRX1/VASH1/HLX/RSPO3/APLNR/SOX17/RBPMS2/CTHRC1/PCDH12/ENG/BMP5/IGF2/RUNX2/PDGFRA/TECTA/SOX11/GSC/HAND2/MMP16/PRICKLE1/MFAP5/NKX3-2/TWIST1/VASH2/CDH23/COL18A1/FGFR1/TAL1/MMP14/EYA1/SNAI1/ALDH1A2/COL11A1/EDNRA/FGF9/HEY2/FRZB/PTK7/RARA/GDF3/WNT2/WNT11/SATB2/TGFBR2/MICAL2/COBL/KDR/MFAP2/EFEMP1/ITGA8/SALL1/KCNQ4/SOX18/CHST11/IL10/TGF…
2	GO:0060560	developmental growth involved in morphogenesis	BP	0.000730358	64	SFRP2/DCLK1/CXCL12/LAMB2/SEMA6C/TNN/ST8SIA2/POSTN/PRKN/NRP1/FN1/S1PR1/KIF26B/TMEM108/PRKG1/MAPT/SEMA6B/EDN3/NPR2/ADPRHL1/PRICKLE1/TRPV2/SLIT3/EDNRA/NDN/NKD1/PTK7/SEMA3G/WNT11/ISLR2/TGFBR2/RNF157/ITGA4/COBL/CSF1/CCL11/SPRY1/SALL1/TWF2/PLXNA4/DRAXIN/PPP3CB/BMP4/APOE/FGF13/SEMA5B/BMPR2/CXCR4/ITGB1/NRP2/ABL1/MEGF8/SFRP1/MACF1/SLIT2/SYT3/TNC/SEMA3D/L1CAM/SEMA3C/SEMA5A/SEMA3E/CYFIP2/CDH4
2	GO:1904705	regulation of vascular associated smooth muscle cell proliferation	BP	0.000732304	23	MEF2C/MMP2/TPM1/TGFB3/EFEMP2/IGF1/CNN1/PRKG1/MEF2D/IGFBP5/TAFA5/DDR2/FGF9/GNAI2/MYOCD/MMP9/IL10/PDGFB/BMP4/NR4A3/HTR1B/ADAMTS1/CALCRL
2	GO:0002448	mast cell mediated immunity	BP	0.000781808	21	SPON2/PTGDR/MILR1/PTGDS/FGR/SCN11A/CD300A/FES/GAB2/GRP/CD84/GATA1/BTK/LAT2/NR4A3/PIK3CG/KIT/SLC18A2/FOXF1/ADGRE2/GATA2
2	GO:0061005	cell differentiation involved in kidney development	BP	0.000781808	21	MEF2C/LAMB2/CD34/ACTA2/GREM1/GLIS2/EDNRA/GPR4/EDNRB/SALL1/MMP9/WT1/PODXL/PTPRO/PDGFB/GLI3/WNT9B/BASP1/GATA3/LIF/FOXC2
2	GO:0035850	epithelial cell differentiation involved in kidney development	BP	0.000787544	19	MEF2C/LAMB2/CD34/ACTA2/GREM1/EDNRA/GPR4/EDNRB/SALL1/MMP9/WT1/PODXL/PTPRO/PDGFB/WNT9B/BASP1/GATA3/LIF/FOXC2
2	GO:0051150	regulation of smooth muscle cell differentiation	BP	0.000824996	16	ZEB1/EFEMP2/SMARCD3/RBPMS2/ENG/FGF9/HEY2/NOTCH4/MYOCD/PDGFB/BMP4/KIT/PRDM6/NFATC2/NFATC1/OLFM2
2	GO:0034109	homotypic cell-cell adhesion	BP	0.000861613	32	EMILIN1/MYL9/COMP/PDGFRA/PRKG1/C1QTNF1/ADAMTS18/ITGB3/ENTPD1/MEGF10/PRKCQ/EMILIN2/TLN1/MMRN1/PLPP3/CTSG/PRKCA/SH2B3/FERMT3/JAK1/TNFSF11/GATA1/PIK3CG/PLEK/ILK/F2RL3/PEAR1/P2RY12/CD99/PTPRU/CDHR5/PLAUR
2	GO:0032231	regulation of actin filament bundle assembly	BP	0.000864183	33	TPM1/TGFB3/ARHGAP6/ARHGEF15/DLC1/PRKN/NRP1/SYNPO2/SYNPO2L/LIMCH1/S1PR1/FERMT2/SHANK1/CORO2B/CCN2/SYNPO/PIK3R1/ARHGAP28/WNT11/PPM1E/GPR65/ASAP3/RGCC/WAS/PLEK/LPAR1/ABL1/EVL/SFRP1/CGNL1/FHOD1/ARHGEF10/PTGER4
2	GO:0001818	negative regulation of cytokine production	BP	0.000878355	73	LRRC32/TGFB3/SSC5D/APOD/SYT11/CD34/C1QTNF3/FN1/IGF1/AXL/TLR4/TWIST1/SLC2A10/FGFR1/CMKLR1/HGF/LBP/BPI/TNFSF4/RARA/CD33/KLF2/WNT11/VSIG4/TYROBP/LAPTM5/SIGLEC1/CARD8/CX3CR1/CD200/NLRP12/CLEC4A/CR1/FCGR2B/ARRB1/LILRB4/IL10/TGFB2/HAVCR2/SRGN/SMAD7/ANGPT1/NLRP3/NCKAP1L/TLR8/LILRB1/THBS1/CD84/INHBB/GAS6/BTK/RGCC/HDAC7/FOXP3/GATA6/GATA3/PTPRC/HDAC9/EPHB2/HLA-DRB1/ABCD1/INHBA/PDCD1LG2/SOCS5/NLRC3/CCR7/LIL…
2	GO:0043031	negative regulation of macrophage activation	BP	0.000881116	10	SYT11/ADGRF5/LRFN5/BPI/VSIG4/CD200/FCGR2B/PTPRC/CST7/TAFA3
2	GO:0072109	glomerular mesangium development	BP	0.000881116	10	CD34/PDGFRB/ACTA2/ITGB3/GPR4/PDGFD/WT1/PDGFB/BMP4/FOXC2
2	GO:0001755	neural crest cell migration	BP	0.000881116	22	SEMA6C/NRP1/FN1/SEMA6B/EDN3/HAND2/HTR2B/TWIST1/ERBB4/EDNRA/SEMA3G/EDNRB/BMP4/RADIL/ACVR1/SEMA5B/NRP2/SEMA3D/SEMA3C/SEMA5A/SEMA3E/RET
2	GO:0022408	negative regulation of cell-cell adhesion	BP	0.000886032	53	LRRC32/CXCL12/HLX/PRKG1/C1QTNF1/PLA2G2A/DTX1/ADAMTS18/MYADM/NOTCH4/TNFSF4/VSIG4/LOXL3/DUSP3/SPI1/RUNX1/PLA2G5/RIPOR2/LAPTM5/CR1/CD86/CTSG/LILRB4/IL10/CD300A/FGL2/PODXL/HAVCR2/SH2B3/SMAD7/BMP4/LILRB1/LILRB2/GLI3/RGCC/TNFAIP8L2/FOXP3/IL2RA/IL4I1/ILDR2/ABL1/SPN/CCL21/BMP6/CLEC4G/PDE5A/HLA-DRB1/PDCD1LG2/SOCS5/ADORA2A/CD80/CD74/PAG1
2	GO:0042098	T cell proliferation	BP	0.000898264	58	LRRC32/IGF1/IGF2/PLA2G2A/FYN/TNFSF4/PRKCQ/TGFBR2/VSIG4/PLA2G5/CD209/CD1D/CR1/CD86/CCR2/LILRB4/IL10/DOCK2/STAT5B/AIF1/TNFRSF1B/PPP3CB/HAVCR2/BMP4/NCKAP1L/HLA-DPB1/LILRB1/LILRB2/TNFRSF9/PIK3CG/CD28/TNFSF8/LIPA/FOXP3/IL2RA/CD276/IL4I1/HLA-DPA1/TNFRSF4/ABL1/SASH3/SPN/PTPRC/SPTA1/TNFSF13B/HLA-DMB/CLEC4G/EBI3/PDE5A/HLA-DRB1/RASAL3/PDCD1LG2/CCL19/BTN3A1/CD80/SLC11A1/DOCK8/CORO1A
2	GO:0036336	dendritic cell migration	BP	0.000909176	15	SLAMF8/ALOX5/NLRP12/CCR1/CCR2/GAS6/PIK3CG/CXCR4/GPR183/CCL21/CCR5/CCR7/CCL19/CCR6/DOCK8
2	GO:0043303	mast cell degranulation	BP	0.000925251	20	PTGDR/MILR1/PTGDS/FGR/SCN11A/CD300A/FES/GAB2/GRP/CD84/GATA1/BTK/LAT2/NR4A3/PIK3CG/KIT/SLC18A2/FOXF1/ADGRE2/GATA2
2	GO:0002699	positive regulation of immune effector process	BP	0.000942398	66	HLX/SPON2/TLR4/IL1R1/ARID5A/LBP/TNFSF4/RARA/TLR7/SPI1/ITGB2/GPRC5B/PLA2G5/TYROBP/LAPTM5/FGR/C3/CD1D/CR1/CD86/CCR2/FCGR1A/IL10/STAT5B/CD300A/CADM1/FCN1/GAB2/NLRP3/LILRB1/SCIMP/CD1C/GATA1/BTK/RBP4/NR4A3/KIT/CD28/FOXP3/ITGAM/TNFRSF4/CD1B/SASH3/GATA3/PTPRC/HLA-DMB/CD1E/CFP/TICAM2/NOD1/LTA/EPHB2/HLA-DRA/TNFSF13/HLA-DRB1/SOCS5/CCL19/CD160/GATA2/CD36/CD80/VAV1/CD226/CD74/TLR9/CARD9
2	GO:0086001	cardiac muscle cell action potential	BP	0.00095697	27	SCN1B/ANK2/SCN4A/ATP1A2/CACNA1C/BIN1/KCNJ8/SCN5A/KCNE4/GJA5/SCN2B/KCNN2/KCNE5/DMD/KCNA5/CACNA1G/SCN7A/SCN3B/SCN11A/SLC8A1/CACNB2/FGF13/KCNJ5/CACNA2D1/SNTA1/SCN3A/SCN4B
2	GO:1904427	positive regulation of calcium ion transmembrane transport	BP	0.00095697	27	ANK2/JPH2/STAC3/TRDN/CASQ1/THY1/APLNR/F2R/ATP2A1/AKAP6/PLP1/STAC/P2RX5/CACNB2/STAC2/TRPC3/PPP3CB/ADCYAP1R1/CAPN3/PKD2/CACNA2D1/GJC2/F2RL3/ABL1/P2RX1/TRPC1/PPP3CC
2	GO:0045906	negative regulation of vasoconstriction	BP	0.000976002	8	MMP2/ITGA9/ITGA4/ARHGAP42/SVEP1/DOCK4/BMPR2/ITGB1
2	GO:0048565	digestive tract development	BP	0.00100332	37	SCT/SFRP2/DACT1/TGFB3/COL3A1/RARRES2/HLX/SOX17/RBPMS2/DCHS1/PDGFRA/SOX11/NPR2/NKX3-2/SFRP5/ALDH1A2/FGF9/WNT11/MYOCD/COBL/EDNRB/CLMP/SALL1/TGFB2/ALX4/RARB/GLI3/PDGFC/KIT/GATA6/PCSK5/MEGF8/SFRP1/FOXF1/PKD1/RET/TLR9
2	GO:0002693	positive regulation of cellular extravasation	BP	0.00100332	11	JAM3/THY1/CD99L2/PLVAP/LYVE1/IL1R1/PDGFD/RIPOR2/CCR2/ICAM1/CD99
2	GO:0030206	chondroitin sulfate biosynthetic process	BP	0.00100332	11	CHSY3/CSGALNACT2/CHST13/CSGALNACT1/CHSY1/CHST11/CHPF/CHPF2/XYLT1/CHST15/CHST12
2	GO:0061042	vascular wound healing	BP	0.00100332	11	NDNF/CD34/NPR2/TAFA5/SMOC2/KDR/ALOX5/MCAM/CXCR4/FOXC2/GATA2
2	GO:0030203	glycosaminoglycan metabolic process	BP	0.00103232	35	ITIH4/ST3GAL2/TNFAIP6/ITIH3/CHSY3/LYVE1/EDNRA/DSEL/CSGALNACT2/HS3ST2/CHST13/STAB2/EDNRB/CSGALNACT1/HYAL2/CHSY1/CHST11/CHPF/HEXA/ANGPT1/PDGFB/EGF/GNS/CHPF2/XYLT1/ST3GAL6/CEMIP2/CHST15/IDUA/CHST12/HEXB/HAS2/CHST1/ITIH5/EXT2
2	GO:1904752	regulation of vascular associated smooth muscle cell migration	BP	0.00103523	13	MEF2C/TPM1/PRKG1/IGFBP5/TAFA5/DDR2/FGF9/MYOCD/PDGFB/BMP4/NR4A3/DOCK4/ADAMTS1
2	GO:0035924	cellular response to vascular endothelial growth factor stimulus	BP	0.00103961	24	EMILIN1/ADGRA2/DCN/JCAD/NRP1/PTP4A3/PDGFRB/PDGFRA/GAS1/FLT4/RAMP2/TNXB/ADAMTS12/SMOC2/CD63/DLL4/KDR/PRKD1/ADAMTS3/ITGB1/NRP2/CCBE1/FLT1/FLT3
2	GO:0110020	regulation of actomyosin structure organization	BP	0.00103961	32	TPM1/TGFB3/ARHGAP6/MYLK3/ARHGEF15/ANKRD23/DLC1/NRP1/SYNPO2L/LIMCH1/S1PR1/FERMT2/CORO2B/CCN2/PIK3R1/ARHGAP28/WNT11/PPM1E/PRKD1/GPR65/ASAP3/RGCC/WAS/LPAR1/ABL1/AKAP13/EVL/SFRP1/CGNL1/FHOD1/ARHGEF10/PTGER4
2	GO:0003071	renal system process involved in regulation of systemic arterial blood pressure	BP	0.00103961	12	AGTR1/ADORA1/AGT/GJA5/CORO2B/F2R/EDNRB/PTPRO/PDGFB/GAS6/PCSK5/SUCNR1
2	GO:0003177	pulmonary valve development	BP	0.00103961	12	HEYL/GJA5/ADAMTS5/HEY2/TGFB2/TNFRSF1B/NOS3/BMP4/BMPR2/SLIT2/RBPJ/NFATC1
2	GO:0036303	lymph vessel morphogenesis	BP	0.00103961	12	TIE1/ACVRL1/CLEC14A/VASH1/FLT4/SOX18/PPP3CB/SVEP1/BMPR2/FOXC2/PKD1/CCBE1
2	GO:0090050	positive regulation of cell migration involved in sprouting angiogenesis	BP	0.00103961	12	RHOJ/JCAD/NRP1/MAP3K3/SRPX2/KDR/AKT3/HDAC7/ABL1/HDAC9/FOXC2/GATA2
2	GO:0035025	positive regulation of Rho protein signal transduction	BP	0.00104079	17	COL3A1/SYNPO2L/ABRA/TEK/F2R/LPAR4/F2RL2/GPR4/ARRB1/P2RY8/GPR65/F2RL3/LPAR1/AKAP13/GPR35/P2RY10/GPR17
2	GO:0010001	glial cell differentiation	BP	0.00104571	66	SLC8A3/ZEB2/LAMA2/MXRA8/VCAN/DAAM2/LAMB2/COL6A1/NOG/BIN1/VIM/SOX11/MAPT/TUBA1A/TLR4/DTX1/CRB1/TAL1/ASPA/PLP1/RELN/TSPAN2/LGI4/CDH2/LRP1/NRROS/ROR1/C5AR1/PLPP3/CNTNAP1/PRDM8/GAP43/TNFRSF1B/PRX/C1QA/GLI3/LAMC3/QKI/GPM6B/ILK/LPAR1/CXCR4/FGF5/OLIG1/NDP/ABL1/TTBK1/DAB1/VTN/LIF/DUSP15/HAPLN3/SKI/HAPLN4/ID4/ROR2/SIRT2/ADORA2A/TRPC4/ARHGEF10/TMEM98/EGR2/GPR17/RNF112/SLC45A3/LEF1
2	GO:0006956	complement activation	BP	0.00107322	19	A2M/C1R/C4A/C1S/SERPING1/CFH/VSIG4/C2/C3/C7/CR1/FCN1/C1QC/SVEP1/C1QA/C1QB/RGCC/CFI/CFP
2	GO:0032715	negative regulation of interleukin-6 production	BP	0.00107322	19	SYT11/C1QTNF3/TLR4/HGF/BPI/KLF2/CD200/NLRP12/ARRB1/LILRB4/IL10/HAVCR2/NCKAP1L/CD84/GAS6/FOXP3/SOCS5/NLRC3/SIRPA
2	GO:1902622	regulation of neutrophil migration	BP	0.00107322	19	THBS4/JAM3/BST1/TNFAIP6/CD99L2/IL1R1/LBP/SLAMF8/C3AR1/MPP1/C5AR1/RIPOR2/NCKAP1L/CD99/CCL21/SLIT2/CCR7/CCL19/CD74
2	GO:0010035	response to inorganic substance	BP	0.00108899	117	MEF2C/MMP2/FBLN5/ADORA1/SOD3/FIBIN/MYOG/COL1A1/CASQ2/SERPINF1/ASPN/SYT11/SYT6/TNNC1/SCN5A/TTN/PRKN/AQP1/MB/CACNA1H/MT1A/RUNX2/KCNB1/SLC30A2/MAPT/AXL/NFATC4/KCNA1/TUBA1A/LOXL2/ENPP1/MPO/KCNK3/COL18A1/FGFR1/FYN/UCP3/KCNC1/SMPD1/DLG4/RYR1/PGAM2/CRYAB/TNFSF4/KLF2/PRKAA2/PAM/CD14/KCNMB1/GUCA1A/PDGFD/KCNA5/EDNRB/CACNA1G/KDR/CYP1B1/SCN11A/HVCN1/CYBB/MMP9/GUCY1B1/KCNMA1/LGMN/BACE1/RASA4/TRPC3/NOS3/CYBRD1…
2	GO:0045669	positive regulation of osteoblast differentiation	BP	0.00109233	25	MEF2C/SFRP2/IGF1/CTHRC1/FERMT2/TMEM119/FAM20C/RUNX2/SOX11/CCN4/DDR2/FZD1/HGF/GDF10/PRKD1/CCN1/BMP4/ACVR1/GLI3/MSX2/ILK/BMPR2/BMP6/LRP3/FFAR4
2	GO:0050803	regulation of synapse structure or activity	BP	0.00110418	63	MEF2C/SLITRK4/NEGR1/MUSK/ST8SIA2/ARHGEF15/NTNG2/THBS2/COLQ/DMPK/CAMK2B/ADGRB3/CLSTN2/NFATC4/TUBA1A/SYNDIG1/PPFIA2/LZTS1/LINGO4/FYN/FZD1/PLXNC1/RELN/GRID1/LRRN1/LRFN5/CDH2/GPC4/SRPX2/ZDHHC15/CNTNAP1/FCGR2B/IL10/PTPRO/PAK3/NLGN2/PTPRD/ABI3/IL10RA/APOE/NTRK1/LILRB2/ARHGAP22/CAMK1/FARP1/ZNF804A/SLITRK2/CBLN1/ITGB1/NRP2/ABL1/DNM3/EPHB2/DRD2/LRRN3/ARF4/ROR2/SNAP25/NEDD4/NLGN1/GPM6A/CLSTN3/LRRC4B
2	GO:0002449	lymphocyte mediated immunity	BP	0.00112497	74	C1R/C4A/C1S/SERPING1/IL1R1/ARID5A/TNFSF4/RFTN1/C2/PIK3R6/C3/C7/CD1D/CR1/FCGR2B/CCR2/FCGR2C/FCGR3A/FCGR1A/LILRB4/IL10/FCMR/STAT5B/FCGR1BP/CADM1/TNFRSF1B/GAPT/PPP3CB/FCGR2A/HAVCR2/C1QC/SMAD7/NLRP3/NCKAP1L/SVEP1/TLR8/LILRB1/FCER1G/IL21R/SLC15A4/CD1C/C1QA/C1QB/BTK/ICAM1/CFI/WAS/CD28/FOXP3/CTSH/PLEKHM2/IL4I1/CD1B/SASH3/GATA3/SPN/PTPRC/CD1E/LTA/HLA-DRA/CLEC4G/TNFSF13/CSF2RB/IL2RB/HLA-DRB1/CCR6/CD160/CD…
2	GO:0030098	lymphocyte differentiation	BP	0.00112666	101	ZEB1/SMARCD3/HLX/RUNX2/PLCL2/AXL/DTX1/MMP14/PIK3R1/ITM2A/ZBTB16/TNFSF4/RARA/TGFBR2/SLAMF8/LOXL3/SPI1/ITGA4/PREX1/PIK3R6/RUNX1/DLL4/CD4/CD1D/LYL1/CR1/CD86/FCGR2B/CCR2/RORC/LGALS1/LILRB4/IL10/NFAM1/DOCK2/STAT5B/FGL2/IRF8/PPP3CB/FOXP1/SMAD7/NLRP3/BMP4/NCKAP1L/JAK1/FCER1G/NTRK1/LILRB2/TNFRSF9/GLI3/GAS6/BTK/STAT4/KIT/CD28/HLA-DOA/TNFSF8/LIPA/FOXP3/IL2RA/IKZF1/IL4I1/ITGB1/ABL1/DOCK10/SASH3/SFRP1/GATA3/…
2	GO:0023061	signal release	BP	0.00115043	106	MEF2C/DAB2/SCT/DYSF/AGTR1/FZD4/CAMK2A/ADORA1/CXCL12/AGT/SYT11/SYT6/KCNJ8/PRKN/AQP1/C1QTNF3/SOX11/KCNB1/EDN3/ADRA2A/C1QTNF1/F2R/SYN1/PPFIA2/FGFR1/CADPS/F2RL2/SIDT2/SLC16A2/NNAT/PTPRN/NRXN2/HTR2A/CRY2/MAFA/RIMS4/KCNA5/BMP8A/EDNRB/STX1B/ALOX5/RAB11FIP3/TGM2/PRKD1/GRM2/PPP3CB/NLGN2/LILRB1/SNPH/GRP/STX2/KISS1/INHBB/PRKCB/TNFSF11/BTK/RBP4/KCNMB4/LIN7A/FOXO1/GRIK5/CYP19A1/KMO/PINK1/SELENOM/HTR1B/PCSK5/R…
2	GO:0006022	aminoglycan metabolic process	BP	0.00117953	37	ITIH4/ST3GAL2/TNFAIP6/CHI3L1/ITIH3/CHSY3/LYVE1/EDNRA/DSEL/CSGALNACT2/HS3ST2/CHST13/STAB2/EDNRB/CSGALNACT1/HYAL2/CHSY1/CHST11/CHPF/HEXA/ANGPT1/PDGFB/EGF/GNS/CHPF2/XYLT1/ST3GAL6/CEMIP2/CHST15/IDUA/CHST12/HEXB/B3GNT9/HAS2/CHST1/ITIH5/EXT2
2	GO:0009581	detection of external stimulus	BP	0.00117953	37	ADORA1/CXCL12/PRPH2/TCAP/CSRP3/TTN/CABP4/GPR88/KCNA1/FYN/CRB1/RCVRN/COL11A1/BEST1/CDH2/HTR2A/PIEZO2/GUCA1A/SCN11A/BACE1/TRPC3/SLC24A4/CACNA2D4/NTRK1/LXN/PKD1L1/PKD2/KIT/SEMA5B/GNGT2/CXCR4/HPN/OPN4/FOXF1/ATP8A2/PKD1/PLEKHB1
2	GO:0052652	cyclic purine nucleotide metabolic process	BP	0.00117971	16	PDE2A/ADCY2/PDE4B/PDE7B/PDE1A/NPR2/ADCY4/GUCY1A1/NPR1/GUCY1A2/PDE4A/GUCY1B1/PDE10A/PDE4D/PDE5A/AMPD2
2	GO:0072210	metanephric nephron development	BP	0.00117971	16	LAMB2/CD34/AQP1/PDGFRB/KIF26B/PDGFRA/GREM1/SALL1/WT1/PDGFB/BMP4/WNT9B/PKD2/LIF/PKD1/RET
2	GO:0034763	negative regulation of transmembrane transport	BP	0.00122471	35	PLN/ACTN2/TRDN/ATP1A2/CASQ2/SLN/BIN1/KCNE4/SLC43A1/RGS4/ADRA2A/ENPP1/ARL6IP5/KCNE5/ACE/HECW1/SLC43A2/REM1/PEA15/MMP9/PPP3CB/DRD4/HECW2/GRP/THBS1/PRKCB/KCNAB1/PKD2/EPHB2/DRD2/GPR35/PPP3CC/NEDD4/GRB10/TLR9
2	GO:0032623	interleukin-2 production	BP	0.00123767	23	CD34/PDE4B/PRKCQ/VSIG4/RUNX1/CD4/LAPTM5/CR1/CD86/CCR2/LILRB4/STAT5B/HAVCR2/PDE4D/HDAC7/CD28/FOXP3/ABL1/SASH3/GATA3/PTPRC/CD80/CARD9
2	GO:0032663	regulation of interleukin-2 production	BP	0.00123767	23	CD34/PDE4B/PRKCQ/VSIG4/RUNX1/CD4/LAPTM5/CR1/CD86/CCR2/LILRB4/STAT5B/HAVCR2/PDE4D/HDAC7/CD28/FOXP3/ABL1/SASH3/GATA3/PTPRC/CD80/CARD9
2	GO:1990874	vascular associated smooth muscle cell proliferation	BP	0.00123767	23	MEF2C/MMP2/TPM1/TGFB3/EFEMP2/IGF1/CNN1/PRKG1/MEF2D/IGFBP5/TAFA5/DDR2/FGF9/GNAI2/MYOCD/MMP9/IL10/PDGFB/BMP4/NR4A3/HTR1B/ADAMTS1/CALCRL
2	GO:0001823	mesonephros development	BP	0.00125737	32	ADAMTS16/AGT/NOG/DCHS1/KIF26B/GREM1/TMEM59L/GREB1L/FGFR1/EYA1/ZBTB16/RARA/WNT11/BMPER/SPRY1/SALL1/WT1/SMAD7/BMP4/RARB/GLI3/WNT9B/BASP1/PKD2/ILK/SFRP1/GATA3/SLIT2/FOXC2/MAGED1/PKD1/RET
2	GO:0008277	regulation of G protein-coupled receptor signaling pathway	BP	0.00128816	40	CAMK2A/PADI2/RGS11/PDE4B/APLNR/RGS4/HTR2B/KCTD12/RAMP2/RGS3/OPRL1/SLIT3/RASGRP4/RGS16/ITGB3/GPRASP1/GNAI2/CALCR/RAMP1/GNG7/PDE4A/C3/RGS5/PRKCA/RAMP3/ARRB1/SH2B3/SLC24A4/GRP/RGS18/PDE6G/SLC39A14/TUB/PLEK/HTR1B/GIT2/RGS13/SLIT2/DRD2/GRK5
2	GO:0035909	aorta morphogenesis	BP	0.00133559	15	COL3A1/EFEMP2/ACVRL1/PDGFRB/ENG/ADAMTS9/EYA1/HEY2/LRP1/TGFBR2/DLL4/FKBP10/MYLK/TGFB2/RBPJ
2	GO:0030514	negative regulation of BMP signaling pathway	BP	0.00137889	21	CHRD/SFRP2/FBN1/NOG/HTRA3/RBPMS2/TNFAIP6/CHRDL2/GREM1/HTRA1/CHRDL1/FZD1/NBL1/GREM2/GDF3/BMPER/SMAD7/ABL1/SFRP1/SKI/FSTL3
2	GO:0046068	cGMP metabolic process	BP	0.0013807	9	PDE2A/PDE1A/NPR2/GUCY1A1/NPR1/GUCY1A2/GUCY1B1/PDE10A/PDE5A
2	GO:0098883	synapse pruning	BP	0.0013807	9	ADGRB3/PLXNC1/C3/CX3CR1/C1QC/C1QA/C1QB/ITGAM/ITGB1
2	GO:0150076	neuroinflammatory response	BP	0.00145427	26	ZEB2/SYT11/KCNJ8/IGF1/MAPT/LRP1/ITGB2/C5AR1/TYROBP/CX3CR1/CD200/MMP9/AIF1/TNFRSF1B/C1QA/MMP8/ITGAM/ITGB1/TTBK1/PTPRC/MMP3/ADORA2A/CST7/DAGLA/TAFA3/TLR9
2	GO:0006911	phagocytosis, engulfment	BP	0.00146929	19	MEGF10/MSR1/ITGB2/C3/FCGR2B/TIMD4/FCGR1A/CD300A/AIF1/NCKAP1L/ELMO1/THBS1/ANO6/XKR8/ITGAM/BIN2/GATA2/CD36/ARHGAP25
2	GO:0030947	regulation of vascular endothelial growth factor receptor signaling pathway	BP	0.00148524	14	FZD4/EMILIN1/NRP1/FGF18/TMEM204/ITGB3/FGF9/MMRN2/ITGA5/PRKCB/VTN/HHEX/NEDD4/GRB10
2	GO:0048566	embryonic digestive tract development	BP	0.00148524	14	SCT/RARRES2/HLX/RBPMS2/PDGFRA/SOX11/ALDH1A2/FGF9/SALL1/TGFB2/RARB/GLI3/PCSK5/FOXF1
2	GO:0016055	Wnt signaling pathway	BP	0.00148581	106	DAB2/SFRP2/DACT1/FZD4/MITF/ZEB2/HIC1/DACT3/COL1A1/ADGRA2/RECK/DAAM2/COL6A1/TNN/NOG/ALPK2/SFRP4/RSPO3/PRKN/SOX17/CTHRC1/SULF1/IGFBP4/CPZ/FERMT2/AXIN2/GSC/NFATC4/DKK2/GREM1/PRICKLE1/BICC1/CCN4/TGFB1I1/SFRP5/PBXIP1/FZD1/SNAI1/EDNRA/RBMS3/DIXDC1/FGF9/LATS2/FRZB/CDH2/NKD1/PTK7/WNT2/PRKAA2/LRP1/GPC4/TMEM170B/WNT11/HECW1/PRICKLE2/NID1/ROR1/GPRC5B/EDNRB/SALL1/PLPP3/FZD2/DRAXIN/PTPRO/CDK14/APCDD1L/SHISA3/…
2	GO:0043271	negative regulation of monoatomic ion transport	BP	0.00149834	34	PLN/ACTN2/BEST3/TRDN/ATP1A2/CASQ2/SLN/BIN1/KCNE4/RGS4/ADRA2A/KCNE5/ACE/CD33/HTR2A/HECW1/REM1/MMP9/PPP3CB/DRD4/NOS3/LILRB1/HECW2/GRP/LILRB2/KCNAB1/PKD2/HTR1B/EPHB2/DRD2/GPR35/PPP3CC/NEDD4/TLR9
2	GO:0046545	development of primary female sexual characteristics	BP	0.00153403	32	A2M/MMP2/FZD4/ZFPM2/TNFAIP6/PGR/PDGFRA/NPR2/LHX8/MMP14/SLIT3/PTPRN/PTX3/LHFPL2/KDR/WT1/INSR/NR2F2/STAT5B/NOS3/ADCYAP1R1/INHBB/DACH1/KIT/CYP19A1/SFRP1/ADAMTS1/SLIT2/RETN/GAS2/INHBA/AMHR2
2	GO:0032945	negative regulation of mononuclear cell proliferation	BP	0.00153403	29	LRRC32/SOX11/PLA2G2A/VSIG4/PLA2G5/TYROBP/PKN1/CR1/CD86/FCGR2B/LILRB4/IL10/CD300A/MNDA/HAVCR2/BMP4/LST1/LILRB1/LILRB2/BTK/FOXP3/IL2RA/IL4I1/SPN/CLEC4G/PDE5A/HLA-DRB1/PDCD1LG2/CD80
2	GO:0050672	negative regulation of lymphocyte proliferation	BP	0.00153403	29	LRRC32/SOX11/PLA2G2A/VSIG4/PLA2G5/TYROBP/PKN1/CR1/CD86/FCGR2B/LILRB4/IL10/CD300A/MNDA/HAVCR2/BMP4/LST1/LILRB1/LILRB2/BTK/FOXP3/IL2RA/IL4I1/SPN/CLEC4G/PDE5A/HLA-DRB1/PDCD1LG2/CD80
2	GO:0072163	mesonephric epithelium development	BP	0.0015369	31	ADAMTS16/AGT/NOG/DCHS1/KIF26B/GREM1/TMEM59L/GREB1L/FGFR1/EYA1/RARA/WNT11/BMPER/SPRY1/SALL1/WT1/SMAD7/BMP4/RARB/GLI3/WNT9B/BASP1/PKD2/ILK/SFRP1/GATA3/SLIT2/FOXC2/MAGED1/PKD1/RET
2	GO:0072164	mesonephric tubule development	BP	0.0015369	31	ADAMTS16/AGT/NOG/DCHS1/KIF26B/GREM1/TMEM59L/GREB1L/FGFR1/EYA1/RARA/WNT11/BMPER/SPRY1/SALL1/WT1/SMAD7/BMP4/RARB/GLI3/WNT9B/BASP1/PKD2/ILK/SFRP1/GATA3/SLIT2/FOXC2/MAGED1/PKD1/RET
2	GO:0016064	immunoglobulin mediated immune response	BP	0.00156864	39	C1R/C4A/C1S/SERPING1/TNFSF4/C2/C3/C7/CR1/FCGR2B/FCGR2C/FCGR3A/FCGR1A/IL10/FCMR/FCGR1BP/GAPT/FCGR2A/C1QC/SVEP1/TLR8/FCER1G/IL21R/SLC15A4/C1QA/C1QB/BTK/CFI/CD28/FOXP3/PTPRC/LTA/TNFSF13/CSF2RB/IL2RB/CCR6/CD226/CD74/CARD9
2	GO:0048863	stem cell differentiation	BP	0.00157322	63	MEF2C/A2M/SFRP2/RBM24/SEMA6C/NOG/SOX17/NRP1/FN1/RUNX2/PDGFRA/SEMA6B/EDN3/GSC/HAND2/HTR2B/GREM1/PRICKLE1/TWIST1/ERBB4/FGFR1/TAL1/FZD1/ALDH1A2/EDNRA/ACE/FRZB/CDH2/SEMA3G/ESRRB/MYOCD/TGFBR2/EDNRB/SOX18/LTBP3/TGFB2/SH2B3/BMP4/RADIL/ACVR1/LBH/MSX2/KIT/SEMA5B/GATA6/ITGB1/NRP2/ABL1/SFRP1/PTPRC/MSX1/LIF/SOX5/RBPJ/SEMA3D/FOXC2/TBX3/SEMA3C/SEMA5A/SEMA3E/GPM6A/RET/MEOX1
2	GO:0050922	negative regulation of chemotaxis	BP	0.00159433	23	PADI2/SEMA6C/NRP1/TNFAIP6/SEMA6B/GREM1/NBL1/SEMA3G/CCL2/SLAMF8/DUSP3/AIF1/PTPRO/THBS1/CYP19A1/SEMA5B/ST6GAL1/RIN3/SLIT2/SEMA3D/SEMA3C/SEMA5A/SEMA3E
2	GO:0030204	chondroitin sulfate metabolic process	BP	0.00159433	13	CHSY3/DSEL/CSGALNACT2/CHST13/CSGALNACT1/CHSY1/CHST11/CHPF/CHPF2/XYLT1/CHST15/CHST12/HEXB
2	GO:0045907	positive regulation of vasoconstriction	BP	0.00159433	13	GJA5/TBXA2R/F2R/CYSLTR1/HRH2/ACE/SMTNL1/HTR2A/TBXAS1/AVPR2/ADRA1D/ABL1/AVPR1A
2	GO:0070977	bone maturation	BP	0.00159433	13	IGF1/ADAMTS7/DCHS1/RFLNA/GREM1/PHOSPHO1/THBS3/ADAMTS12/RYR1/ZBTB16/RFLNB/XYLT1/ACTN3
2	GO:0198738	cell-cell signaling by wnt	BP	0.00159433	106	DAB2/SFRP2/DACT1/FZD4/MITF/ZEB2/HIC1/DACT3/COL1A1/ADGRA2/RECK/DAAM2/COL6A1/TNN/NOG/ALPK2/SFRP4/RSPO3/PRKN/SOX17/CTHRC1/SULF1/IGFBP4/CPZ/FERMT2/AXIN2/GSC/NFATC4/DKK2/GREM1/PRICKLE1/BICC1/CCN4/TGFB1I1/SFRP5/PBXIP1/FZD1/SNAI1/EDNRA/RBMS3/DIXDC1/FGF9/LATS2/FRZB/CDH2/NKD1/PTK7/WNT2/PRKAA2/LRP1/GPC4/TMEM170B/WNT11/HECW1/PRICKLE2/NID1/ROR1/GPRC5B/EDNRB/SALL1/PLPP3/FZD2/DRAXIN/PTPRO/CDK14/APCDD1L/SHISA3/…
2	GO:0001946	lymphangiogenesis	BP	0.00159433	10	TIE1/ACVRL1/CLEC14A/VASH1/FLT4/SOX18/PPP3CB/BMPR2/FOXC2/CCBE1
2	GO:0001991	regulation of systemic arterial blood pressure by circulatory renin-angiotensin	BP	0.00159433	10	ENPEP/F2R/ACE/CTSZ/CMA1/EDNRB/CTSG/PCSK5/CPA3/SUCNR1
2	GO:0002524	hypersensitivity	BP	0.00159433	10	C3/FCGR2B/FCGR2C/FCGR3A/FCGR1A/FCGR1BP/FCGR2A/BTK/SPN/CCR7
2	GO:0086014	atrial cardiac muscle cell action potential	BP	0.00159433	10	ANK2/CACNA1C/SCN5A/GJA5/KCNN2/KCNE5/KCNA5/SCN3B/CACNB2/KCNJ5
2	GO:0086026	atrial cardiac muscle cell to AV node cell signaling	BP	0.00159433	10	ANK2/CACNA1C/SCN5A/GJA5/KCNN2/KCNE5/KCNA5/SCN3B/CACNB2/KCNJ5
2	GO:0086066	atrial cardiac muscle cell to AV node cell communication	BP	0.00159433	10	ANK2/CACNA1C/SCN5A/GJA5/KCNN2/KCNE5/KCNA5/SCN3B/CACNB2/KCNJ5
2	GO:0071622	regulation of granulocyte chemotaxis	BP	0.00161788	20	THBS4/JAM3/RARRES2/BST1/TNFAIP6/CSF1R/CMKLR1/LBP/C3AR1/CSF1/MPP1/C5AR1/RIPOR2/NCKAP1L/THBS1/CCL21/SLIT2/CCR7/CCL19/CD74
2	GO:0002043	blood vessel endothelial cell proliferation involved in sprouting angiogenesis	BP	0.00166263	12	AGTR1/ACVRL1/JCAD/APLNR/MMRN2/BMPER/DLL4/BMP4/THBS1/PPP1R16B/SEMA5A/GATA2
2	GO:0007202	activation of phospholipase C activity	BP	0.00166263	12	ARHGAP6/HTR2B/RASGRP4/EDNRA/HTR2A/C5AR1/CD86/PLCB2/SELE/LPAR1/ITK/AVPR1A
2	GO:0009187	cyclic nucleotide metabolic process	BP	0.00166263	16	PDE2A/ADCY2/PDE4B/PDE7B/PDE1A/NPR2/ADCY4/GUCY1A1/NPR1/GUCY1A2/PDE4A/GUCY1B1/PDE10A/PDE4D/PDE5A/AMPD2
2	GO:1903115	regulation of actin filament-based movement	BP	0.00166263	16	PLN/ANK2/ADORA1/ZEB2/ATP1A2/CACNA1C/MYLK2/BIN1/TNNC1/SCN5A/PDE4B/GJA5/ACTA2/ATP2A1/PDE4D/FGF13
2	GO:0032102	negative regulation of response to external stimulus	BP	0.00171323	93	A2M/ADORA1/PADI2/MYOZ1/SEMA6C/FAP/SYT11/NRP1/PTGIS/C1QTNF3/IGF1/TNFAIP6/CDH5/TEK/PDGFRA/PRKG1/SEMA6B/GREM1/C1QTNF1/TAFA5/SERPING1/FYN/ADAMTS18/HGF/NBL1/LRFN5/SEMA3G/TFPI/CCL2/SLAMF8/VSIG4/DUSP3/ALOX5/FGR/CARD8/CD200/LILRA2/MMRN1/NLRP12/CR1/FCGR2B/FNDC4/BACE1/IL10/FIGNL2/AIF1/FGL2/PTPRO/TNFRSF1B/HAVCR2/SH2B3/NOS3/PDGFB/NLRP3/LILRB1/IL10RA/THBS1/APOE/DTX4/TNFAIP8L2/FOXP3/SIGLEC10/CYP19A1/SEMA5B/IL2…
2	GO:0032635	interleukin-6 production	BP	0.0017372	44	SYT11/SPON2/C1QTNF3/IL17D/LPL/F2R/TLR4/TWIST1/ARID5A/HGF/LBP/BPI/TNFSF4/KLF2/TLR7/IL16/TYROBP/CD200/LILRA2/NLRP12/HYAL2/ARRB1/LILRB4/IL10/TMEM106A/AIF1/HAVCR2/NCKAP1L/TLR8/SCIMP/LILRB2/CD84/GAS6/BTK/FOXP3/ZBTB20/NOD1/SOCS5/NLRC3/CD36/CD74/TLR9/SIRPA/CARD9
2	GO:0032675	regulation of interleukin-6 production	BP	0.0017372	44	SYT11/SPON2/C1QTNF3/IL17D/LPL/F2R/TLR4/TWIST1/ARID5A/HGF/LBP/BPI/TNFSF4/KLF2/TLR7/IL16/TYROBP/CD200/LILRA2/NLRP12/HYAL2/ARRB1/LILRB4/IL10/TMEM106A/AIF1/HAVCR2/NCKAP1L/TLR8/SCIMP/LILRB2/CD84/GAS6/BTK/FOXP3/ZBTB20/NOD1/SOCS5/NLRC3/CD36/CD74/TLR9/SIRPA/CARD9
2	GO:0021700	developmental maturation	BP	0.0017698	78	PTH1R/MMP2/ACVRL1/RECK/ARHGEF15/IGF1/ADAMTS7/DCHS1/CDH5/CAMK2B/RFLNA/S1PR1/ADGRB3/PGR/FAM20C/RUNX2/KCNB1/SCARF1/AXL/NFATC4/SHANK1/GREM1/PHOSPHO1/NPR2/CHRDL1/FGFR1/TAL1/PALM/THBS3/ADAMTS12/ALDH1A2/RELN/EDNRA/LGI4/ATP6V1G2/DLG4/RYR1/PTPRN/ZBTB16/KLF2/CD63/SEZ6L/ZDHHC15/EDNRB/KDR/C3/CX3CR1/LYL1/RPS6KA2/CNTNAP1/SOX18/NTN4/TGFB2/SPTBN4/RFLNB/SLC24A4/XYLT1/KCNQ3/ACTN3/C1QA/BTK/MSX2/IGSF21/TDRD6/GATA3/C…
2	GO:0002237	response to molecule of bacterial origin	BP	0.0017698	84	MEF2C/SSC5D/COL6A1/KCNJ8/PDE4B/VIM/SPON2/ANKRD1/TBXA2R/AXL/F2R/TLR4/LOXL1/MPO/PTGIR/DIO2/AKAP12/ARID5A/PTGER2/ACE/PTGFR/LBP/BPI/TNFSF4/RARA/FMO1/CCL2/CD14/LY86/C2/C5AR1/EDNRB/MRC1/CARD8/CX3CR1/LILRA2/CD86/MMP9/CTSG/FCGR2B/PRKCA/SELP/IL10/PPM1E/IRF8/TNFRSF1B/HAVCR2/FOXP1/NOS3/NLRP3/ALPL/LILRB1/PCSK1/IL10RA/SCIMP/LILRB2/GATA1/BTK/MMP8/SELE/CD180/FOXP3/KMO/HCK/LY96/ABL1/BMP6/MMP3/TICAM2/LTA/CCR5/EPH…
2	GO:0032413	negative regulation of ion transmembrane transporter activity	BP	0.0017698	21	PLN/ACTN2/TRDN/ATP1A2/CASQ2/SLN/KCNE4/ADRA2A/KCNE5/HECW1/MMP9/DRD4/HECW2/GRP/KCNAB1/PKD2/EPHB2/DRD2/GPR35/NEDD4/TLR9
2	GO:0002822	regulation of adaptive immune response based on somatic recombination of immune receptors built from immunoglobulin superfamily domains	BP	0.0017698	52	MEF2C/HLX/IL1R1/ARID5A/TNFSF4/PRKCQ/LOXL3/CD4/PKN1/C3/CD1D/CR1/FCGR2B/CCR2/FCGR1A/LILRB4/IL10/TNFRSF1B/PPP3CB/HAVCR2/SMAD7/NLRP3/NCKAP1L/SVEP1/LILRB1/SLC15A4/CD1C/BTK/WAS/CD28/FOXP3/IL4I1/CD1B/SASH3/GATA3/SPN/PTPRC/TNFSF13B/CD1E/LTA/EPHB2/HLA-DRA/CLEC4G/TNFSF13/HLA-DRB1/SOCS5/CCL19/CD80/SLC11A1/CD226/IL7R/CARD9
2	GO:0042102	positive regulation of T cell proliferation	BP	0.00181686	32	IGF1/IGF2/TNFSF4/PRKCQ/TGFBR2/CD209/CD1D/CD86/CCR2/STAT5B/AIF1/HAVCR2/NCKAP1L/HLA-DPB1/LILRB2/CD28/FOXP3/IL2RA/CD276/HLA-DPA1/SASH3/SPN/PTPRC/SPTA1/TNFSF13B/HLA-DMB/EBI3/RASAL3/PDCD1LG2/CCL19/CD80/CORO1A
2	GO:0051962	positive regulation of nervous system development	BP	0.00183448	71	FZD4/CXCL12/SLITRK4/SERPINF1/VCAN/ST8SIA2/BIN1/SMARCD3/NRP1/FN1/THBS2/PLXND1/CAMK2B/ADGRB3/CLSTN2/SOX11/MAPT/MME/SYNDIG1/CYSLTR1/MAP6/LINGO4/TIAM2/TRPV2/ASPA/PLXNC1/RELN/LRRN1/ACE/WNT2/ISLR2/SRPX2/CX3CR1/TWF2/TGM2/PLXNA4/TNFRSF1B/NLGN2/PTPRD/NTRK1/GLI3/QKI/KIT/GJC2/SLITRK2/BMPR2/CBLN1/OBSL1/CXCR4/ITGB1/MEGF8/TTBK1/MACF1/LIF/HAPLN3/SLIT2/LTA/EPHB2/DRD2/LRRN3/HAPLN4/L1CAM/ID4/SEMA5A/CUL7/NLGN1/EGR2…
2	GO:0090022	regulation of neutrophil chemotaxis	BP	0.00191072	15	THBS4/JAM3/BST1/TNFAIP6/LBP/C3AR1/MPP1/C5AR1/RIPOR2/NCKAP1L/CCL21/SLIT2/CCR7/CCL19/CD74
2	GO:1904645	response to amyloid-beta	BP	0.00193391	19	MMP2/CACNB1/IGF1/TLR4/FYN/MMP13/LRP1/CALCR/ITGA4/MMP9/FCGR2B/RAMP3/LGMN/BACE1/ICAM1/CACNA2D1/MMP3/EPHB2/CD36
2	GO:0002718	regulation of cytokine production involved in immune response	BP	0.00200512	36	TGFB3/SPON2/AXL/TLR4/TWIST1/IL1R1/ARID5A/TRIL/TNFSF4/TLR7/GPRC5B/LAPTM5/CCR2/LILRB4/IL10/TGFB2/TNFRSF1B/SMAD7/ANGPT1/NLRP3/LILRB1/SCIMP/BTK/NR4A3/KIT/FOXP3/SASH3/GATA3/TICAM2/NOD1/CD160/CD36/CD226/CD74/TLR9/CARD9
2	GO:0031623	receptor internalization	BP	0.00200512	36	SYNE1/ACHE/SFRP4/HTR2B/GREM1/RAMP2/ITGB3/DLG4/LRP1/CD63/ITGB2/RAMP1/RAMP3/INSR/ARRB1/LILRB4/ENTREP1/DRD4/ANGPT1/EGF/LILRB1/FCER1G/SELE/LPAR1/HTR1B/RSPO1/ITGB1/DNM3/GSG1L/RIN3/DRD2/SNAP25/CALCRL/DNM1/CD36/NEDD4
2	GO:0001885	endothelial cell development	BP	0.00202417	23	PDE2A/CDH5/PECAM1/HEG1/COL18A1/S1PR2/EDNRA/MYADM/CLDN5/EDNRB/ROBO4/SOX18/S1PR3/PDE4D/CLIC4/ADD1/ICAM1/RAPGEF1/FOXP3/PPP1R16B/RAPGEF2/PROC/PLOD3
2	GO:0046660	female sex differentiation	BP	0.00206204	35	A2M/MMP2/FZD4/ZFPM2/TNFAIP6/PGR/PDGFRA/AXL/NPR2/LHX8/MMP14/SLIT3/PTPRN/PTX3/LHFPL2/KDR/WT1/INSR/NR2F2/STAT5B/NOS3/ADCYAP1R1/INHBB/DACH1/RBP4/KIT/CYP19A1/SFRP1/ADAMTS1/SLIT2/RETN/GAS2/INHBA/TBX3/AMHR2
2	GO:0046631	alpha-beta T cell activation	BP	0.00209101	49	HLX/ZBTB16/TNFSF4/RARA/PRKCQ/TGFBR2/LOXL3/RUNX1/CLEC4A/CD86/CCR2/RORC/LILRB4/DOCK2/CD300A/FOXP1/SMAD7/NLRP3/NCKAP1L/JAK1/LILRB1/GLI3/STAT4/CD28/TNFSF8/WDFY4/FOXP3/IL2RA/ABL1/SASH3/GATA3/SPN/GPR183/PTPRC/HLA-DRA/CLEC4G/EBI3/HLA-DRB1/RASAL3/SOCS5/TOX/ADORA2A/CCL19/CD160/CD80/TMEM98/ITK/PTGER4/LEF1
2	GO:0055117	regulation of cardiac muscle contraction	BP	0.00210423	24	PLN/ANK2/ADORA1/HRC/ATP1A2/CACNA1C/CASQ2/BIN1/SCN5A/PDE4B/GJA5/ATP2A1/TMEM38A/DMD/SLC8A1/SMAD7/PDE4D/FGF13/PIK3CG/PDE5A/PRKACA/ADRA1B/TNNI3K/EHD3
2	GO:0050731	positive regulation of peptidyl-tyrosine phosphorylation	BP	0.00210423	43	THBS4/AGT/NOX4/NRP1/IGF1/FGF7/PECAM1/ENPP2/GFRA1/GREM1/ERBB4/FYN/CSF1R/ITGB3/RELN/HGF/DLG4/HTR2A/DOK7/GPRC5B/CD4/PLPP3/CASS4/FCGR1A/HCLS1/ANGPT1/PDGFB/EGF/ITGA5/ACVR1/GATA1/KIT/ABL1/PTPRC/CSPG4/BMP6/VTN/LIF/CD36/CD80/CD74/PTPRJ/FLT3
2	GO:0001553	luteinization	BP	0.00210423	8	A2M/MMP2/FZD4/PDGFRA/PTPRN/STAT5B/RETN/INHBA
2	GO:0002430	complement receptor mediated signaling pathway	BP	0.00210423	8	CMKLR1/C3AR1/C5AR1/FPR3/FPR1/C3/CR1/ITGAM
2	GO:0014854	response to inactivity	BP	0.00210423	8	SGCA/MYOG/CASQ1/SCN5A/FBXO32/IL10/ACTN3/DRD2
2	GO:0035810	positive regulation of urine volume	BP	0.00210423	8	OPRL1/NPR1/GNAI2/EDNRB/HYAL2/DRD2/ADORA2A/HAS2
2	GO:0072224	metanephric glomerulus development	BP	0.00210423	8	LAMB2/CD34/AQP1/PDGFRB/PDGFRA/WT1/PDGFB/RET
2	GO:0097048	dendritic cell apoptotic process	BP	0.00210423	8	CXCL12/AXL/LILRB1/GAS6/CCL21/RAPGEF2/CCR7/CCL19
2	GO:0097084	vascular associated smooth muscle cell development	BP	0.00210423	8	EFEMP2/ENG/COMP/NFATC4/SGCB/RAMP2/EDNRA/HEY2
2	GO:2000668	regulation of dendritic cell apoptotic process	BP	0.00210423	8	CXCL12/AXL/LILRB1/GAS6/CCL21/RAPGEF2/CCR7/CCL19
2	GO:2001046	positive regulation of integrin-mediated signaling pathway	BP	0.00210423	8	LAMA2/LAMB2/LIMS2/CD63/LOXL3/NID1/LAMB1/LAMC1
2	GO:0002279	mast cell activation involved in immune response	BP	0.00210423	20	PTGDR/MILR1/PTGDS/FGR/SCN11A/CD300A/FES/GAB2/GRP/CD84/GATA1/BTK/LAT2/NR4A3/PIK3CG/KIT/SLC18A2/FOXF1/ADGRE2/GATA2
2	GO:0051926	negative regulation of calcium ion transport	BP	0.00210423	20	PLN/TRDN/ATP1A2/CASQ2/SLN/BIN1/ADRA2A/ACE/CD33/REM1/PPP3CB/DRD4/NOS3/LILRB1/LILRB2/PKD2/DRD2/GPR35/PPP3CC/TLR9
2	GO:0060986	endocrine hormone secretion	BP	0.00210423	20	DAB2/AGTR1/FZD4/AGT/AQP1/C1QTNF3/C1QTNF1/FGFR1/CRY2/RAB11FIP3/KISS1/INHBB/CYP19A1/SELENOM/GATA3/BMP6/RETN/INHBA/TBX3/RAB8B
2	GO:0034367	protein-containing complex remodeling	BP	0.00212249	14	AGTR1/AGT/LPL/MPO/PLA2G2A/PLA2G5/APOE/CETP/LIPC/PCSK5/PLA2G7/APOC1/APOB/APOC2
2	GO:0035590	purinergic nucleotide receptor signaling pathway	BP	0.00212249	14	ADORA1/P2RX6/P2RX5/GNAI2/GPR34/CTSG/P2RY8/ANO6/P2RY14/P2RY12/P2RY13/P2RX1/ADORA3/ADORA2A
2	GO:0060421	positive regulation of heart growth	BP	0.00212249	14	MEF2C/ZFPM2/IGF1/AKAP6/ERBB4/FGFR1/FGF9/HEY2/ACACB/WNT2/WT1/BASP1/GATA6/RBPJ
2	GO:0046635	positive regulation of alpha-beta T cell activation	BP	0.00212962	25	HLX/ZBTB16/TNFSF4/RARA/PRKCQ/TGFBR2/RUNX1/CD86/CCR2/LILRB4/NLRP3/NCKAP1L/GLI3/CD28/FOXP3/SASH3/PTPRC/HLA-DRA/EBI3/HLA-DRB1/RASAL3/SOCS5/CCL19/CD160/CD80
2	GO:1901379	regulation of potassium ion transmembrane transport	BP	0.00212962	25	ANK2/ACTN2/CASQ2/FHL1/BIN1/KCNE4/EDN3/RGS4/AKAP6/KCNN2/KCNC1/KCNE5/CD63/KCNMB1/KCNIP1/GRP/ANO6/LRRC55/KCNAB1/KCNS2/DPP6/ATP1B2/ITGB1/KCNAB2/NEDD4
2	GO:0090101	negative regulation of transmembrane receptor protein serine/threonine kinase signaling pathway	BP	0.00215822	42	CHRD/CILP/SFRP2/TGFB3/EMILIN1/FBN1/ASPN/NOG/HTRA3/RBPMS2/TNFAIP6/CHRDL2/GREM1/HTRA1/CHRDL1/SLC2A10/ADAMTSL2/FZD1/WFIKKN2/PMEPA1/NBL1/LDLRAD4/GREM2/GDF3/LRP1/PRDM16/BMPER/NRROS/SPRY1/VEPH1/CHST11/SMAD7/ACVR1/ABL1/SFRP1/SPRED1/PBLD/SKI/GLG1/FSTL3/VASN/HTRA4
2	GO:0050864	regulation of B cell activation	BP	0.00216553	38	MEF2C/BST1/TLR4/MMP14/TNFSF4/SLAMF8/SPI1/TYROBP/LAPTM5/PKN1/CR1/FCGR2B/THEMIS2/IL10/NFAM1/STAT5B/CD300A/MNDA/NCKAP1L/SLC15A4/BTK/CD28/FOXP3/IL4I1/TNFRSF4/SASH3/SFRP1/GPR183/PTPRC/TNFSF13B/SH3KBP1/NFATC2/EPHB2/TNFSF13/INHBA/SAMSN1/CD74/TLR9
2	GO:0035249	synaptic transmission, glutamatergic	BP	0.00217761	31	MEF2C/ADORA1/ATP1A2/KCNJ8/PRKN/TSHZ3/RELN/GRID1/CDH2/HTR2A/CCL2/PLPPR4/CCR2/GRM2/NLGN2/NTRK1/GRIA3/GRIK5/KMO/DGKI/HTR1B/GRIK1/P2RX1/GRIK3/DRD2/ROR2/ADORA2A/NLGN1/CLSTN3/GRM4/GRIK4
2	GO:0032414	positive regulation of ion transmembrane transporter activity	BP	0.00220094	27	SCN1B/ANK2/JPH2/STAC3/ACTN2/TRDN/CASQ1/ATP2A1/AKAP6/STAC/RELN/EDNRA/CCL2/DMD/CACNB2/CCR2/STAC2/DRD4/TESC/LRRC55/FGF13/PKD2/CACNA2D1/ATP1B2/CTSS/ABCB1/EPHB2
2	GO:0086091	regulation of heart rate by cardiac conduction	BP	0.00229287	16	SCN1B/ANK2/CACNA1C/BIN1/SCN5A/KCNE4/SCN2B/KCNE5/ACE/KCNA5/CACNA1G/SCN3B/CACNB2/KCNJ5/CACNA2D1/SCN4B
2	GO:0098703	calcium ion import across plasma membrane	BP	0.00229287	16	SLC8A3/CACNA1C/CACNA1S/CACNA1H/SLC24A2/FYN/TRPV2/NALF1/CACNA1G/SLC8A1/PPP3CB/SLC24A4/CACNA2D1/CACNA1E/P2RX1/PPP3CC
2	GO:1902656	calcium ion import into cytosol	BP	0.00229287	16	SLC8A3/CACNA1C/CACNA1S/CACNA1H/SLC24A2/FYN/TRPV2/NALF1/CACNA1G/SLC8A1/PPP3CB/SLC24A4/CACNA2D1/CACNA1E/P2RX1/PPP3CC
2	GO:0045055	regulated exocytosis	BP	0.00229959	58	SYT11/SYT6/KCNB1/ADRA2A/SYN1/PPFIA2/CADPS/GNAI2/PTGDR/MILR1/RIMS4/SPI1/ITGB2/STX1B/PTGDS/FGR/SCN11A/FCGR2B/CCR2/FCGR3A/MICAL1/CD300A/PPP3CB/FES/GAB2/NCKAP1L/SNPH/GRP/STX2/CD84/PRKCB/GATA1/BTK/LAT2/PRAM1/NR4A3/PIK3CG/KIT/GRIK5/PLEK/ITGAM/HTR1B/HCK/SYT15/SLC18A2/P2RX1/OTOF/SYT3/FOXF1/PIP5K1C/ADGRE2/SNAP25/SDF4/GATA2/NLGN1/CADPS2/PREPL/CORO1A
2	GO:0002710	negative regulation of T cell mediated immunity	BP	0.00235652	13	FCGR2B/LILRB4/PPP3CB/SMAD7/NCKAP1L/LILRB1/FOXP3/IL4I1/SPN/PTPRC/CLEC4G/CD80/IL7R
2	GO:0003171	atrioventricular valve development	BP	0.00235652	13	APLNR/HEYL/GJA5/DCHS1/AXIN2/TWIST1/SLIT3/HEY2/TGFBR2/TGFB2/CCN1/ACVR1/BMPR2
2	GO:1905330	regulation of morphogenesis of an epithelium	BP	0.00240267	22	AGT/NOG/FGF7/SULF1/GREM1/FGFR1/ADAMTS12/HGF/AR/WNT2/MMRN2/NTN4/FOXP1/BMP4/EGF/ITGAX/WNT5B/ABL1/SFRP1/GATA3/LIF/MAGED1
2	GO:1902905	positive regulation of supramolecular fiber organization	BP	0.00246457	48	TPM1/LMOD1/ACTN2/TGFB3/PDE4DIP/MAGEL2/EFEMP2/MYLK3/LMOD2/BIN1/ARHGEF15/NRP1/SYNPO2/SYNPO2L/LIMCH1/FERMT2/MAPT/CFL2/CCN2/TNXB/SYNPO/STMN2/WNT11/CCL11/PPM1E/PRKD1/FES/NCKAP1L/GPR65/APOE/TENM1/RGCC/SNX9/ANKRD53/PLEK/LPAR1/HCK/ABL1/EVL/SFRP1/CCL21/CDC42EP5/FHOD1/CCR7/SEMA5A/ARHGEF10/KIRREL1/CDC42EP3
2	GO:0032496	response to lipopolysaccharide	BP	0.00248248	80	MEF2C/COL6A1/KCNJ8/PDE4B/VIM/SPON2/ANKRD1/TBXA2R/AXL/F2R/TLR4/LOXL1/MPO/PTGIR/DIO2/AKAP12/ARID5A/PTGER2/ACE/PTGFR/LBP/BPI/TNFSF4/RARA/FMO1/CCL2/CD14/LY86/C2/EDNRB/MRC1/CARD8/CX3CR1/LILRA2/CD86/MMP9/CTSG/PRKCA/SELP/IL10/PPM1E/IRF8/TNFRSF1B/HAVCR2/FOXP1/NOS3/NLRP3/ALPL/LILRB1/PCSK1/IL10RA/SCIMP/LILRB2/GATA1/BTK/MMP8/SELE/CD180/FOXP3/KMO/HCK/LY96/ABL1/BMP6/MMP3/TICAM2/LTA/CCR5/EPHB2/IL18BP/CSF2RB/PD…
2	GO:0045576	mast cell activation	BP	0.00251594	23	PTGDR/MILR1/PTGDS/FGR/SCN11A/CD300LF/CD300A/FES/GAB2/LCP2/GRP/CD84/GATA1/BTK/LAT2/NR4A3/PIK3CG/KIT/SLC18A2/FOXF1/ADGRE2/GATA2/CD226
2	GO:0050982	detection of mechanical stimulus	BP	0.00251594	19	CXCL12/TCAP/CSRP3/TTN/KCNA1/FYN/COL11A1/CDH2/HTR2A/PIEZO2/SCN11A/BACE1/NTRK1/PKD1L1/PKD2/KIT/CXCR4/HPN/PKD1
2	GO:0002407	dendritic cell chemotaxis	BP	0.00255581	12	SLAMF8/CCR1/CCR2/GAS6/PIK3CG/CXCR4/GPR183/CCL21/CCR5/CCR7/CCL19/CCR6
2	GO:0006910	phagocytosis, recognition	BP	0.00255581	12	COLEC12/SPON2/PTX3/LBP/MEGF10/PLA2G5/FCGR1A/FCN1/TUB/PEAR1/CFP/CD36
2	GO:0050650	chondroitin sulfate proteoglycan biosynthetic process	BP	0.00255581	12	CHSY3/CSGALNACT2/CYTL1/CHST13/CSGALNACT1/CHSY1/CHST11/CHPF/CHPF2/XYLT1/CHST15/CHST12
2	GO:0060314	regulation of ryanodine-sensitive calcium-release channel activity	BP	0.00255581	12	JPH2/HRC/TRDN/CASQ2/AKAP6/JSRP1/DMD/SELENON/JPH4/PKD2/JPH3/PRKACA
2	GO:0060343	trabecula formation	BP	0.00255581	12	MMP2/COL1A1/TEK/GREM1/THBS3/HEY2/SLC40A1/RBP4/MSX2/SFRP1/ADAMTS1/FHL2
2	GO:0099625	ventricular cardiac muscle cell membrane repolarization	BP	0.00255581	12	SCN1B/ANK2/KCNJ8/SCN5A/KCNE4/GJA5/SCN2B/KCNE5/KCNJ5/CACNA2D1/SNTA1/SCN4B
2	GO:1904063	negative regulation of cation transmembrane transport	BP	0.00264979	25	PLN/ACTN2/TRDN/ATP1A2/CASQ2/SLN/BIN1/KCNE4/RGS4/ADRA2A/KCNE5/HECW1/REM1/MMP9/PPP3CB/DRD4/HECW2/GRP/KCNAB1/PKD2/DRD2/GPR35/PPP3CC/NEDD4/TLR9
2	GO:0001657	ureteric bud development	BP	0.00265294	30	ADAMTS16/AGT/NOG/DCHS1/KIF26B/GREM1/TMEM59L/GREB1L/FGFR1/EYA1/RARA/WNT11/BMPER/SPRY1/SALL1/WT1/SMAD7/BMP4/RARB/GLI3/WNT9B/BASP1/PKD2/ILK/SFRP1/GATA3/SLIT2/FOXC2/MAGED1/RET
2	GO:0060391	positive regulation of SMAD protein signal transduction	BP	0.00265294	15	DAB2/TGFB3/ACVRL1/ENG/BMP5/GDF6/TGFBR2/BMPER/TGFB2/GDF5/BMP4/ACVR1/BMPR2/BMP6/INHBA
2	GO:0071695	anatomical structure maturation	BP	0.00265526	63	PTH1R/MMP2/ACVRL1/RECK/IGF1/ADAMTS7/DCHS1/CDH5/RFLNA/S1PR1/ADGRB3/PGR/FAM20C/RUNX2/KCNB1/SCARF1/AXL/GREM1/PHOSPHO1/NPR2/FGFR1/TAL1/THBS3/ADAMTS12/ALDH1A2/EDNRA/LGI4/RYR1/PTPRN/ZBTB16/KLF2/EDNRB/KDR/C3/CX3CR1/LYL1/RPS6KA2/SOX18/NTN4/TGFB2/SPTBN4/RFLNB/SLC24A4/XYLT1/KCNQ3/ACTN3/C1QA/BTK/MSX2/TDRD6/GATA3/CCL21/TUBB8/RBPJ/PRKACA/SIRT2/CCL19/CCR6/GATA2/RET/CDKN1C/CEND1/GLDN
2	GO:0099084	postsynaptic specialization organization	BP	0.00265526	17	NTNG2/RAPSN/TMEM108/SHANK1/ITGB3/RELN/NRXN2/CDH2/CNTNAP1/GAP43/NLGN2/PTPRD/ABI3/LILRB2/CBLN1/NLGN1/LRRC4B
2	GO:1901861	regulation of muscle tissue development	BP	0.00265526	17	MEF2C/JPH2/MYOG/LMOD3/MYF6/TNN/IGF2/PPARGC1A/IGFBP5/TWIST1/RPL3L/MEGF10/BMP4/ACTN3/LOX/SIRT2/LEF1
2	GO:0001656	metanephros development	BP	0.00267879	27	FBN1/LAMB2/CD34/SOX17/AQP1/PDGFRB/KIF26B/PDGFRA/GREM1/GREB1L/EYA1/GDF6/SPRY1/ITGA8/SALL1/WT1/PDGFB/BMP4/GLI3/WNT9B/BASP1/PKD2/CTSH/LIF/FOXC2/PKD1/RET
2	GO:0007492	endoderm development	BP	0.00267879	27	MMP2/ITGA7/COL5A1/COL5A2/COL6A1/NOG/SOX17/FN1/COL8A1/COL12A1/MMP14/COL11A1/GDF3/ITGB2/ITGA4/MMP9/ITGB5/LAMB1/COL4A2/BMP4/ITGA5/MMP8/GATA6/LAMC1/VTN/INHBA/ITGAV
2	GO:0051899	membrane depolarization	BP	0.00267879	27	SCN1B/ANK2/CHRNA1/ATP1A2/CACNA1C/DCN/CHRNG/FHL1/COL6A1/SCN5A/GJA5/SCN2B/CHRNB1/CACNA1G/KDR/SCN3B/SCN11A/SLC8A1/CACNB2/SMAD7/MLLT11/KCNQ3/CACNA2D1/ABL1/SCN4B/ABCD1/ADORA2A
2	GO:0002367	cytokine production involved in immune response	BP	0.00268908	36	TGFB3/SPON2/AXL/TLR4/TWIST1/IL1R1/ARID5A/TRIL/TNFSF4/TLR7/GPRC5B/LAPTM5/CCR2/LILRB4/IL10/TGFB2/TNFRSF1B/SMAD7/ANGPT1/NLRP3/LILRB1/SCIMP/BTK/NR4A3/KIT/FOXP3/SASH3/GATA3/TICAM2/NOD1/CD160/CD36/CD226/CD74/TLR9/CARD9
2	GO:0009582	detection of abiotic stimulus	BP	0.00268908	36	ADORA1/CXCL12/PRPH2/TCAP/CSRP3/TTN/CABP4/GPR88/KCNA1/FYN/CRB1/RCVRN/COL11A1/BEST1/CDH2/HTR2A/PIEZO2/GUCA1A/SCN11A/BACE1/TRPC3/SLC24A4/CACNA2D4/NTRK1/LXN/PKD1L1/PKD2/KIT/SEMA5B/GNGT2/CXCR4/HPN/OPN4/ATP8A2/PKD1/PLEKHB1
2	GO:0042476	odontogenesis	BP	0.00268908	36	TGFB3/COL1A2/COL1A1/ASPN/SCN5A/CD34/AQP1/FAM20C/RUNX2/PDGFRA/AXIN2/HAND2/LHX8/FAM20A/FGFR1/CSF1/LAMB1/TGFB2/SLC24A4/BMP4/ALPL/CSF3R/SSUH2/ANKH/GLI3/PRKCB/TNFSF11/MSX2/GATA6/MSX1/KLK4/TNC/ODAPH/INHBA/LEF1/TNFRSF11B
2	GO:0061577	calcium ion transmembrane transport via high voltage-gated calcium channel	BP	0.00268908	10	CACNG6/CACNA1C/BIN1/CACNG1/CACNB1/PDE4B/REM1/CACNB2/PDE4D/CACNA2D1
2	GO:0032535	regulation of cellular component size	BP	0.00273589	88	SCT/KANK2/LMOD1/CXCL12/ACTN2/LMOD3/NEB/DAAM2/LMOD2/SEMA6C/COL6A1/BIN1/NRP1/AQP1/FN1/TMOD4/SPTB/ESAM/MAPT/SEMA6B/ELN/CFL2/TMOD1/TRPV2/MYADM/ARHGAP28/KANK4/SEMA3G/ISLR2/KANK3/PREX1/DEPTOR/ARHGAP18/CCL11/PRR16/KCNMA1/HCLS1/TWF2/PRKD1/PLXNA4/DRAXIN/SLC12A4/CYRIA/FHOD3/SPTBN4/AKT3/PAK3/NCKAP1L/ANO6/APOE/ADD1/TENM1/FGF13/SNX9/WAS/SEMA5B/PLEK/RILP/HCK/COTL1/BMPR2/ABL1/EVL/MEGF8/CCL21/SPTA1/MACF1/RIN3/SL…
2	GO:0019724	B cell mediated immunity	BP	0.00281341	39	C1R/C4A/C1S/SERPING1/TNFSF4/C2/C3/C7/CR1/FCGR2B/FCGR2C/FCGR3A/FCGR1A/IL10/FCMR/FCGR1BP/GAPT/FCGR2A/C1QC/SVEP1/TLR8/FCER1G/IL21R/SLC15A4/C1QA/C1QB/BTK/CFI/CD28/FOXP3/PTPRC/LTA/TNFSF13/CSF2RB/IL2RB/CCR6/CD226/CD74/CARD9
2	GO:0072009	nephron epithelium development	BP	0.00287851	34	MEF2C/ADAMTS16/AGT/LAMB2/NOG/CD34/AQP1/HEYL/DCHS1/PECAM1/KIF26B/GREM1/TMEM59L/GREB1L/EYA1/EDNRA/WNT11/EDNRB/SALL1/WT1/PODXL/PTPRO/BMP4/GLI3/WNT9B/BASP1/KLHL3/PKD2/ILK/GATA3/LIF/FOXC2/MAGED1/PKD1
2	GO:0002886	regulation of myeloid leukocyte mediated immunity	BP	0.00287851	21	SPI1/ITGB2/TYROBP/FGR/C3/CX3CR1/FCGR2B/CCR2/FCGR1A/CD300A/FES/GAB2/CD84/GATA1/BTK/PRAM1/ITGAM/TICAM2/FOXF1/ADGRE2/GATA2
2	GO:0002768	immune response-regulating cell surface receptor signaling pathway	BP	0.0029558	80	MEF2C/THY1/PDE4B/CMTM3/PLCL2/TLR4/PLPP4/FYN/CMKLR1/PIK3R1/LBP/TRIL/PRKCQ/CD14/RFTN1/DUSP3/C3AR1/C5AR1/TYROBP/FPR3/LAPTM5/FPR1/FGR/BMX/C3/LILRA2/CR1/FCGR2B/THEMIS2/FCGR3A/FCGR1A/LILRB4/FCMR/NFAM1/CD300A/FCGR1BP/MNDA/FCN1/FOXP1/PAK3/NCKAP1L/PDE4D/HLA-DPB1/LILRB1/FCER1G/LCP2/SCIMP/LILRB2/PRKCB/BTK/LAT2/PRAM1/NR4A3/SH2B2/KIT/CD28/LIPA/FOXP3/LPXN/CD276/ITGAM/HCK/LY96/ABL1/FYB1/GATA3/PTPRC/TESPA1/NFATC…
2	GO:0071825	protein-lipid complex organization	BP	0.00298259	18	AGTR1/AGT/BIN1/LPL/MPO/PLA2G2A/PCDHGA3/PLA2G5/APOE/SNX9/CETP/LIPC/PCSK5/PLA2G7/APOC1/PRKACA/APOB/APOC2
2	GO:0050729	positive regulation of inflammatory response	BP	0.00299503	41	PDE2A/AGTR1/AGT/LPL/PTGER3/TLR4/CCN4/PLA2G2A/GPR4/LBP/TNFSF4/TLR7/GPRC5B/IL16/C3/NLRP12/HYAL2/CCR2/NLRC4/GPSM3/FCGR1A/LGALS1/ETS1/STAT5B/NLRP3/ALOX5AP/TNFSF11/NAIP/BTK/MMP8/PIK3CG/CD28/TTBK1/PLA2G7/CAMK2N1/SUCNR1/LTA/CCR7/PTGER4/TAFA3/TLR9
2	GO:0030225	macrophage differentiation	BP	0.00302211	22	ZBTB46/TLR4/CSF1R/TSPAN2/NRROS/GAB3/CSF1/CD4/MMP9/PRKCA/HCLS1/C1QC/BMP4/QKI/NDP/GATA3/LIF/UCP2/HLA-DRB1/INHBA/ROR2/GATA2
2	GO:0034694	response to prostaglandin	BP	0.00302211	14	A2M/PTGER2/PTGFR/TNFSF4/GNG2/PTGDR/PRKAA2/SCN11A/SFRP1/CCL21/TNC/CCR7/CCL19/PTGER4
2	GO:0050654	chondroitin sulfate proteoglycan metabolic process	BP	0.00302211	14	CHSY3/DSEL/CSGALNACT2/CYTL1/CHST13/CSGALNACT1/CHSY1/CHST11/CHPF/CHPF2/XYLT1/CHST15/CHST12/HEXB
2	GO:0007416	synapse assembly	BP	0.00302211	51	MEF2C/ACHE/SLITRK4/NEGR1/MUSK/ST8SIA2/ARHGEF15/KCNJ8/NTNG2/THBS2/PLXND1/COLQ/ADGRB3/CLSTN2/PCDHB4/SYNDIG1/LZTS1/ERBB4/LINGO4/FZD1/LRRN1/PCDHB5/LRFN5/NRXN2/CDH2/GPC4/SRPX2/PCDH17/GAP43/PCDHB3/NLGN2/PTPRD/GABRB2/ABI3/NTRK1/FGF13/FARP1/SLITRK2/CBLN1/DNM3/BSN/EPHB2/DRD2/LRRN3/HAPLN4/SNAP25/NLGN1/GPM6A/CLSTN3/PCDHB16/LRRC4B
2	GO:0048846	axon extension involved in axon guidance	BP	0.00312234	16	CXCL12/SEMA6C/NRP1/SEMA6B/SLIT3/SEMA3G/PLXNA4/SEMA5B/BMPR2/NRP2/MEGF8/SLIT2/SEMA3D/SEMA3C/SEMA5A/SEMA3E
2	GO:1902284	neuron projection extension involved in neuron projection guidance	BP	0.00312234	16	CXCL12/SEMA6C/NRP1/SEMA6B/SLIT3/SEMA3G/PLXNA4/SEMA5B/BMPR2/NRP2/MEGF8/SLIT2/SEMA3D/SEMA3C/SEMA5A/SEMA3E
2	GO:0070664	negative regulation of leukocyte proliferation	BP	0.00315994	30	LRRC32/SOX11/GREM1/PLA2G2A/VSIG4/PLA2G5/TYROBP/PKN1/CR1/CD86/FCGR2B/LILRB4/IL10/CD300A/MNDA/HAVCR2/BMP4/LST1/LILRB1/LILRB2/BTK/FOXP3/IL2RA/IL4I1/SPN/CLEC4G/PDE5A/HLA-DRB1/PDCD1LG2/CD80
2	GO:0002291	T cell activation via T cell receptor contact with antigen bound to MHC molecule on antigen presenting cell	BP	0.00315994	7	APBB1IP/FGL2/HAVCR2/LILRB1/ICAM1/HLA-DMB/ITGAL
2	GO:0031666	positive regulation of lipopolysaccharide-mediated signaling pathway	BP	0.00315994	7	CD14/LY86/PRKCA/SCIMP/CD180/LY96/BMP6
2	GO:0045060	negative thymic T cell selection	BP	0.00315994	7	DOCK2/GLI3/CD28/SPN/PTPRC/CCR7/CD74
2	GO:0071492	cellular response to UV-A	BP	0.00315994	7	MMP2/MME/CERS1/TIMP1/MMP9/MMP1/MMP3
2	GO:0098739	import across plasma membrane	BP	0.00318787	50	ABCC9/SLC8A3/SLC2A5/ATP1A2/CACNA1C/CACNA1S/KCNJ8/CACNA1H/SLC43A1/RGS4/SLC24A2/SLC2A10/FYN/TRPV2/ARL6IP5/NALF1/SLC16A2/SLC43A2/CACNA1G/SLC8A1/KCNJ6/ATP1A4/SLC12A4/PPP3CB/SLC24A4/SLC22A4/SLC38A4/SLC15A4/SLC38A3/THBS1/SLC1A3/KCNJ5/SLC2A3/CACNA2D1/SLC39A14/ATP1B2/SLC6A13/CACNA1E/SLC27A1/KCNJ12/CNGA3/ITGB1/P2RX1/KCNJ11/SLC6A1/SLC39A8/CD36/PPP3CC/SLC6A6/SLC28A1
2	GO:0060021	roof of mouth development	BP	0.0031917	29	LRRC32/MEOX2/BNC2/TGFB3/PRRX1/PDGFRA/SOX11/HAND2/TWIST1/FZD1/WFIKKN2/SNAI1/MSC/WNT11/SATB2/TGFBR2/LOXL3/CLDN5/TGFB2/FZD2/ALX4/GLI3/WNT9B/MSX1/EPHB2/SKI/INHBA/TBX3/LEF1
2	GO:0002686	negative regulation of leukocyte migration	BP	0.00322792	19	ADORA1/CXCL12/PADI2/EMILIN1/APOD/TNFAIP6/BMP5/GREM1/NBL1/CCL2/SLAMF8/RIPOR2/CD200/CD300A/CYP19A1/CCL21/RIN3/SLIT2/PTGER4
2	GO:0055021	regulation of cardiac muscle tissue growth	BP	0.00322792	19	MEF2C/ZFPM2/NOG/COL14A1/IGF1/RGS4/AKAP6/ERBB4/FGFR1/PI16/FGF9/HEY2/KCNK2/WNT2/RUNX1/FOXP1/RBP4/GATA6/RBPJ
2	GO:0061028	establishment of endothelial barrier	BP	0.00322792	19	PDE2A/CDH5/PECAM1/S1PR2/EDNRA/MYADM/CLDN5/EDNRB/ROBO4/SOX18/S1PR3/PDE4D/ADD1/ICAM1/RAPGEF1/FOXP3/PPP1R16B/RAPGEF2/PROC
2	GO:0042113	B cell activation	BP	0.00331758	66	MEF2C/BST1/PLCL2/TLR4/MMP14/PIK3R1/ITM2A/TNFSF4/SLAMF8/SPI1/ITGA4/TYROBP/LAPTM5/PKN1/LYL1/CR1/CD86/FCGR2B/THEMIS2/LGALS1/IL10/NFAM1/STAT5B/CD300A/IRF8/MNDA/GAPT/NCKAP1L/SLC15A4/NTRK1/PRKCB/BTK/LAT2/KIT/CD28/CD180/FOXP3/IL4I1/TNFRSF4/ITGB1/ABL1/DOCK10/SASH3/SFRP1/GPR183/PTPRC/ADGRG3/TNFSF13B/SH3KBP1/NFATC2/HDAC9/EPHB2/MFNG/TNFSF13/RBPJ/CMTM7/INHBA/SAMSN1/CCR6/HHEX/CD74/TLR9/PTPRJ/IL7R/FLT3/LEF1
2	GO:0050730	regulation of peptidyl-tyrosine phosphorylation	BP	0.00341769	55	THBS4/SFRP2/AGT/NOX4/BST1/NRP1/IGF1/FGF7/PECAM1/ENPP2/GFRA1/GREM1/ERBB4/FYN/CSF1R/ITGB3/RELN/HGF/DLG4/HTR2A/ITGB2/PDGFD/DOK7/GPRC5B/CD4/PLPP3/CASS4/HYAL2/FCGR1A/HCLS1/LILRB4/CD300A/ANGPT1/PDGFB/EGF/ITGA5/ACVR1/GATA1/PDGFC/KIT/MVP/ABL1/SFRP1/PTPRC/CSPG4/BMP6/VTN/LIF/SAMSN1/SOCS5/CD36/CD80/CD74/PTPRJ/FLT3
2	GO:0006958	complement activation, classical pathway	BP	0.00341769	13	C1R/C4A/C1S/SERPING1/C2/C3/C7/CR1/C1QC/SVEP1/C1QA/C1QB/CFI
2	GO:0032965	regulation of collagen biosynthetic process	BP	0.00341769	13	TGFB3/EMILIN1/VIM/ENG/F2R/CREB3L1/DDR2/RUNX1/CYGB/BMP4/SCX/RGCC/INHBA
2	GO:0060055	angiogenesis involved in wound healing	BP	0.00341769	13	NDNF/CD34/NPR2/TAFA5/ITGB3/SMOC2/GPR4/KDR/ALOX5/MCAM/CXCR4/FOXC2/GATA2
2	GO:0002455	humoral immune response mediated by circulating immunoglobulin	BP	0.00353109	17	C1R/C4A/C1S/SERPING1/C2/C3/C7/CR1/FCGR2B/FCMR/C1QC/SVEP1/C1QA/C1QB/CFI/PTPRC/LTA
2	GO:0042311	vasodilation	BP	0.00353109	17	ADORA1/KCNJ8/GJA5/PRKG1/VSTM4/ADRA2A/GUCY1A1/KLF2/ITGA1/KCNMB1/EDNRB/KCNMA1/NOS3/APOE/ADORA2A/PLOD3/EXT2
2	GO:0097028	dendritic cell differentiation	BP	0.00353109	17	TMEM176A/AXL/TMEM176B/ZBTB46/TGFBR2/BATF3/FCGR2B/IRF8/LILRB1/DCSTAMP/LILRB2/GAS6/GATA1/RBPJ/CCR7/CCL19/FLT3
2	GO:0030003	intracellular monoatomic cation homeostasis	BP	0.00357842	112	SYPL2/PLN/PTH1R/ANK2/SLC8A3/ANXA6/JPH2/ADORA1/CXCL12/HRC/TRDN/ATP1A2/CACNA1C/CACNA1S/CASQ2/CASQ1/THY1/CSRP3/APLNR/DMPK/CDH5/MT1A/SLC30A2/EDN3/HTR2B/SLC24A2/F2R/ATP2A1/RGN/AKAP6/PRND/CDH23/CCL14/JSRP1/ITGB3/SCARA5/C19orf12/EDNRA/TMEM38A/RYR1/SLC39A13/HTR2A/ATP2B2/PLCE1/DMD/SLAMF8/SLC40A1/CCL11/CCL23/HVCN1/SLC8A1/CCR1/CACNB2/KCNMA1/CCR2/ATP1A4/TGM2/PRKD1/PLCB2/SLC24A3/TRPC3/GP5/TASL/DRD4/SLC24A4/CY…
2	GO:0014074	response to purine-containing compound	BP	0.00359145	40	PDE2A/ABCC9/ADORA1/CACNA1S/COL1A1/CASQ2/CDO1/KCNJ8/AQP1/TEK/GPD1/IGFBP5/NPR2/AKAP6/ENPP1/P2RX6/P2RX5/TMEM38A/PDE3A/RYR1/TLR7/CYP1B1/SLC8A1/WT1/TRPC3/SELENON/INHBB/GATA1/PKD2/PIK3CG/RAPGEF1/GATA6/P2RY12/CNGA3/P2RX1/KCNJ11/RAPGEF2/SLC6A1/ADORA2A/AQP9
2	GO:0002819	regulation of adaptive immune response	BP	0.00361823	54	MEF2C/HLX/IL1R1/ARID5A/TNFSF4/PRKCQ/LOXL3/CD4/PKN1/C3/CD1D/CR1/FCGR2B/CCR2/FCGR1A/LILRB4/IL10/TNFRSF1B/PPP3CB/HAVCR2/SMAD7/NLRP3/NCKAP1L/SVEP1/LILRB1/SLC15A4/CD1C/BTK/WAS/CD28/FOXP3/IL4I1/CD1B/SASH3/GATA3/SPN/PTPRC/TNFSF13B/CD1E/LTA/EPHB2/HLA-DRA/CLEC4G/TNFSF13/HLA-DRB1/SAMSN1/SOCS5/CCL19/CD160/CD80/SLC11A1/CD226/IL7R/CARD9
2	GO:0006949	syncytium formation	BP	0.00363246	21	JAM2/MYOG/CACNA1S/ADAM12/CACNA1H/ADAMTS5/ADGRB3/VASH2/PLEKHO1/TMEM182/RIPOR2/TYROBP/DOCK2/ERVFRD-1/DCSTAMP/CD53/CAMK1/CYP19A1/ITGB1/NFATC2/EHD2
2	GO:0030513	positive regulation of BMP signaling pathway	BP	0.00363246	15	ZNF423/ACVRL1/SULF1/ENG/CDH5/SOX11/KDR/CCN1/GDF5/BMP4/MSX2/ILK/GATA6/MSX1/RBPJ
2	GO:0097106	postsynaptic density organization	BP	0.00363246	15	RAPSN/TMEM108/SHANK1/ITGB3/RELN/NRXN2/CDH2/CNTNAP1/NLGN2/PTPRD/ABI3/LILRB2/CBLN1/NLGN1/LRRC4B
2	GO:0001952	regulation of cell-matrix adhesion	BP	0.00366127	36	EFEMP2/ARHGAP6/ACVRL1/APOD/THY1/POSTN/BST1/DLC1/NRP1/EPHA3/LIMCH1/TEK/FERMT2/GREM1/MMP14/ITGB3/PEAK1/PIK3R1/DUSP3/COL16A1/CSF1/KDR/TLN1/THBS1/GPM6B/FAM107A/ABL1/CDH13/SFRP1/CCL21/MACF1/DAPK3/CCR7/CD36/SEMA3E/PTPRJ
2	GO:0050853	B cell receptor signaling pathway	BP	0.00377554	22	MEF2C/CMTM3/PLCL2/RFTN1/BMX/FCGR2B/FCMR/NFAM1/CD300A/MNDA/FOXP1/NCKAP1L/PRKCB/BTK/LAT2/SH2B2/LPXN/ABL1/PTPRC/NFATC2/ITK/KLHL6
2	GO:0030318	melanocyte differentiation	BP	0.00381133	12	MEF2C/MITF/ZEB2/EDN3/ADAMTS9/ENPP1/EDNRB/TYRP1/USP13/GLI3/KIT/LRMDA
2	GO:0070168	negative regulation of biomineral tissue development	BP	0.00381133	12	ASPN/RFLNA/GREM1/ENPP1/HEY2/CCR1/LTBP3/SRGN/RFLNB/NOS3/GAS6/GATA1
2	GO:0090025	regulation of monocyte chemotaxis	BP	0.00381133	12	CXCL12/GREM1/NBL1/SLAMF8/CX3CR1/CCR1/CCR2/LGMN/AIF1/ANO6/PLA2G7/SLIT2
2	GO:0014033	neural crest cell differentiation	BP	0.00381813	29	MEF2C/SEMA6C/NRP1/FN1/SEMA6B/EDN3/GSC/HAND2/HTR2B/TWIST1/ERBB4/ALDH1A2/EDNRA/FRZB/CDH2/SEMA3G/EDNRB/BMP4/RADIL/ACVR1/SEMA5B/NRP2/SFRP1/SEMA3D/FOXC2/SEMA3C/SEMA5A/SEMA3E/RET
2	GO:0002762	negative regulation of myeloid leukocyte differentiation	BP	0.00386487	18	FBN1/LRRC17/TNFAIP6/ZBTB46/TLR4/PIK3R1/RARA/LILRB4/C1QC/LILRB3/LILRB1/SFRP1/GPR137B/INHBA/FSTL3/GATA2/TMEM178A/TNFRSF11B
2	GO:0060038	cardiac muscle cell proliferation	BP	0.00386487	18	MEF2C/ZFPM2/NOG/ERBB4/FGFR1/FGF9/HEY2/KCNK2/WNT2/RUNX1/TGFB2/FES/RBP4/GATA6/ABL1/RBPJ/SKI/FOXC2
2	GO:0060976	coronary vasculature development	BP	0.00386487	18	SGCD/ABCC9/KCNJ8/APLNR/NRP1/PDGFRB/PLXND1/HAND2/PRICKLE1/ADAMTS6/ACE/HEY2/PTK7/MYOCD/BMP4/GATA6/MEGF8/SPRED1
2	GO:0099172	presynapse organization	BP	0.00386487	18	CAP2/SLITRK4/NTNG2/PPFIA2/FZD1/LRFN5/GPC4/C5AR1/PCDH17/NLGN2/PTPRD/FARP1/SLITRK2/CBLN1/BSN/NLGN1/CLSTN3/LRRC4B
2	GO:0048661	positive regulation of smooth muscle cell proliferation	BP	0.00391087	27	MMP2/RBPMS2/IGF1/PDGFRB/S1PR1/MEF2D/IGFBP5/TLR4/CCN4/DDR2/ITGB3/FGF9/PIK3R1/GNAI2/PDGFD/MMP9/IL10/AIF1/FOXP1/PDGFB/BMP4/THBS1/NR4A3/HTR1B/CDH13/ADAMTS1/CALCRL
2	GO:0032729	positive regulation of type II interferon production	BP	0.003927	25	PDE4B/TLR4/IL1R1/ARID5A/TNFSF4/CD14/TLR7/CCR2/IRF8/HAVCR2/PDE4D/HLA-DPB1/TLR8/LILRB1/CD276/HLA-DPA1/ABL1/SASH3/LTA/EBI3/BTN3A1/CD160/SLC11A1/CD226/TLR9
2	GO:0043406	positive regulation of MAP kinase activity	BP	0.003927	26	PDGFRB/FGF18/EDN3/HTR2B/ADRA2A/TLR4/FGFR1/NTRK3/PDGFD/PIK3R6/PIK3R5/INSR/MAP3K12/DRD4/PDGFB/EGF/THBS1/TENM1/TNFSF11/PDGFC/PIK3CG/KIT/NEK10/CCL19/FLT1/FLT3
2	GO:0048588	developmental cell growth	BP	0.00394377	58	DCLK1/CXCL12/LAMB2/SEMA6C/TNN/ST8SIA2/POSTN/COL14A1/PRKN/NRP1/FN1/IGF1/TMEM108/PRKG1/MAPT/SEMA6B/EDN3/RGS4/NPR2/PRICKLE1/AKAP6/TRPV2/PI16/SLIT3/EDNRA/NDN/SEMA3G/ISLR2/TGFBR2/RNF157/ITGA4/COBL/TWF2/PLXNA4/DRAXIN/PPP3CB/FOXP1/SMAD7/APOE/FGF13/SORBS2/SEMA5B/BMPR2/CXCR4/ITGB1/NRP2/ABL1/MEGF8/MACF1/SLIT2/SYT3/SEMA3D/L1CAM/SEMA3C/SEMA5A/SEMA3E/CYFIP2/CDH4
2	GO:0042129	regulation of T cell proliferation	BP	0.00399914	48	LRRC32/IGF1/IGF2/PLA2G2A/TNFSF4/PRKCQ/TGFBR2/VSIG4/PLA2G5/CD209/CD1D/CR1/CD86/CCR2/LILRB4/IL10/STAT5B/AIF1/TNFRSF1B/HAVCR2/BMP4/NCKAP1L/HLA-DPB1/LILRB1/LILRB2/TNFRSF9/CD28/TNFSF8/FOXP3/IL2RA/CD276/IL4I1/HLA-DPA1/SASH3/SPN/PTPRC/SPTA1/TNFSF13B/HLA-DMB/CLEC4G/EBI3/PDE5A/HLA-DRB1/RASAL3/PDCD1LG2/CCL19/CD80/CORO1A
2	GO:0030852	regulation of granulocyte differentiation	BP	0.00403257	8	ZBTB46/RARA/RUNX1/HCLS1/C1QC/TESC/EVI2B/LEF1
2	GO:0003148	outflow tract septum morphogenesis	BP	0.00415268	11	ZFPM2/NRP1/ENG/TGFBR2/PARVA/TGFB2/BMP4/MSX2/GATA6/NRP2/SEMA3C
2	GO:0046718	symbiont entry into host cell	BP	0.00428386	42	AGTR1/NCAM1/NRP1/LRRC15/AXL/ITGB3/SMPD1/PTX3/HTR2A/ANPEP/CD4/IFITM2/CD209/SIGLEC1/TRIM8/MRC1/CR1/CD86/ITGB5/HYAL2/INSR/LGALS1/SELPLG/FCN1/CH25H/ITGA5/TPCN1/GAS6/CLEC5A/ICAM1/SCARB2/TNFRSF4/CXCR4/ITGB1/CTSB/CCR5/CLEC4G/HLA-DRB1/ITGAV/CD80/HS3ST5/CD74
2	GO:0006959	humoral immune response	BP	0.00428386	49	MEF2C/A2M/RARRES2/BST1/SPON2/C1R/C4A/C1S/SERPING1/CFH/CCL2/VSIG4/C2/ALOX5/C3/C7/RNASE6/CR1/CTSG/FCGR2B/CCR2/FCMR/TFEB/FCN1/C1QC/RNASE4/SVEP1/C1QA/C1QB/RGCC/CFI/CD28/RNASE3/GATA6/CCL13/GATA3/GPR183/PTPRC/ST6GAL1/CFP/LTA/EBI3/RBPJ/HLA-DRB1/CCR7/CCR6/GNLY/SLC11A1/LYZ
2	GO:0045216	cell-cell junction organization	BP	0.00428386	53	ANK2/CDH15/TGFB3/JAM3/AGT/ACVRL1/APLNR/GJA5/CDH5/PECAM1/ESAM/FERMT2/GJA4/CDH11/XIRP2/LIMS2/F2R/HEG1/RAMP2/CSF1R/CDH20/CLDN11/SNAI1/MPDZ/ACE/CDH2/WNT11/CLDN5/TLN1/CDH19/CNTNAP1/PRKCA/TGFB2/PTPRO/TLN2/SMAD7/SVEP1/NLGN2/EPB41L3/ADD1/GPBAR1/HDAC7/CDH6/CDH13/BMP6/EPHB2/PIP5K1C/CLDN14/PRKACA/KIRREL1/GJD3/CDH4/CDH22
2	GO:0045637	regulation of myeloid cell differentiation	BP	0.00428386	53	MEF2C/THPO/MITF/FBN1/LRRC17/TNFAIP6/ZBTB46/TLR4/TAL1/PIK3R1/ZBTB16/RARA/SPI1/RASSF2/MTURN/RUNX1/CSF1/CD4/TYROBP/CCR1/PRKCA/HCLS1/LILRB4/ETS1/STAT5B/FES/C1QC/FOXP1/NCKAP1L/FAXDC2/LILRB3/CSF3R/LILRB1/DCSTAMP/TESC/TNFSF11/GATA1/QKI/EVI2B/LOX/SFRP1/LIF/GPR137B/HLA-DRB1/INHBA/FSTL3/ROR2/GATA2/TMEM178A/KLF10/CD74/LEF1/TNFRSF11B
2	GO:1901890	positive regulation of cell junction assembly	BP	0.00433103	31	SLITRK4/AGT/ACVRL1/THY1/ST8SIA2/NRP1/THBS2/TEK/ADGRB3/FERMT2/CLSTN2/SYNDIG1/LINGO4/LRRN1/SRPX2/COL16A1/CLDN5/KDR/NLGN2/PTPRD/NTRK1/SLITRK2/CBLN1/ABL1/SFRP1/EPHB2/LRRN3/NLGN1/CLSTN3/PTPRJ/LRRC4B
2	GO:0060392	negative regulation of SMAD protein signal transduction	BP	0.00438152	10	CILP/EMILIN1/NOG/GREM1/PMEPA1/LDLRAD4/LRP1/VEPH1/SMAD7/SKI
2	GO:0000768	syncytium formation by plasma membrane fusion	BP	0.00438152	20	JAM2/MYOG/CACNA1S/ADAM12/CACNA1H/ADAMTS5/ADGRB3/VASH2/PLEKHO1/TMEM182/RIPOR2/TYROBP/DOCK2/ERVFRD-1/DCSTAMP/CD53/CAMK1/ITGB1/NFATC2/EHD2
2	GO:0043030	regulation of macrophage activation	BP	0.00438152	20	SYT11/TLR4/ADGRF5/LRFN5/LBP/BPI/VSIG4/CD200/FCGR2B/IL10/HAVCR2/THBS1/CD84/MMP8/TTBK1/PTPRC/GPR137B/CST7/CD74/TAFA3
2	GO:0140253	cell-cell fusion	BP	0.00438152	20	JAM2/MYOG/CACNA1S/ADAM12/CACNA1H/ADAMTS5/ADGRB3/VASH2/PLEKHO1/TMEM182/RIPOR2/TYROBP/DOCK2/ERVFRD-1/DCSTAMP/CD53/CAMK1/ITGB1/NFATC2/EHD2
2	GO:1902514	regulation of calcium ion transmembrane transport via high voltage-gated calcium channel	BP	0.00438152	9	CACNG6/BIN1/CACNG1/CACNB1/PDE4B/REM1/CACNB2/PDE4D/CACNA2D1
2	GO:0006873	intracellular monoatomic ion homeostasis	BP	0.00442081	113	SYPL2/PLN/PTH1R/ANK2/SLC8A3/ANXA6/JPH2/ADORA1/CXCL12/HRC/TRDN/ATP1A2/CACNA1C/CACNA1S/CASQ2/CASQ1/THY1/CSRP3/APLNR/DMPK/CDH5/MT1A/SLC30A2/EDN3/HTR2B/SLC24A2/F2R/ATP2A1/RGN/AKAP6/PRND/CDH23/CCL14/JSRP1/ITGB3/SCARA5/C19orf12/EDNRA/TMEM38A/RYR1/SLC39A13/HTR2A/ATP2B2/PLCE1/DMD/SLAMF8/TBXAS1/SLC40A1/CCL11/CCL23/HVCN1/SLC8A1/CCR1/CACNB2/KCNMA1/CCR2/ATP1A4/TGM2/PRKD1/PLCB2/SLC24A3/TRPC3/GP5/TASL/DRD4/SLC…
2	GO:0002526	acute inflammatory response	BP	0.00442541	30	A2M/ADORA1/ITIH4/MYLK3/FN1/PTGER3/LBP/TNFSF4/CD163/EDNRB/SERPINA1/C3/SCN11A/FCGR2B/FCGR2C/FCGR3A/FCGR1A/FCGR1BP/FCGR2A/NLRP3/ANO6/ACVR1/ALOX5AP/TNFSF11/BTK/PIK3CG/LIPA/F8/SPN/CCR7
2	GO:0051651	maintenance of location in cell	BP	0.00444727	56	PLN/ANK2/ANXA6/SYNE1/JPH2/HRC/TRDN/ATP1A2/CACNA1C/CACNA1S/CASQ2/CASQ1/THY1/APLNR/HTR2B/F2R/ATP2A1/AKAP6/JSRP1/ITGB3/TMEM38A/KDELR3/RYR1/HTR2A/PLCE1/DMD/CD4/SLC8A1/TWF2/PRKD1/HEXA/PLCB2/GP5/SRGN/PDE4D/SELENON/CAPN3/APOE/JPH4/PKD2/F2RL3/PINK1/ABL1/CCL21/PTPRC/ITPR1/JPH3/CCR5/DRD2/TRPC1/HEXB/PRKACA/CCR7/CCL19/SUN2/CORO1A
2	GO:0045621	positive regulation of lymphocyte differentiation	BP	0.00449439	38	SMARCD3/HLX/AXL/MMP14/ZBTB16/TNFSF4/RARA/TGFBR2/SPI1/PIK3R6/RUNX1/CR1/CD86/LILRB4/IL10/STAT5B/NLRP3/NCKAP1L/LILRB2/GLI3/GAS6/BTK/FOXP3/IL2RA/IL4I1/SASH3/GATA3/PTPRC/TESPA1/HLA-DRA/HLA-DRB1/SOCS5/TOX/CCL19/CD80/CD74/IL7R/LEF1
2	GO:0002690	positive regulation of leukocyte chemotaxis	BP	0.00452993	29	THBS4/CXCL12/RARRES2/EDN3/CSF1R/CMKLR1/LBP/F7/C3AR1/CSF1/C5AR1/RIPOR2/CX3CR1/CCR1/CCR2/GPSM3/LGMN/AIF1/NCKAP1L/THBS1/ANO6/GAS6/CCL7/CCL21/PLA2G7/CCR7/CCL19/CCR6/CD74
2	GO:0032233	positive regulation of actin filament bundle assembly	BP	0.00454135	21	TPM1/TGFB3/ARHGEF15/NRP1/SYNPO2/SYNPO2L/LIMCH1/FERMT2/CCN2/SYNPO/WNT11/PPM1E/GPR65/RGCC/PLEK/LPAR1/ABL1/EVL/SFRP1/FHOD1/ARHGEF10
2	GO:0048608	reproductive structure development	BP	0.00457671	70	A2M/MMP2/SFRP2/FZD4/ZFPM2/SERPINF1/COL6A1/NOG/TNFAIP6/SULF1/BMP5/PGR/DHH/PDGFRA/AXL/GFRA1/SERPINA5/NPR2/GREB1L/LHX8/MMP14/SLIT3/FGF9/ACE/PTPRN/PTX3/PSAP/AR/RARA/MYOCD/KDR/C3/CYP1B1/SALL1/RHOBTB3/WT1/INSR/TGFB2/NR2F2/STAT5B/NOS3/BMP4/NTRK1/INHBB/SCX/GATA1/WNT9B/RBP4/BASP1/KIT/CYP7B1/CYP19A1/GATA6/SFRP1/GATA3/ADAMTS1/BMP6/SLIT2/RETN/TNC/ID4/GAS2/INHBA/TBX3/ROR2/PKD1/AMHR2/FNDC3A/CDKN1C/TLR9
2	GO:0051235	maintenance of location	BP	0.00459998	77	PLN/ANK2/ANXA6/SYNE1/JPH2/HRC/TRDN/FBN1/ATP1A2/CACNA1C/CACNA1S/CASQ2/CASQ1/THY1/APLNR/FITM1/LPL/HTR2B/F2R/ATP2A1/AKAP6/ENPP1/JSRP1/PLA2G4C/ITGB3/TMEM38A/NBL1/KDELR3/RYR1/MSR1/ACACB/HTR2A/CRY2/PLCE1/DMD/NRROS/CD4/C3/SLC8A1/TWF2/IL10/PRKD1/HEXA/STAT5B/PLCB2/GP5/SRGN/PDE4D/SELENON/CAPN3/PLIN2/APOE/JPH4/PKD2/LIPA/F2RL3/PINK1/ABL1/CCL21/SLC18A2/PTPRC/ITPR1/FTO/JPH3/CCR5/DRD2/TRPC1/HEXB/PRKACA/CCR7/ITG…
2	GO:0051492	regulation of stress fiber assembly	BP	0.00459998	28	TPM1/TGFB3/ARHGAP6/ARHGEF15/DLC1/NRP1/SYNPO2L/LIMCH1/S1PR1/FERMT2/CORO2B/CCN2/PIK3R1/ARHGAP28/WNT11/PPM1E/GPR65/ASAP3/RGCC/WAS/LPAR1/ABL1/EVL/SFRP1/CGNL1/FHOD1/ARHGEF10/PTGER4
2	GO:0010463	mesenchymal cell proliferation	BP	0.00459998	17	ZEB1/CHRD/SYNE1/PRRX1/FGF7/DCHS1/HAND2/FGFR1/FGF9/WNT2/WNT11/TGFBR2/KDR/BMP4/MSX1/DCHS2/FOXF1
2	GO:0050819	negative regulation of coagulation	BP	0.00459998	17	FAP/PDGFRA/PRKG1/C1QTNF1/SERPING1/ADAMTS18/TFPI/SH2B3/NOS3/PDGFB/THBS1/APOE/VTN/PROC/ANXA5/HS3ST5/PLAUR
2	GO:0050680	negative regulation of epithelial cell proliferation	BP	0.00468572	37	MEF2C/ZEB1/DAB2/SFRP2/PTPRM/SPARC/ACVRL1/SERPINF1/VASH1/ATOH8/SULF1/LIMS2/RGN/COL4A3/SCG2/KLF9/AR/MMRN2/CCL2/DLL4/ALOX5/TGFB2/NR2F2/GDF5/BMP4/THBS1/APOE/RGCC/SFRP1/GATA3/HPN/DRD2/MAGED1/NLRC3/VDR/CDKN1C/FLT1
2	GO:0034766	negative regulation of monoatomic ion transmembrane transport	BP	0.00473548	26	PLN/ACTN2/TRDN/ATP1A2/CASQ2/SLN/BIN1/KCNE4/RGS4/ADRA2A/KCNE5/HECW1/REM1/MMP9/PPP3CB/DRD4/HECW2/GRP/KCNAB1/PKD2/EPHB2/DRD2/GPR35/PPP3CC/NEDD4/TLR9
2	GO:0070527	platelet aggregation	BP	0.00476137	24	EMILIN1/MYL9/COMP/PDGFRA/PRKG1/C1QTNF1/ADAMTS18/ITGB3/ENTPD1/PRKCQ/EMILIN2/TLN1/MMRN1/CTSG/PRKCA/SH2B3/FERMT3/GATA1/PIK3CG/PLEK/ILK/F2RL3/PEAR1/P2RY12
2	GO:0045671	negative regulation of osteoclast differentiation	BP	0.00484663	13	FBN1/LRRC17/TNFAIP6/TLR4/PIK3R1/LILRB4/LILRB3/LILRB1/SFRP1/GPR137B/FSTL3/TMEM178A/TNFRSF11B
2	GO:0051963	regulation of synapse assembly	BP	0.00490065	32	MEF2C/SLITRK4/NEGR1/MUSK/ST8SIA2/ARHGEF15/NTNG2/THBS2/COLQ/ADGRB3/CLSTN2/SYNDIG1/LZTS1/LINGO4/FZD1/LRRN1/LRFN5/GPC4/SRPX2/NLGN2/PTPRD/ABI3/NTRK1/FARP1/SLITRK2/CBLN1/EPHB2/LRRN3/SNAP25/NLGN1/CLSTN3/LRRC4B
2	GO:0009595	detection of biotic stimulus	BP	0.00490065	15	SSC5D/FAP/TLR4/LBP/SRPX/CD1D/NLRC4/NLRP3/NAIP/DACH1/LY96/NOD1/HLA-DRB1/TLR9/PTPRJ
2	GO:0048741	skeletal muscle fiber development	BP	0.00490065	15	STAC3/ACTA1/MYOG/LMOD3/CACNA1S/KLHL40/MYF6/COL6A1/RYR1/CNTNAP1/PPP3CB/SELENON/ACTN3/HDAC9/SKI
2	GO:0051955	regulation of amino acid transport	BP	0.00490065	15	ADORA1/ATP1A2/PRKG1/SLC43A1/RGS4/ARL6IP5/SLC43A2/GRM2/SLC38A3/KMO/HTR1B/ITGB1/SLC6A1/ADORA2A/AVPR1A
2	GO:0032271	regulation of protein polymerization	BP	0.00506089	52	KANK2/LMOD1/PDE4DIP/LMOD3/DAAM2/LMOD2/BIN1/TMOD4/CDH5/SPTB/ESAM/MAPT/CLIP3/ELN/TMOD1/MYADM/ARHGAP28/KANK4/STMN2/KANK3/PREX1/ARHGAP18/CCL11/HCLS1/TWF2/FES/CYRIA/FHOD3/SPTBN4/PAK3/NCKAP1L/ADD1/TENM1/SNX9/ANKRD53/PINK1/HCK/COTL1/ABL1/EVL/CCL21/TTBK1/SPTA1/SLIT2/CDC42EP5/SSH2/CCR7/SVIL/CYFIP2/KIRREL1/CDC42EP3/CORO1A
2	GO:0018958	phenol-containing compound metabolic process	BP	0.00507256	31	ZEB2/PDE1B/CTSK/PRKN/CPQ/RNF180/HAND2/DIO2/EDNRA/SLC16A2/NPR1/ITGB2/DIO3/SLCO1C1/PNMT/KL/TGFB2/TYRP1/DRD4/TPO/SLC45A2/ITGAM/GATA3/RAPGEF2/CTSB/HPN/DRD2/TRPC1/HDC/SLC16A10/ASIP
2	GO:0030111	regulation of Wnt signaling pathway	BP	0.00513633	78	DAB2/SFRP2/DACT1/ZEB2/HIC1/DACT3/COL1A1/ADGRA2/RECK/DAAM2/TNN/NOG/ALPK2/SFRP4/RSPO3/PRKN/SOX17/CTHRC1/SULF1/IGFBP4/AXIN2/GSC/NFATC4/DKK2/GREM1/PRICKLE1/BICC1/CCN4/SFRP5/PBXIP1/FZD1/RBMS3/DIXDC1/FGF9/LATS2/FRZB/CDH2/NKD1/PTK7/LRP1/TMEM170B/WNT11/HECW1/GPRC5B/SALL1/PLPP3/DRAXIN/PTPRO/CDK14/APCDD1L/SHISA3/CTNND2/EGF/RNF146/APOE/SULF2/GLI3/TLE2/LGR5/WNT5B/FOXO1/ILK/RSPO1/ABL1/SFRP1/MACF1/PTPRU/RBPJ/D…
2	GO:0045860	positive regulation of protein kinase activity	BP	0.00537823	63	AGT/NOX4/IGF1/PDGFRB/FERMT2/FGF18/AXIN2/EDN3/HTR2B/CHI3L1/ADRA2A/TLR4/DDR2/FGFR1/CSF1R/ITGB3/RELN/DLG4/NTRK3/TGFBR2/RASSF2/PDGFD/PIK3R6/DOK7/CSF1/GPRC5B/CD4/CD86/CASS4/PIK3R5/FCGR1A/INSR/MAP3K12/TGFB2/CCN1/CD300A/DRD4/ANGPT1/PDGFB/EGF/LCP2/THBS1/TENM1/TNFSF11/GAS6/RGCC/SNX9/CAMK1/PDGFC/PIK3CG/KIT/PINK1/ABL1/TTBK1/PTPRC/AGAP2/RAPGEF2/NEK10/CCR7/CCL19/SLC11A1/FLT1/FLT3
2	GO:1903530	regulation of secretion by cell	BP	0.00555812	116	MEF2C/DAB2/SCT/DYSF/AGTR1/CAMK2A/ADORA1/CXCL12/TGFB3/MYOM1/APBB1/ACHE/AGT/SYT11/SYT6/TTN/PRKN/C1QTNF3/IGF1/ANKRD1/SOX11/KCNB1/PRKG1/EDN3/ADRA2A/C1QTNF1/F2R/SYN1/P3H1/TLR4/PPFIA2/FGFR1/CADPS/F2RL2/SIDT2/NNAT/CD33/GNAI2/HTR2A/CRY2/RIMS4/SPI1/ITGB2/KCNA5/BMP8A/STX1B/ALOX5/FGR/CD200/RAB11FIP3/FCGR2B/CCR2/MICAL1/RAB3C/PRKD1/TGFB2/GRM2/CD300A/TNFRSF1B/PPP3CB/FES/DRD4/GAB2/NCKAP1L/NLGN2/LILRB1/GRP/PCSK1…
2	GO:0099024	plasma membrane invagination	BP	0.00555812	20	MEGF10/MSR1/ITGB2/C3/FCGR2B/TIMD4/FCGR1A/CD300A/AIF1/NCKAP1L/ELMO1/THBS1/ANO6/SNX9/XKR8/ITGAM/BIN2/GATA2/CD36/ARHGAP25
2	GO:0032689	negative regulation of type II interferon production	BP	0.00555816	16	AXL/TLR4/TNFSF4/RARA/LAPTM5/CR1/LILRB4/IL10/HAVCR2/LILRB1/GAS6/FOXP3/GATA3/HLA-DRB1/INHBA/PDCD1LG2
2	GO:0014850	response to muscle activity	BP	0.00555816	12	FNDC5/MYOG/AGT/COL6A1/PRKAG3/POSTN/TNS2/PPARGC1A/PRKAA2/SELENON/CAPN3/NFATC1
2	GO:1902547	regulation of cellular response to vascular endothelial growth factor stimulus	BP	0.00555816	12	EMILIN1/ADGRA2/DCN/JCAD/PTP4A3/TNXB/ADAMTS12/SMOC2/CD63/ADAMTS3/ITGB1/CCBE1
2	GO:0030166	proteoglycan biosynthetic process	BP	0.00582729	22	EXTL1/MUSTN1/IGF1/SLC2A10/CHSY3/DSEL/CSGALNACT2/CYTL1/HS3ST2/CHST13/CSGALNACT1/CHSY1/CHST11/CHPF/CHPF2/XYLT1/CHST8/BMPR2/CHST15/CHST12/HS3ST5/EXT2
2	GO:0030279	negative regulation of ossification	BP	0.00585135	14	MEF2C/RFLNA/GREM1/ENPP1/CALCR/CCR1/LTBP3/CHSY1/SRGN/RFLNB/SMAD7/GATA1/SFRP1/RBPJ
2	GO:0014823	response to activity	BP	0.00586639	23	ZEB1/MMP2/FNDC5/MYOG/AGT/COL6A1/PRKAG3/POSTN/TNS2/PPARGC1A/UCP3/ITGB3/SMTNL1/PRKAA2/CRY2/KL/COL4A2/IL10/SELENON/CAPN3/CXCR4/BMP6/NFATC1
2	GO:0071222	cellular response to lipopolysaccharide	BP	0.00601339	53	MEF2C/PDE4B/VIM/SPON2/ANKRD1/TBXA2R/AXL/TLR4/ARID5A/LBP/BPI/TNFSF4/RARA/CCL2/CD14/LY86/EDNRB/MRC1/CARD8/CX3CR1/LILRA2/CD86/MMP9/CTSG/PRKCA/IL10/PPM1E/IRF8/TNFRSF1B/HAVCR2/NOS3/NLRP3/LILRB1/SCIMP/LILRB2/GATA1/MMP8/CD180/KMO/HCK/LY96/ABL1/BMP6/MMP3/TICAM2/CCR5/EPHB2/PDCD1LG2/CD36/CD80/CD68/TLR9/SIRPA
2	GO:2000516	positive regulation of CD4-positive, alpha-beta T cell activation	BP	0.00607334	17	HLX/TNFSF4/RARA/PRKCQ/TGFBR2/CD86/NLRP3/NCKAP1L/CD28/FOXP3/SASH3/HLA-DRA/HLA-DRB1/SOCS5/CCL19/CD160/CD80
2	GO:2001259	positive regulation of cation channel activity	BP	0.00607334	17	SCN1B/ANK2/JPH2/STAC3/ACTN2/TRDN/CASQ1/AKAP6/STAC/EDNRA/CACNB2/STAC2/LRRC55/FGF13/PKD2/CACNA2D1/CTSS
2	GO:0001764	neuron migration	BP	0.00607334	45	MEF2C/CAMK2A/DCLK1/CXCL12/EMX2/COL3A1/NDNF/TNN/NRP1/NTNG2/CAMK2B/ARX/PRKG1/AXL/UNC5C/TUBA1A/TWIST1/FGFR1/FYN/RELN/NDN/GPR173/SPOCK1/SATB2/APBB2/PHACTR1/CEP85L/FAT3/NR2F2/ABI3/GAS6/FGF13/CXCR4/NRP2/DCX/ASTN1/GATA3/DAB1/CCR4/RAPGEF2/DRD2/GATA2/SEMA3E/GPM6A/KIF26A
2	GO:0030178	negative regulation of Wnt signaling pathway	BP	0.00607334	45	DAB2/SFRP2/DACT1/HIC1/DACT3/TNN/NOG/ALPK2/SFRP4/PRKN/SOX17/CTHRC1/IGFBP4/AXIN2/GSC/NFATC4/DKK2/GREM1/PRICKLE1/BICC1/SFRP5/FZD1/RBMS3/FGF9/LATS2/FRZB/CDH2/NKD1/LRP1/TMEM170B/WNT11/HECW1/DRAXIN/PTPRO/APCDD1L/SHISA3/APOE/GLI3/TLE2/FOXO1/SFRP1/PTPRU/DKK3/GRB10/BARX1
2	GO:0061458	reproductive system development	BP	0.00607334	70	A2M/MMP2/SFRP2/FZD4/ZFPM2/SERPINF1/COL6A1/NOG/TNFAIP6/SULF1/BMP5/PGR/DHH/PDGFRA/AXL/GFRA1/SERPINA5/NPR2/GREB1L/LHX8/MMP14/SLIT3/FGF9/ACE/PTPRN/PTX3/PSAP/AR/RARA/MYOCD/KDR/C3/CYP1B1/SALL1/RHOBTB3/WT1/INSR/TGFB2/NR2F2/STAT5B/NOS3/BMP4/NTRK1/INHBB/SCX/GATA1/WNT9B/RBP4/BASP1/KIT/CYP7B1/CYP19A1/GATA6/SFRP1/GATA3/ADAMTS1/BMP6/SLIT2/RETN/TNC/ID4/GAS2/INHBA/TBX3/ROR2/PKD1/AMHR2/FNDC3A/CDKN1C/TLR9
2	GO:0032967	positive regulation of collagen biosynthetic process	BP	0.0062801	11	TGFB3/VIM/ENG/F2R/CREB3L1/DDR2/RUNX1/BMP4/SCX/RGCC/INHBA
2	GO:0043549	regulation of kinase activity	BP	0.00636822	116	PKIG/SLC8A3/TIE1/AGT/LDB2/NOX4/MUSK/THY1/TTN/PRKN/IGF1/PDGFRB/TEK/FERMT2/PDGFRA/FGF18/MAPT/AXL/AXIN2/EDN3/HTR2B/CHI3L1/ADRA2A/EEF1A2/TLR4/HEG1/DDR2/FLT4/PTPRB/ERBB4/FGFR1/CSF1R/ITGB3/SMPD1/RELN/DLG4/PKIA/LATS2/NTRK3/MYOCD/TGFBR2/SLAMF8/DUSP3/RASSF2/DEPTOR/PDGFD/ROR1/PIK3R6/DOK7/CSF1/GPRC5B/C5AR1/CD4/KDR/SPRY1/FGR/CD86/SLC8A1/CASS4/HYAL2/PIK3R5/FCGR1A/INSR/MAP3K12/LILRB4/PPM1E/TGFB2/CCN1/NR2F2/CD3…
2	GO:0010596	negative regulation of endothelial cell migration	BP	0.00647495	18	MEF2C/MEOX2/PTPRM/ACVRL1/SERPINF1/DCN/VASH1/STARD13/TBXA2R/ADAMTS9/MMRN2/DLL4/NR2F2/THBS1/APOE/RGCC/SPRED1/SLIT2
2	GO:0042088	T-helper 1 type immune response	BP	0.00647495	18	HLX/TLR4/IL1R1/ARID5A/TNFSF4/CCR2/HAVCR2/STAT4/SPN/IL18BP/EBI3/HLA-DRB1/SOCS5/CCL19/CD80/TMEM98/SLC11A1/LEF1
2	GO:0050432	catecholamine secretion	BP	0.00647495	18	CXCL12/SYT11/SYT6/PRKN/KCNB1/ADRA2A/HTR2A/TGM2/GRM2/PRKCB/PINK1/HTR1B/SYT15/SLC18A2/DRD2/SYT3/ADORA3/ADORA2A
2	GO:0002887	negative regulation of myeloid leukocyte mediated immunity	BP	0.00647495	7	SPI1/CX3CR1/FCGR2B/CCR2/CD300A/CD84/FOXF1
2	GO:0007512	adult heart development	BP	0.00647495	7	TCAP/APLNR/MYH6/MYH7/MEF2D/HAND2/SCUBE1
2	GO:0014733	regulation of skeletal muscle adaptation	BP	0.00647495	7	TNNI1/TNNC1/CAMK2B/MYH7/IGFBP5/TNNT1/ACTN3
2	GO:0042117	monocyte activation	BP	0.00647495	7	DYSF/FN1/CD33/CSF1/HYAL2/LILRB4/FOXP1
2	GO:0043383	negative T cell selection	BP	0.00647495	7	DOCK2/GLI3/CD28/SPN/PTPRC/CCR7/CD74
2	GO:0043951	negative regulation of cAMP-mediated signaling	BP	0.00647495	7	PDE2A/APLNR/OPRL1/PDE3A/PDE11A/PDE4D/LPAR1
2	GO:1904238	pericyte cell differentiation	BP	0.00647495	7	CD34/ACTA2/GPR4/SPI1/PDGFB/BMP4/FOXC2
2	GO:1903670	regulation of sprouting angiogenesis	BP	0.0066345	15	S100A1/RHOJ/TNN/JCAD/CREB3L1/ADAMTS9/KLF2/BMPER/ALOX5/IL10/ITGA5/JAK1/THBS1/PPP1R16B/CEMIP2
2	GO:0016358	dendrite development	BP	0.00666965	58	MEF2C/MAP1A/SYNE1/FZD4/CAMK2A/DCLK1/NRP1/BMP5/CAMK2B/ADGRB3/PRKG1/SCARF1/NFATC4/SHANK1/IQSEC1/PRICKLE1/PPFIA2/LZTS1/MAP6/SDC2/FYN/RELN/DLG4/HECW1/ZDHHC15/PACSIN1/COBL/PREX1/PHACTR1/PREX2/FAT3/CTNND2/PAK3/TNIK/LST1/NLGN2/HECW2/PTPRD/ABI3/APOE/CAMK1/FARP1/DPYSL5/LPAR1/OBSL1/ITGB1/NDP/ABL1/DOCK10/DNM3/DAB1/SARM1/RAPGEF2/EPHB2/ARF4/NEDD4/CUL7/NLGN1
2	GO:0061900	glial cell activation	BP	0.00673924	19	ZEB2/SYT11/KCNJ8/MAPT/LRP1/ITGB2/C5AR1/TYROBP/CX3CR1/AIF1/C1QA/MMP8/ITGAM/TTBK1/PTPRC/ADORA2A/CST7/TAFA3/TLR9
2	GO:0061384	heart trabecula morphogenesis	BP	0.00681649	13	NOG/ENG/BMP5/S1PR1/TEK/HEG1/HEY2/DLL4/TGFB2/RBP4/ADAMTS1/RBPJ/FHL2
2	GO:0090075	relaxation of muscle	BP	0.00681649	13	PLN/HRC/ATP1A2/SLN/TNNI2/PDE4B/PRKG1/ATP2A1/GUCY1A1/SLC8A1/PDE4D/ACTN3/PDE5A
2	GO:0150117	positive regulation of cell-substrate junction organization	BP	0.00681649	13	THY1/NRP1/TEK/FERMT2/IQSEC1/PIK3R1/MAPRE2/DUSP3/COL16A1/KDR/ABL1/SFRP1/PTPRJ
2	GO:0003228	atrial cardiac muscle tissue development	BP	0.00681872	10	NOG/MYH6/ENG/EDNRA/BVES/WNT2/CACNA1G/BMP4/GATA6/TBX3
2	GO:0010881	regulation of cardiac muscle contraction by regulation of the release of sequestered calcium ion	BP	0.00681872	10	PLN/ANK2/HRC/ATP1A2/CACNA1C/CASQ2/TMEM38A/DMD/SLC8A1/PRKACA
2	GO:0045932	negative regulation of muscle contraction	BP	0.00681872	10	ATP1A2/BIN1/PRKG1/ADRA2A/GUCY1A1/TNNT1/ARHGAP42/PIK3CG/DOCK4/PDE5A
2	GO:0042100	B cell proliferation	BP	0.00685344	26	MEF2C/BST1/PLCL2/TLR4/TYROBP/PKN1/FCGR2B/IL10/CD300A/MNDA/GAPT/NCKAP1L/BTK/CD180/TNFRSF4/ABL1/SASH3/GPR183/PTPRC/TNFSF13B/NFATC2/EPHB2/CD74/TLR9/IL7R/LEF1
2	GO:0019226	transmission of nerve impulse	BP	0.00690051	20	SCN1B/CHRNA1/JAM3/KCND2/COL6A1/KCNJ8/S1PR1/GPR88/NPR2/KCNA1/SCN11A/CNTNAP1/SPTBN4/OTOA/KCNQ3/KCNMB4/SCN4B/P2RX1/GPR35/AVPR1A
2	GO:0034113	heterotypic cell-cell adhesion	BP	0.00690051	20	ITGA7/JAM3/THY1/ITGB3/MYADM/ITGB2/ITGA4/PARVA/CD200/CD1D/IL10/ITGA5/LILRB2/ITGAX/ITGAM/ITGB1/PTPRC/ITGAV/GLDN/SIRPA
2	GO:0045165	cell fate commitment	BP	0.00691469	62	MEF2C/TBX15/SFRP2/ZNF521/MITF/MYOG/MYF6/MYL2/EBF2/PRRX1/SOX17/NRP1/DHH/ARX/RUNX2/GSC/GAS1/TGFB1I1/TNXB/ERBB4/FGFR1/TAL1/EYA1/EDNRA/BHLHE22/HEY2/LATS2/NOTCH4/AR/RARA/GDF3/WNT2/WNT11/SLAMF8/LOXL3/DLL4/KDR/SOX18/WT1/NR2F2/GAP43/BMP4/JAK1/ACVR1/GLI3/GATA1/FGF13/WNT9B/WNT5B/FOXP3/GATA6/ITGB1/OLIG1/SFRP1/GATA3/SPN/SOX5/RBPJ/FOXC2/TBX3/TOX/GATA2
2	GO:0007043	cell-cell junction assembly	BP	0.00699281	40	ANK2/CDH15/JAM3/AGT/ACVRL1/APLNR/GJA5/CDH5/PECAM1/ESAM/GJA4/CDH11/RAMP2/CDH20/CLDN11/SNAI1/MPDZ/ACE/CDH2/WNT11/CLDN5/TLN1/CDH19/CNTNAP1/PRKCA/PTPRO/TLN2/SMAD7/EPB41L3/GPBAR1/HDAC7/CDH6/CDH13/EPHB2/PIP5K1C/CLDN14/PRKACA/GJD3/CDH4/CDH22
2	GO:0032410	negative regulation of transporter activity	BP	0.00702213	21	PLN/ACTN2/TRDN/ATP1A2/CASQ2/SLN/KCNE4/ADRA2A/KCNE5/HECW1/MMP9/DRD4/HECW2/GRP/KCNAB1/PKD2/EPHB2/DRD2/GPR35/NEDD4/TLR9
2	GO:0015844	monoamine transport	BP	0.00703586	24	CXCL12/SYT11/SYT6/PRKN/KCNB1/ADRA2A/ITGB3/SLC29A3/HTR2A/TGM2/GRM2/DRD4/LILRB1/PRKCB/GPM6B/PINK1/HTR1B/SYT15/SLC18A2/P2RX1/DRD2/SYT3/ADORA3/ADORA2A
2	GO:0002704	negative regulation of leukocyte mediated immunity	BP	0.00704393	22	SPI1/CX3CR1/CR1/FCGR2B/CCR2/LILRB4/CD300A/PPP3CB/HAVCR2/SMAD7/NCKAP1L/SVEP1/LILRB1/CD84/FOXP3/IL4I1/SPN/PTPRC/CLEC4G/FOXF1/CD80/IL7R
2	GO:0007585	respiratory gaseous exchange by respiratory system	BP	0.00704393	23	ADORA1/ATP1A2/COL6A1/TNNC1/HNMT/ELN/TSHZ3/FLT4/CYSLTR1/UCP3/EDNRA/NDN/CHST11/FUT8/SELENON/NLGN2/GRP/DACH1/FTO/ECEL1/CSF2RB/NEK10/CCBE1
2	GO:0014855	striated muscle cell proliferation	BP	0.00704393	23	MEF2C/ZFPM2/MYOG/NOG/ERBB4/FGFR1/HGF/FGF9/HEY2/MEGF10/KCNK2/WNT2/RUNX1/TGFB2/FES/ANGPT1/SELENON/RBP4/GATA6/ABL1/RBPJ/SKI/FOXC2
2	GO:0045913	positive regulation of carbohydrate metabolic process	BP	0.00704393	23	NNMT/SORBS1/PTH1R/IGF1/IGF2/PPARGC1A/GPD1/RGN/HTR2A/PRKAA2/INSR/PDGFB/EGF/ADCYAP1R1/ACTN3/SLC4A4/DYRK2/FOXO1/ZBTB20/PRKACA/HAS2/MLXIPL/SLC45A3
2	GO:0051966	regulation of synaptic transmission, glutamatergic	BP	0.00704393	23	MEF2C/ADORA1/ATP1A2/TSHZ3/RELN/CDH2/HTR2A/CCL2/PLPPR4/CCR2/GRM2/NLGN2/NTRK1/KMO/DGKI/HTR1B/GRIK1/GRIK3/DRD2/ROR2/ADORA2A/NLGN1/GRM4
2	GO:0048675	axon extension	BP	0.00710441	34	DCLK1/CXCL12/LAMB2/SEMA6C/NRP1/FN1/MAPT/SEMA6B/EDN3/TRPV2/SLIT3/EDNRA/NDN/SEMA3G/ISLR2/TWF2/PLXNA4/DRAXIN/PPP3CB/APOE/SEMA5B/BMPR2/ITGB1/NRP2/ABL1/MEGF8/MACF1/SLIT2/SEMA3D/L1CAM/SEMA3C/SEMA5A/SEMA3E/CDH4
2	GO:0002399	MHC class II protein complex assembly	BP	0.00710441	8	HLA-DPB1/HLA-DOA/HLA-DPA1/HLA-DMB/HLA-DRA/HLA-DQA1/HLA-DRB1/HLA-DMA
2	GO:0002503	peptide antigen assembly with MHC class II protein complex	BP	0.00710441	8	HLA-DPB1/HLA-DOA/HLA-DPA1/HLA-DMB/HLA-DRA/HLA-DQA1/HLA-DRB1/HLA-DMA
2	GO:0009214	cyclic nucleotide catabolic process	BP	0.00710441	8	PDE2A/PDE4B/PDE7B/PDE1A/PDE4A/PDE10A/PDE4D/PDE5A
2	GO:0050966	detection of mechanical stimulus involved in sensory perception of pain	BP	0.00710441	8	CXCL12/KCNA1/FYN/HTR2A/SCN11A/BACE1/NTRK1/CXCR4
2	GO:1905063	regulation of vascular associated smooth muscle cell differentiation	BP	0.00710441	8	EFEMP2/ENG/FGF9/HEY2/PDGFB/KIT/NFATC2/NFATC1
2	GO:0010744	positive regulation of macrophage derived foam cell differentiation	BP	0.00711357	9	AGTR1/AGT/LPL/PLA2G2A/MSR1/CSF1/PLA2G5/CD36/APOB
2	GO:1900047	negative regulation of hemostasis	BP	0.00715441	16	FAP/COMP/PDGFRA/PRKG1/C1QTNF1/SERPING1/ADAMTS18/TFPI/SH2B3/NOS3/PDGFB/THBS1/APOE/VTN/PROC/PLAUR
2	GO:0046634	regulation of alpha-beta T cell activation	BP	0.00741851	33	HLX/ZBTB16/TNFSF4/RARA/PRKCQ/TGFBR2/LOXL3/RUNX1/CD86/CCR2/LILRB4/CD300A/SMAD7/NLRP3/NCKAP1L/LILRB1/GLI3/CD28/FOXP3/IL2RA/SASH3/GATA3/PTPRC/HLA-DRA/CLEC4G/EBI3/HLA-DRB1/RASAL3/SOCS5/ADORA2A/CCL19/CD160/CD80
2	GO:0008585	female gonad development	BP	0.00741851	29	A2M/MMP2/FZD4/ZFPM2/TNFAIP6/PGR/PDGFRA/NPR2/LHX8/MMP14/SLIT3/PTPRN/PTX3/KDR/WT1/INSR/NR2F2/STAT5B/NOS3/INHBB/KIT/CYP19A1/SFRP1/ADAMTS1/SLIT2/RETN/GAS2/INHBA/AMHR2
2	GO:0048706	embryonic skeletal system development	BP	0.00743479	36	ZEB1/TBX15/TGFB3/COL1A1/NOG/PRRX1/SULF1/RUNX2/PDGFRA/SOX11/GSC/HAND2/MMP16/NKX3-2/TWIST1/SLC2A10/MMP14/EYA1/COL11A1/EDNRA/FGF9/WNT11/SATB2/TGFBR2/CHST11/BMP4/XYLT1/ALX4/SULF2/GLI3/SCX/WNT9B/RBP4/PCSK5/MEGF8/FOXC2
2	GO:0060041	retina development in camera-type eye	BP	0.00744258	41	FZD4/PRPH2/PTPRM/RHOJ/MFRP/ACHE/ACVRL1/SERPINF1/LAMB2/THY1/ARHGEF15/SMARCD3/NRP1/PDGFRB/CABP4/PDGFRA/VSTM4/SAMD11/CRB1/ATP2B2/DIO3/DLL4/CYP1B1/FAT3/TGFB2/COL4A1/CLIC4/LAMC3/RBP4/TSPAN12/TUB/BMPR2/NDP/DCX/IMPG2/OPN4/SKI/ATP8A2/GPM6A/RET/RD3
2	GO:0002429	immune response-activating cell surface receptor signaling pathway	BP	0.00745818	72	MEF2C/THY1/PDE4B/CMTM3/PLCL2/TLR4/PLPP4/FYN/CMKLR1/PIK3R1/LBP/TRIL/CD14/RFTN1/DUSP3/C3AR1/C5AR1/TYROBP/FPR3/LAPTM5/FPR1/FGR/BMX/C3/LILRA2/CR1/FCGR2B/THEMIS2/LILRB4/FCMR/NFAM1/CD300A/MNDA/FCN1/FOXP1/PAK3/NCKAP1L/PDE4D/HLA-DPB1/FCER1G/LCP2/SCIMP/PRKCB/BTK/LAT2/PRAM1/NR4A3/SH2B2/CD28/LIPA/FOXP3/LPXN/CD276/ITGAM/HCK/LY96/ABL1/FYB1/GATA3/PTPRC/TESPA1/NFATC2/TICAM2/HLA-DRB1/CCR7/BTN3A1/CD160/ITK/KLHL6/…
2	GO:0007611	learning or memory	BP	0.00748331	65	MEF2C/MAP1A/SLC8A3/PDE1B/ATP1A2/SERPINF1/MUSK/NOG/SYT11/PRKN/ADGRB3/CLSTN2/GPR88/MAPT/MME/NFATC4/SHANK1/SLC24A2/TUBA1A/BRINP1/LHX8/FYN/LRRC66/OPRL1/ARL6IP5/ATP8A1/RELN/DLG4/NRXN2/KCNK2/HTR2A/SLC2A4/CLDN5/CCL11/ITGA8/CX3CR1/NPTX2/RASGRF1/INSR/LGMN/PPP3CB/PRKAR2B/ITGA5/APOE/NTRK1/JPH4/LILRB2/FGF13/ATXN1/KIT/MAN2B1/ITGB1/ABL1/TTBK1/CAMK2N1/SPECC1/JPH3/EPHB2/DRD2/ARF4/SLC6A1/SNAP25/EGR2/CRTC1/THRA
2	GO:0002700	regulation of production of molecular mediator of immune response	BP	0.00753679	47	TGFB3/SPON2/AXL/TLR4/TWIST1/IL1R1/ARID5A/TRIL/TNFSF4/TLR7/GPRC5B/LAPTM5/PKN1/CR1/CD86/FCGR2B/CCR2/LILRB4/IL10/TGFB2/TNFRSF1B/SMAD7/ANGPT1/NLRP3/LILRB1/SLC15A4/SCIMP/BTK/RBP4/NR4A3/KIT/CD28/FOXP3/TNFRSF4/SASH3/GATA3/PTPRC/TICAM2/NOD1/EPHB2/TNFSF13/CD160/CD36/CD226/CD74/TLR9/CARD9
2	GO:0060070	canonical Wnt signaling pathway	BP	0.0076203	73	DAB2/SFRP2/DACT1/FZD4/ZEB2/DACT3/COL1A1/ADGRA2/RECK/DAAM2/COL6A1/TNN/NOG/SFRP4/RSPO3/PRKN/SOX17/CTHRC1/IGFBP4/AXIN2/DKK2/GREM1/PRICKLE1/BICC1/SFRP5/FZD1/SNAI1/EDNRA/RBMS3/DIXDC1/FGF9/LATS2/FRZB/CDH2/NKD1/PTK7/WNT2/TMEM170B/WNT11/HECW1/NID1/GPRC5B/EDNRB/FZD2/DRAXIN/PTPRO/CDK14/SHISA3/CTNND2/EGF/RNF146/APOE/PYGO1/SULF2/GLI3/TLE2/WNT9B/LGR5/WNT5B/FOXO1/ILK/RSPO1/NDP/SFRP1/PTPRU/RBPJ/DAPK3/DKK3/SEMA5…
2	GO:0003230	cardiac atrium development	BP	0.00773978	14	ANK2/NOG/GJA5/MYH6/ENG/HEG1/HEY2/WNT2/WNT11/DLL4/TGFB2/CCN1/ACVR1/BMPR2
2	GO:0014046	dopamine secretion	BP	0.00773978	14	CXCL12/SYT11/SYT6/PRKN/HTR2A/TGM2/GRM2/PRKCB/PINK1/HTR1B/SYT15/SLC18A2/DRD2/SYT3
2	GO:0045601	regulation of endothelial cell differentiation	BP	0.00773978	14	ZEB1/ACVRL1/TMEM100/ATOH8/CDH5/S1PR2/NOTCH4/CLDN5/S1PR3/BMP4/ADD1/APOLD1/BMP6/PROC
2	GO:0099622	cardiac muscle cell membrane repolarization	BP	0.00773978	14	SCN1B/ANK2/KCNJ8/SCN5A/KCNE4/GJA5/SCN2B/KCNN2/KCNE5/KCNA5/KCNJ5/CACNA2D1/SNTA1/SCN4B
2	GO:2000050	regulation of non-canonical Wnt signaling pathway	BP	0.00776876	12	DAB2/SFRP2/DACT1/DAAM2/SFRP4/RSPO3/SFRP5/NKD1/WNT5B/ABL1/SFRP1/PLEKHA4
2	GO:0050806	positive regulation of synaptic transmission	BP	0.00783786	40	SLC8A3/ADORA1/LAMA2/RASGRF2/NOG/RAPSN/CLSTN2/MME/NFATC4/SLC24A2/TSHZ3/NALCN/CYP46A1/RELN/DLG4/CCL2/RIMS4/STX1B/TYROBP/CX3CR1/CCR2/LGMN/NLGN2/SLC1A3/APOE/NTRK1/KISS1/LILRB2/KMO/PINK1/FAM107A/ABL1/RETN/EPHB2/DRD2/ROR2/SNAP25/ADORA2A/NLGN1/CLSTN3
2	GO:0032411	positive regulation of transporter activity	BP	0.00783786	27	SCN1B/ANK2/JPH2/STAC3/ACTN2/TRDN/CASQ1/ATP2A1/AKAP6/STAC/RELN/EDNRA/CCL2/DMD/CACNB2/CCR2/STAC2/DRD4/TESC/LRRC55/FGF13/PKD2/CACNA2D1/ATP1B2/CTSS/ABCB1/EPHB2
2	GO:0051347	positive regulation of transferase activity	BP	0.00803496	86	AGTR1/TIE1/AGT/NOX4/MUSK/IGF1/PDGFRB/TEK/FERMT2/PDGFRA/FGF18/MAPT/AXL/AXIN2/EDN3/HTR2B/CHI3L1/GREM1/ADRA2A/EEF1A2/TLR4/DDR2/FLT4/ERBB4/FGFR1/CSF1R/ITGB3/RELN/DLG4/NTRK3/PRKCQ/TGFBR2/RASSF2/PDGFD/ROR1/PIK3R6/DOK7/CSF1/GPRC5B/CD4/KDR/CD200/CD86/CASS4/PIK3R5/FCGR1A/INSR/MAP3K12/TGFB2/CCN1/CD300A/INSRR/DRD4/ANGPT1/PDGFB/EGF/LCP2/THBS1/APOE/NTRK1/TENM1/TNFSF11/GAS6/SERINC1/RGCC/SNX9/CAMK1/PDGFC/PIK3CG…
2	GO:2000027	regulation of animal organ morphogenesis	BP	0.00805598	26	SFRP2/AGT/NOG/CD34/FGF7/SULF1/RUNX2/GREM1/FGFR1/FZD1/HGF/AR/PTK7/WNT2/CSF1/SPRY1/WT1/NTN4/FZD2/BMP4/PRKCB/SFRP1/GATA3/MSX1/MAGED1/TNFRSF11B
2	GO:0014032	neural crest cell development	BP	0.00825381	25	SEMA6C/NRP1/FN1/SEMA6B/EDN3/HAND2/HTR2B/TWIST1/ERBB4/ALDH1A2/EDNRA/CDH2/SEMA3G/EDNRB/BMP4/RADIL/ACVR1/SEMA5B/NRP2/SEMA3D/FOXC2/SEMA3C/SEMA5A/SEMA3E/RET
2	GO:0090303	positive regulation of wound healing	BP	0.00831217	19	EMILIN1/FERMT2/TBXA2R/ADRA2A/F2R/CCN4/DDR2/SMOC2/F7/EMILIN2/ENPP4/MYLK/THBS1/ANO6/CXCR4/ITGB1/VTN/FOXC2/CD36
2	GO:0030316	osteoclast differentiation	BP	0.00836635	30	MITF/FBN1/LRRC17/TNFAIP6/FAM20C/TLR4/CCN4/CSF1R/PIK3R1/CALCR/RASSF2/CSF1/TYROBP/CCR1/OSCAR/LILRB4/FOXP1/GAB2/LILRB3/LILRB1/DCSTAMP/TNFSF11/SFRP1/GPR183/GPR137B/FSTL3/TMEM178A/KLF10/SIGLEC15/TNFRSF11B
2	GO:0099565	chemical synaptic transmission, postsynaptic	BP	0.00836635	30	MEF2C/SLC1A7/SLC8A3/CHRNA1/SYNE1/ADORA1/CHRNG/DMPK/TMEM108/RGS4/SHANK1/P2RX6/P2RX5/RELN/S1PR2/DLG4/CHRNB1/STX1B/GLRB/DRD4/NLGN2/INSYN2A/GRIK5/INSYN2B/CBLN1/P2RX1/DRD2/ADORA2A/NLGN1/SLC29A1
2	GO:0045619	regulation of lymphocyte differentiation	BP	0.00842046	54	ZEB1/SMARCD3/HLX/AXL/DTX1/MMP14/ZBTB16/TNFSF4/RARA/TGFBR2/SLAMF8/LOXL3/SPI1/PIK3R6/RUNX1/CR1/CD86/CCR2/LILRB4/IL10/NFAM1/STAT5B/FGL2/SMAD7/NLRP3/BMP4/NCKAP1L/LILRB2/GLI3/GAS6/BTK/CD28/HLA-DOA/FOXP3/IL2RA/IL4I1/ABL1/SASH3/SFRP1/GATA3/PTPRC/TESPA1/HLA-DRA/CLEC4G/HLA-DRB1/INHBA/SOCS5/TOX/CCL19/CD80/CD74/TLR9/IL7R/LEF1
2	GO:0002820	negative regulation of adaptive immune response	BP	0.00844257	20	TNFSF4/LOXL3/CR1/FCGR2B/LILRB4/PPP3CB/HAVCR2/SMAD7/NCKAP1L/SVEP1/LILRB1/FOXP3/IL4I1/SPN/PTPRC/CLEC4G/SAMSN1/CD160/CD80/IL7R
2	GO:0008347	glial cell migration	BP	0.00844257	20	BMERB1/COL3A1/PTPRB/MMP14/RELN/NDN/CCL2/CSF1/CX3CR1/CCR2/LAMB1/TGFB2/GLI3/ATP1B2/P2RY12/GPR183/CSPG4/DAB1/HEXB/SUN2
2	GO:1905517	macrophage migration	BP	0.00844257	20	MMP2/EMILIN1/TRIM55/RARRES2/CSF1R/MMP14/CMKLR1/CCL2/SLAMF8/C3AR1/CSF1/C5AR1/EDNRB/CX3CR1/CD200/CCR2/THBS1/CYP19A1/P2RY12/ROR2
2	GO:0071677	positive regulation of mononuclear cell migration	BP	0.00846574	23	JAM2/CXCL12/JAM3/CD99L2/ITGB3/ITGA4/PDGFD/CX3CR1/CCR1/CCR2/LGMN/AIF1/ANO6/GAS6/CCL7/ABL1/SPN/CCL21/PLA2G7/CCR7/CCR6/DOCK8/CORO1A
2	GO:0055078	sodium ion homeostasis	BP	0.00856893	15	AGTR1/ATP1A2/AGT/CORIN/EDNRA/NPR1/EDNRB/SCN7A/SLC8A1/ATP1A4/SLC1A3/ATP1B2/DRD2/UPK3A/EXT2
2	GO:0090279	regulation of calcium ion import	BP	0.00856893	15	PLN/CXCL12/SLN/PDGFRB/PLPP4/FYN/TRPV2/ACE/CCL2/PPP3CB/PDGFB/EGF/PKD2/P2RX1/PPP3CC
2	GO:1903170	negative regulation of calcium ion transmembrane transport	BP	0.00856893	15	PLN/TRDN/ATP1A2/CASQ2/SLN/BIN1/ADRA2A/REM1/PPP3CB/DRD4/PKD2/DRD2/GPR35/PPP3CC/TLR9
2	GO:0010714	positive regulation of collagen metabolic process	BP	0.00890664	11	TGFB3/VIM/ENG/F2R/CREB3L1/DDR2/RUNX1/BMP4/SCX/RGCC/INHBA
2	GO:0034695	response to prostaglandin E	BP	0.00890664	11	A2M/PTGER2/TNFSF4/GNG2/PRKAA2/SCN11A/SFRP1/CCL21/CCR7/CCL19/PTGER4
2	GO:0035929	steroid hormone secretion	BP	0.00890664	11	DAB2/AGTR1/FZD4/AGT/C1QTNF1/CRY2/CYP19A1/SELENOM/BMP6/RETN/INHBA
2	GO:1900746	regulation of vascular endothelial growth factor signaling pathway	BP	0.00890664	11	EMILIN1/ADGRA2/DCN/JCAD/PTP4A3/TNXB/SMOC2/CD63/ADAMTS3/ITGB1/CCBE1
2	GO:1901020	negative regulation of calcium ion transmembrane transporter activity	BP	0.00890664	11	PLN/TRDN/ATP1A2/CASQ2/SLN/ADRA2A/DRD4/PKD2/DRD2/GPR35/TLR9
2	GO:1903034	regulation of response to wounding	BP	0.00895094	42	EMILIN1/MYOZ1/FAP/FERMT2/PDGFRA/TBXA2R/PRKG1/SCARF1/ADRA2A/C1QTNF1/TAFA5/F2R/SERPING1/CCN4/DDR2/ADAMTS18/SMOC2/TFPI/F7/EMILIN2/ALOX5/MMRN1/ENPP4/MYLK/IL10/FIGNL2/SH2B3/NOS3/PDGFB/THBS1/ANO6/APOE/SIGLEC10/CXCR4/ITGB1/VTN/EPHB2/VKORC1/FOXC2/PROC/CD36/PLAUR
2	GO:0051491	positive regulation of filopodium assembly	BP	0.00915313	13	TGFB3/NRP1/RHOQ/PALM/PIK3R1/RIPOR2/DPYSL3/TENM1/DNM3/CCL21/CCR7/NLGN1/GPM6A
2	GO:0060074	synapse maturation	BP	0.00915313	13	ARHGEF15/CAMK2B/ADGRB3/NFATC4/SHANK1/CHRDL1/PALM/RELN/SEZ6L/CX3CR1/CNTNAP1/IGSF21/NLGN1
2	GO:0060325	face morphogenesis	BP	0.00915313	13	MMP2/TGFB3/COL1A1/CRISPLD2/NOG/MYH3/PDGFRA/PRICKLE1/CLDN5/SCX/MSX1/SKI/LEF1
2	GO:0007520	myoblast fusion	BP	0.00923922	16	JAM2/MYOG/CACNA1S/ADAM12/CACNA1H/ADAMTS5/ADGRB3/PLEKHO1/TMEM182/RIPOR2/DOCK2/ERVFRD-1/CD53/ITGB1/NFATC2/EHD2
2	GO:0071219	cellular response to molecule of bacterial origin	BP	0.00928345	54	MEF2C/PDE4B/VIM/SPON2/ANKRD1/TBXA2R/AXL/TLR4/ARID5A/LBP/BPI/TNFSF4/RARA/CCL2/CD14/LY86/EDNRB/MRC1/CARD8/CX3CR1/LILRA2/CD86/MMP9/CTSG/FCGR2B/PRKCA/IL10/PPM1E/IRF8/TNFRSF1B/HAVCR2/NOS3/NLRP3/LILRB1/SCIMP/LILRB2/GATA1/MMP8/CD180/KMO/HCK/LY96/ABL1/BMP6/MMP3/TICAM2/CCR5/EPHB2/PDCD1LG2/CD36/CD80/CD68/TLR9/SIRPA
2	GO:0034219	carbohydrate transmembrane transport	BP	0.0099042	33	SORBS1/SLC2A5/AQP1/IGF1/RTN2/CLIP3/SLC45A1/ENPP1/SGCB/SLC2A10/RHOQ/EDNRA/PIK3R1/ACE/ACACB/SLC2A4/C3/PEA15/CLTCL1/INSR/AQP7/PRKCB/NR4A3/SLC2A3/SLC45A2/SLC27A1/SLC2A14/SLC5A9/SLC17A5/GRB10/SLC45A3/FFAR4/AQP9
2	GO:0045649	regulation of macrophage differentiation	BP	0.0101511	10	ZBTB46/CSF1/PRKCA/HCLS1/C1QC/QKI/LIF/INHBA/ROR2/GATA2
2	GO:0051953	negative regulation of amine transport	BP	0.0101511	10	ADORA1/SYT11/PRKG1/SLC43A1/RGS4/ADRA2A/ARL6IP5/SLC43A2/HTR1B/DRD2
2	GO:0014743	regulation of muscle hypertrophy	BP	0.0101511	18	LMCD1/AGT/IGF1/TRIM63/HAND2/RGS4/IGFBP5/AKAP6/MLIP/PI16/ACACB/PRKCA/TRPC3/TNFRSF1B/FOXP1/NR4A3/FOXO1/PDE5A
2	GO:0051496	positive regulation of stress fiber assembly	BP	0.0101511	18	TPM1/TGFB3/ARHGEF15/NRP1/SYNPO2L/LIMCH1/FERMT2/CCN2/WNT11/PPM1E/GPR65/RGCC/LPAR1/ABL1/EVL/SFRP1/FHOD1/ARHGEF10
2	GO:0044409	symbiont entry into host	BP	0.0101574	42	AGTR1/NCAM1/NRP1/LRRC15/AXL/ITGB3/SMPD1/PTX3/HTR2A/ANPEP/CD4/IFITM2/CD209/SIGLEC1/TRIM8/MRC1/CR1/CD86/ITGB5/HYAL2/INSR/LGALS1/SELPLG/FCN1/CH25H/ITGA5/TPCN1/GAS6/CLEC5A/ICAM1/SCARB2/TNFRSF4/CXCR4/ITGB1/CTSB/CCR5/CLEC4G/HLA-DRB1/ITGAV/CD80/HS3ST5/CD74
2	GO:0035567	non-canonical Wnt signaling pathway	BP	0.0102714	23	DAB2/SFRP2/DACT1/FZD4/DAAM2/SFRP4/RSPO3/CTHRC1/PRICKLE1/SFRP5/FZD1/FRZB/NKD1/PTK7/WNT11/PRICKLE2/FZD2/WNT9B/WNT5B/ABL1/SFRP1/PLEKHA4/FZD8
2	GO:0010718	positive regulation of epithelial to mesenchymal transition	BP	0.0103463	19	DAB2/TGFB3/COL1A1/AGT/ENG/FERMT2/AXIN2/LOXL2/TGFB1I1/TWIST1/TNXB/GLIPR2/SNAI1/TGFBR2/TGFB2/BMP4/ACVR1/RGCC/LEF1
2	GO:0048008	platelet-derived growth factor receptor signaling pathway	BP	0.0103463	19	PDGFRL/APOD/NRP1/PDGFRB/PDGFRA/PTGIR/ITGB3/LRP1/MYOCD/PDGFD/F7/PDGFB/PDGFC/NR4A3/LOX/ABL1/CSPG4/STON1/PTPRJ
2	GO:0044060	regulation of endocrine process	BP	0.0103463	14	DAB2/AGTR1/AGT/C1QTNF1/F2R/FGFR1/CRY2/KISS1/INHBB/CYP19A1/BMP6/RETN/INHBA/RAB8B
2	GO:0019233	sensory perception of pain	BP	0.0103786	22	ADORA1/CXCL12/KCND2/RETREG1/TMEM100/AQP1/MME/F2R/KCNA1/FYN/OPRL1/NDN/HTR2A/CCL2/SCN11A/CCR2/BACE1/NLGN2/NPY1R/NTRK1/LXN/CXCR4
2	GO:0030888	regulation of B cell proliferation	BP	0.0104112	20	MEF2C/BST1/TLR4/TYROBP/PKN1/FCGR2B/IL10/CD300A/MNDA/NCKAP1L/BTK/TNFRSF4/SASH3/GPR183/PTPRC/TNFSF13B/NFATC2/EPHB2/CD74/TLR9
2	GO:0050795	regulation of behavior	BP	0.0104112	20	MEF2C/ADORA1/HTR2B/SGIP1/OPRL1/RELN/DLG4/PTGDS/SLC24A4/GRP/APOE/NR4A3/HTR1B/RETN/EPHB2/DRD2/LEPR/ADORA2A/NLGN1/MBD5
2	GO:0010633	negative regulation of epithelial cell migration	BP	0.0104112	21	MEF2C/MEOX2/PTPRM/ACVRL1/SERPINF1/DCN/VASH1/STARD13/TBXA2R/ADAMTS9/MMRN2/DLL4/NR2F2/THBS1/APOE/RGCC/EVL/SPRED1/SLIT2/PTPRR/PTPRG
2	GO:0048645	animal organ formation	BP	0.0104112	21	MEF2C/NOG/SMARCD3/SOX17/SULF1/AXIN2/HAND2/NKX3-2/FGFR1/EYA1/AR/WNT2/WNT11/TGFBR2/SPRY1/RBM20/WT1/BMP4/GLI3/GATA6/RBPJ
2	GO:0051592	response to calcium ion	BP	0.0104817	37	MEF2C/CASQ2/SYT11/SYT6/SCN5A/TTN/KCNB1/TUBA1A/SMPD1/RYR1/PRKAA2/KCNMB1/GUCA1A/KCNMA1/LGMN/RASA4/TRPC3/CAPN3/KCNQ3/PCSK1/CLIC4/THBS1/ADD1/INHBB/ALOX5AP/KCNMB4/RASGRP2/PKD2/SYT15/TNNT2/NFATC2/SUCNR1/SYT3/TRPC1/SLC6A1/NEDD4/NLGN1
2	GO:1990138	neuron projection extension	BP	0.0106472	45	DCLK1/CXCL12/LAMB2/SEMA6C/TNN/ST8SIA2/POSTN/PRKN/NRP1/FN1/TMEM108/MAPT/SEMA6B/EDN3/PRICKLE1/TRPV2/SLIT3/EDNRA/NDN/SEMA3G/ISLR2/RNF157/ITGA4/TWF2/PLXNA4/DRAXIN/PPP3CB/APOE/SEMA5B/BMPR2/CXCR4/ITGB1/NRP2/ABL1/MEGF8/MACF1/SLIT2/SYT3/SEMA3D/L1CAM/SEMA3C/SEMA5A/SEMA3E/CYFIP2/CDH4
2	GO:0010743	regulation of macrophage derived foam cell differentiation	BP	0.0108133	12	AGTR1/AGT/LPL/PLA2G2A/ITGB3/MSR1/CSF1/PLA2G5/CETP/ITGAV/CD36/APOB
2	GO:0033688	regulation of osteoblast proliferation	BP	0.0108133	12	TNN/CTHRC1/TMEM119/AXIN2/GREM1/ITGB3/CCN1/GATA1/ABL1/SFRP1/MN1/ITGAV
2	GO:0098868	bone growth	BP	0.0108133	12	BNC2/COMP/NPR2/DDR2/THBS3/RARA/EVC/MMP13/TGFBR2/RARB/MSX2/LEPR
2	GO:0003184	pulmonary valve morphogenesis	BP	0.0111195	9	HEYL/GJA5/ADAMTS5/HEY2/TGFB2/NOS3/BMP4/SLIT2/NFATC1
2	GO:0035809	regulation of urine volume	BP	0.0111195	9	OPRL1/NPR1/GNAI2/AVPR2/EDNRB/HYAL2/DRD2/ADORA2A/HAS2
2	GO:0045723	positive regulation of fatty acid biosynthetic process	BP	0.0111195	9	RGN/ABCD1/SIRT2/MLXIPL/AVPR1A/LPGAT1/SLC45A3/CD74/APOC2
2	GO:0099505	regulation of presynaptic membrane potential	BP	0.0111195	9	KCNJ8/KCNA1/KCNC1/KCNMB4/GRIA3/GRIK5/KCNJ11/GRIK3/GRIK4
2	GO:0001941	postsynaptic membrane organization	BP	0.0111833	15	MUSK/RAPSN/COLQ/CHRDL1/RELN/DLG4/NRXN2/CDH2/CHRNB1/GLRB/NLGN2/APOE/FARP1/EPHB2/NLGN1
2	GO:0140448	signaling receptor ligand precursor processing	BP	0.0111833	15	MME/ENPEP/CORIN/ACE/CTSZ/CMA1/CTSG/BACE1/DISP1/PCSK1/PCSK5/SCG5/PLA2G7/CPA3/CPE
2	GO:0048864	stem cell development	BP	0.011278	26	SEMA6C/NRP1/FN1/SEMA6B/EDN3/HAND2/HTR2B/TWIST1/ERBB4/ALDH1A2/EDNRA/CDH2/SEMA3G/EDNRB/BMP4/RADIL/ACVR1/SEMA5B/NRP2/PTPRC/SEMA3D/FOXC2/SEMA3C/SEMA5A/SEMA3E/RET
2	GO:0071774	response to fibroblast growth factor	BP	0.0112792	30	COL1A1/NDNF/NOG/POSTN/FGF7/SULF1/FAM20C/RUNX2/FGF18/NPR2/CREB3L1/CCN2/FGFR1/KCNC1/SMOC2/FGF9/CCL2/DLL4/SPRY1/HYAL2/KL/THBS1/SULF2/HHIP/ITGB1/FGF5/SFRP1/GATA3/TNC/EXT2
2	GO:0001977	renal system process involved in regulation of blood volume	BP	0.0116624	7	ADORA1/GJA5/CORO2B/F2R/PTPRO/PDGFB/GAS6
2	GO:0008212	mineralocorticoid metabolic process	BP	0.0116624	7	DAB2/CACNA1H/BMP5/EDNRB/CYP21A2/BMP6/DKK3
2	GO:0050655	dermatan sulfate proteoglycan metabolic process	BP	0.0116624	7	DSEL/CSGALNACT2/CSGALNACT1/HEXA/IDUA/CHST12/HEXB
2	GO:0051956	negative regulation of amino acid transport	BP	0.0116624	7	ADORA1/PRKG1/SLC43A1/RGS4/ARL6IP5/SLC43A2/HTR1B
2	GO:0150079	negative regulation of neuroinflammatory response	BP	0.0116624	7	SYT11/IGF1/CD200/TNFRSF1B/PTPRC/CST7/TAFA3
2	GO:0007158	neuron cell-cell adhesion	BP	0.0117346	8	CNTN4/NRXN2/NCAM2/NINJ2/NLGN2/ASTN1/NLGN1/RET
2	GO:0032488	Cdc42 protein signal transduction	BP	0.0117346	8	RHOJ/RHOBTB1/NRP1/RHOBTB2/APOE/WAS/RHOU/ABL1
2	GO:0060841	venous blood vessel development	BP	0.0117346	8	ACVRL1/APLNR/ENG/HEG1/BMPR2/FOXF1/SEMA3C/CCBE1
2	GO:2000310	regulation of NMDA receptor activity	BP	0.0117346	8	MEF2C/RELN/DLG4/CCL2/CCR2/DAPK1/EPHB2/NLGN1
2	GO:0050433	regulation of catecholamine secretion	BP	0.01179	16	CXCL12/SYT11/SYT6/PRKN/KCNB1/ADRA2A/HTR2A/GRM2/PRKCB/PINK1/HTR1B/SYT15/DRD2/SYT3/ADORA3/ADORA2A
2	GO:0061333	renal tubule morphogenesis	BP	0.0119059	24	MEF2C/ADAMTS16/AGT/NOG/DCHS1/KIF26B/GREM1/TMEM59L/GREB1L/EYA1/WNT11/SALL1/WT1/BMP4/COL4A1/GLI3/WNT9B/KLHL3/PKD2/LGR5/ILK/GATA3/MAGED1/PKD1
2	GO:0051345	positive regulation of hydrolase activity	BP	0.0120081	102	MEF2C/AGTR1/CTSK/ARHGAP6/THY1/RASGRF2/ARHGEF15/RGS11/DLC1/PDGFRB/RCN3/GPIHBP1/RASGRP3/FERMT2/PDGFRA/MAPT/SYDE1/HTR2B/F2R/COL4A3/CCL14/FGFR1/FYN/TIAM2/ARL6IP5/RASGRP4/RGS16/EDNRA/PSAP/NTRK3/CD33/HTR2A/MAPRE2/ITGA1/CCL2/WNT11/TBC1D1/PREX1/UACA/PLA2G5/C5AR1/CCL11/CCL23/LAPTM5/CARD8/CD200/NLRP12/RASGRF1/CR1/CD86/ARHGAP42/PREX2/NLRC4/LGMN/TGM2/CD300A/PLCB2/NLRP3/GPR65/NTRK1/ARHGAP22/ASAP3/SNX9/SELE/RA…
2	GO:0042093	T-helper cell differentiation	BP	0.0122077	23	HLX/TNFSF4/RARA/LOXL3/CD86/RORC/FOXP1/SMAD7/NLRP3/JAK1/STAT4/FOXP3/GATA3/SPN/GPR183/HLA-DRA/HLA-DRB1/SOCS5/CCL19/CD80/TMEM98/PTGER4/LEF1
2	GO:0031295	T cell costimulation	BP	0.0122624	17	FYN/TNFSF4/CD86/LGALS1/LILRB4/LILRB2/CD28/SPN/CCL21/TNFSF13B/PDCD1LG2/CCR7/CCL19/CD160/CD80/VAV1/CD5
2	GO:0030212	hyaluronan metabolic process	BP	0.0122837	13	ITIH4/TNFAIP6/ITIH3/LYVE1/STAB2/HYAL2/HEXA/PDGFB/EGF/CEMIP2/HEXB/HAS2/ITIH5
2	GO:0050869	negative regulation of B cell activation	BP	0.0122837	13	TYROBP/LAPTM5/PKN1/CR1/FCGR2B/IL10/CD300A/MNDA/BTK/FOXP3/SFRP1/INHBA/SAMSN1
2	GO:0003181	atrioventricular valve morphogenesis	BP	0.0125711	11	HEYL/DCHS1/AXIN2/TWIST1/SLIT3/HEY2/TGFBR2/TGFB2/CCN1/ACVR1/BMPR2
2	GO:0003416	endochondral bone growth	BP	0.0125711	11	BNC2/COMP/NPR2/DDR2/THBS3/RARA/EVC/MMP13/TGFBR2/RARB/MSX2
2	GO:0014829	vascular associated smooth muscle contraction	BP	0.0125711	11	ACTA2/COMP/GRIP2/EDN3/EDNRA/HTR2A/EDNRB/SLC8A1/ARHGAP42/DOCK4/P2RX1
2	GO:0035988	chondrocyte proliferation	BP	0.0125711	11	MUSTN1/COMP/MMP16/NPR2/DDR2/CCN2/PBXIP1/MMP14/SMAD7/BMPR2/LEF1
2	GO:0051450	myoblast proliferation	BP	0.0125711	11	KLHL41/ATOH8/IGF1/FGF7/HGF/MEGF10/KCNA5/FGR/FES/GATA6/ABL1
2	GO:0051965	positive regulation of synapse assembly	BP	0.0126331	19	SLITRK4/ST8SIA2/THBS2/ADGRB3/CLSTN2/SYNDIG1/LINGO4/LRRN1/SRPX2/NLGN2/PTPRD/NTRK1/SLITRK2/CBLN1/EPHB2/LRRN3/NLGN1/CLSTN3/LRRC4B
2	GO:0006865	amino acid transport	BP	0.0126532	38	SLC1A7/ADORA1/ATP1A2/KCNJ8/PRKG1/SLC43A1/RGS4/ARL6IP5/SLC16A2/SLC7A7/SLC43A2/SLC6A12/GRM2/SLC6A17/SFXN3/SLC22A4/SLC38A4/SLC15A4/SLC38A3/SLC1A3/PRAF2/SLC6A13/KMO/SLC38A11/HTR1B/ITGB1/UCP2/SLC6A1/ADORA2A/SLC66A1LP/SLC3A1/SLC16A10/SLC17A5/TRPC4/SLC6A6/AVPR1A/SLC11A1/SLC38A10
2	GO:0050848	regulation of calcium-mediated signaling	BP	0.0132535	26	LMCD1/MYOZ1/TMEM100/BST1/MYOZ2/IGF1/PDGFRB/PDGFRA/MAPT/RGN/AKAP6/CMKLR1/P2RX5/CALCR/CD4/RAMP3/PPP3CB/SLC24A4/ACTN3/DYRK2/CA8/PLEK/CDH13/ITPR1/PPP3CC/FHL2
2	GO:0002064	epithelial cell development	BP	0.0133209	53	PDE2A/LAMB2/VIM/BMP5/CDH5/ACTA2/PECAM1/PGR/TMOD1/HEG1/NKX3-2/COL18A1/S1PR2/EDNRA/SIDT2/GPR4/MYADM/FRZB/CDH2/AR/RARA/CLDN5/EDNRB/ROBO4/KDR/SOX18/PODXL/RILPL1/S1PR3/PDGFB/BMP4/PDE4D/CLIC4/NTRK1/RARB/ADD1/GATA1/ICAM1/RAPGEF1/WNT5B/FOXP3/PPP1R16B/CXCR4/BMP6/RAPGEF2/FOXC2/PROC/PALLD/GATA2/PLOD3/FNDC3A/TLR9/SIPA1
2	GO:1904707	positive regulation of vascular associated smooth muscle cell proliferation	BP	0.0135194	14	MMP2/IGF1/MEF2D/IGFBP5/DDR2/FGF9/GNAI2/MMP9/IL10/PDGFB/NR4A3/HTR1B/ADAMTS1/CALCRL
2	GO:0019221	cytokine-mediated signaling pathway	BP	0.0139029	106	THPO/FZD4/CXCL12/PADI2/EDA2R/PRKN/AXL/WBP1L/PXDN/CCL14/PLVAP/CSF1R/CMKLR1/IL1R1/SLIT3/PIK3R1/GREM2/DOK1/IL3RA/CCL2/SPI1/CSF1/IL11RA/CCRL2/CCL11/CD4/ACKR1/IFITM2/CCL23/LAPTM5/CARD8/CX3CR1/LILRA2/CCR1/CTSG/CCR2/CD300LF/HCLS1/LILRB4/ENTREP1/STAT5B/LILRA1/TNFRSF1B/SH2B3/CSF2RA/TNFRSF19/ANGPT1/PDGFB/JAK1/CSF3R/LILRB1/FCER1G/IL21R/AGPAT1/IL10RA/BIRC7/LILRB2/TNFSF11/GAS6/NAIP/MMP8/STAT4/SH2B2/KIT/CCR8/S…
2	GO:0050890	cognition	BP	0.0142707	71	MEF2C/MAP1A/SOBP/SLC8A3/ADORA1/PDE1B/ATP1A2/SERPINF1/MUSK/NOG/SYT11/PRKN/ADGRB3/CLSTN2/GPR88/MAPT/MME/NFATC4/SHANK1/SLC24A2/TUBA1A/BRINP1/LHX8/FYN/LRRC66/OPRL1/ARL6IP5/ATP8A1/RELN/DLG4/NRXN2/SHROOM4/KCNK2/HTR2A/SLC2A4/CLDN5/C5AR1/CCL11/ITGA8/CX3CR1/NPTX2/RASGRF1/INSR/LGMN/PPP3CB/PRKAR2B/ITGA5/APOE/NTRK1/JPH4/LILRB2/FGF13/ATXN1/KIT/MAN2B1/FAM107A/ITGB1/ABL1/TTBK1/CAMK2N1/SPECC1/JPH3/EPHB2/DRD2/HLA…
2	GO:0002709	regulation of T cell mediated immunity	BP	0.014382	28	IL1R1/ARID5A/TNFSF4/CD1D/FCGR2B/CCR2/LILRB4/TNFRSF1B/PPP3CB/SMAD7/NLRP3/NCKAP1L/LILRB1/CD1C/WAS/FOXP3/IL4I1/CD1B/SASH3/GATA3/SPN/PTPRC/CD1E/HLA-DRA/CLEC4G/HLA-DRB1/CD80/IL7R
2	GO:0001504	neurotransmitter uptake	BP	0.0144617	15	SLC1A7/ATP1A2/PRKN/ITGB3/SLC6A12/DRD4/SLC1A3/SLC6A13/GPM6B/ITGB1/SLC18A2/DRD2/SLC6A1/SNAP25/SLC29A1
2	GO:0030195	negative regulation of blood coagulation	BP	0.0144617	15	FAP/PDGFRA/PRKG1/C1QTNF1/SERPING1/ADAMTS18/TFPI/SH2B3/NOS3/PDGFB/THBS1/APOE/VTN/PROC/PLAUR
2	GO:0006590	thyroid hormone generation	BP	0.0146467	10	CTSK/CPQ/DIO2/SLC16A2/SLCO1C1/TPO/GATA3/CTSB/HPN/SLC16A10
2	GO:0014912	negative regulation of smooth muscle cell migration	BP	0.0146467	10	MEF2C/TPM1/PRKG1/IGFBP5/TAFA5/LRP1/MYOCD/AIF1/BMP4/SLIT2
2	GO:0033630	positive regulation of cell adhesion mediated by integrin	BP	0.0146467	10	SFRP2/ITGB3/TGFB2/PODXL/NCKAP1L/P2RY12/CCL21/LIF/FOXC2/RET
2	GO:0071676	negative regulation of mononuclear cell migration	BP	0.0146467	10	PADI2/APOD/BMP5/GREM1/NBL1/CCL2/SLAMF8/RIPOR2/CD200/SLIT2
2	GO:0099560	synaptic membrane adhesion	BP	0.0146467	10	NTNG2/SPARCL1/LRFN5/GPC4/LRRC4C/PCDH17/PTPRD/CDH6/SLITRK2/LRRC4B
2	GO:1904706	negative regulation of vascular associated smooth muscle cell proliferation	BP	0.0146467	10	MEF2C/TPM1/TGFB3/EFEMP2/CNN1/PRKG1/TAFA5/MYOCD/IL10/BMP4
2	GO:0070528	protein kinase C signaling	BP	0.0147337	12	FIBIN/CSRP3/ANKRD1/HTR2B/FLT4/AKAP12/DGKD/MYADM/WNT11/SEZ6L/PDGFB/PLEK
2	GO:0048332	mesoderm morphogenesis	BP	0.0149611	22	SFRP2/NOG/FGFR1/TAL1/EYA1/SNAI1/ITGB3/WNT11/ITGA8/BMP4/ACVR1/SCX/BMPR2/ITGB1/FOXF1/INHBA/FOXC2/TBX3/PRKACA/POFUT2/EXT2/LEF1
2	GO:1904888	cranial skeletal system development	BP	0.0149611	22	TBX15/TGFB3/NOG/PRRX1/RUNX2/PDGFRA/MMP16/TWIST1/MMP14/EDNRA/TGFBR2/CHST11/TGFB2/BMP4/GLI3/WNT9B/MSX2/FREM1/RAB23/MEGF8/FOXN3/FOXC2
2	GO:0001774	microglial cell activation	BP	0.0149719	16	SYT11/KCNJ8/MAPT/ITGB2/C5AR1/TYROBP/CX3CR1/AIF1/C1QA/MMP8/ITGAM/TTBK1/PTPRC/CST7/TAFA3/TLR9
2	GO:0043300	regulation of leukocyte degranulation	BP	0.0149719	16	SPI1/ITGB2/FGR/FCGR2B/CCR2/CD300A/FES/GAB2/NCKAP1L/CD84/GATA1/PRAM1/ITGAM/FOXF1/ADGRE2/GATA2
2	GO:0071526	semaphorin-plexin signaling pathway	BP	0.0149719	16	NCAM1/SEMA6C/NRP1/PLXND1/SEMA6B/HAND2/EDNRA/SEMA3G/KDR/PLXNA4/SEMA5B/NRP2/SEMA3D/SEMA3C/SEMA5A/SEMA3E
2	GO:0045444	fat cell differentiation	BP	0.0149764	57	SFRP2/ZFPM2/FNDC5/FABP3/RETREG1/RARRES2/EBF2/KCNJ8/C1QTNF3/MB/RUNX1T1/FERMT2/PPARGC1A/PDGFRA/AXIN2/TLCD3B/LPL/CLIP3/MEDAG/NPR2/ENPP1/CCN4/TGFB1I1/CMKLR1/ADGRF5/FRZB/SLC39A13/GDF10/ZBTB16/GDF6/GDF3/MMP11/HTR2A/PRDM16/SLC2A4/ALOX5/RORC/JDP2/INHBB/NR4A3/MSX2/SH2B2/WNT5B/FOXO1/SFRP1/FTO/CCDC3/RETN/TRIO/ID4/SIRT2/SDF4/GATA2/LRP3/EGR2/GRK5/FFAR4
2	GO:0010611	regulation of cardiac muscle hypertrophy	BP	0.0153372	17	LMCD1/AGT/IGF1/TRIM63/HAND2/RGS4/AKAP6/MLIP/PI16/ACACB/PRKCA/TRPC3/TNFRSF1B/FOXP1/NR4A3/FOXO1/PDE5A
2	GO:0031294	lymphocyte costimulation	BP	0.0153372	17	FYN/TNFSF4/CD86/LGALS1/LILRB4/LILRB2/CD28/SPN/CCL21/TNFSF13B/PDCD1LG2/CCR7/CCL19/CD160/CD80/VAV1/CD5
2	GO:0051489	regulation of filopodium assembly	BP	0.0153372	17	TGFB3/DAAM2/NRP1/RHOQ/PALM/PIK3R1/RIPOR2/DPYSL3/GAP43/TENM1/PPP1R16B/DNM3/CCL21/EPHB2/CCR7/NLGN1/GPM6A
2	GO:0002823	negative regulation of adaptive immune response based on somatic recombination of immune receptors built from immunoglobulin superfamily domains	BP	0.0154941	18	TNFSF4/LOXL3/CR1/FCGR2B/LILRB4/PPP3CB/HAVCR2/SMAD7/NCKAP1L/SVEP1/LILRB1/FOXP3/IL4I1/SPN/PTPRC/CLEC4G/CD80/IL7R
2	GO:0046638	positive regulation of alpha-beta T cell differentiation	BP	0.0154941	18	HLX/ZBTB16/TNFSF4/RARA/TGFBR2/RUNX1/CD86/LILRB4/NLRP3/NCKAP1L/GLI3/FOXP3/SASH3/HLA-DRA/HLA-DRB1/SOCS5/CCL19/CD80
2	GO:1902305	regulation of sodium ion transmembrane transport	BP	0.0154941	18	SCN1B/FXYD1/ATP1A2/SCN5A/SCN2B/FGF14/DMD/HECW1/SCN3B/DRD4/HECW2/GRP/TESC/FGF13/ATP1B2/SNTA1/SCN4B/NEDD4
2	GO:0046632	alpha-beta T cell differentiation	BP	0.01596	34	HLX/ZBTB16/TNFSF4/RARA/TGFBR2/LOXL3/RUNX1/CD86/RORC/LILRB4/FOXP1/SMAD7/NLRP3/NCKAP1L/JAK1/GLI3/STAT4/TNFSF8/FOXP3/ABL1/SASH3/GATA3/SPN/GPR183/HLA-DRA/HLA-DRB1/SOCS5/TOX/CCL19/CD80/TMEM98/ITK/PTGER4/LEF1
2	GO:0062013	positive regulation of small molecule metabolic process	BP	0.01596	34	DAB2/NNMT/SORBS1/PTH1R/IGF1/IGF2/PPARGC1A/GPD1/RGN/TWIST1/HTR2A/PRKAA2/GUCA1A/INSR/NOS3/ADCYAP1R1/ACTN3/SLC4A4/APOE/DYRK2/NR4A3/FOXO1/PINK1/ZBTB20/BMP6/ABCD1/PRKACA/SIRT2/MLXIPL/AVPR1A/LPGAT1/SLC45A3/CD74/APOC2
2	GO:0048708	astrocyte differentiation	BP	0.0161467	25	ZEB2/LAMB2/NOG/BIN1/VIM/MAPT/TLR4/TAL1/PLP1/TSPAN2/LRP1/ROR1/C5AR1/PLPP3/GAP43/C1QA/LAMC3/QKI/ABL1/TTBK1/DAB1/LIF/ID4/ROR2/ADORA2A
2	GO:0048873	homeostasis of number of cells within a tissue	BP	0.0163338	13	COL14A1/F2R/TUBA1A/CSF1/CCR2/AKT3/NOS3/GATA1/LIPA/ILDR2/SASH3/GATA2/CORO1A
2	GO:0050767	regulation of neurogenesis	BP	0.0163986	84	FZD4/CXCL12/SERPINF1/VCAN/DAAM2/SEMA6C/THY1/NOG/BIN1/PRTG/SMARCD3/NRP1/HEYL/FN1/PLXND1/CAMK2B/SOX11/PITX3/MAPT/SEMA6B/MME/NFATC4/CYSLTR1/BRINP1/MAP6/TIAM2/TRPV2/BHLHE41/ASPA/PLXNC1/RELN/ACE/HEY2/WNT2/SEMA3G/ISLR2/DLL4/CCL11/CX3CR1/TWF2/TGM2/PLXNA4/DRAXIN/TNFRSF1B/PTPRD/GLI3/FGF13/QKI/KIT/SEMA5B/DPYSL5/GJC2/BMPR2/OBSL1/CXCR4/ITGB1/MEGF8/TTBK1/DAB1/MACF1/LIF/RAPGEF2/HAPLN3/SLIT2/LTA/EPHB2/DRD2/SKI/…
2	GO:0097305	response to alcohol	BP	0.0164297	57	A2M/ADCY2/CTSK/CDO1/IGFBP7/TBXA2R/RGS4/FYN/SLIT3/KLF9/PTGER2/ACE/PTGFR/TNFSF4/RARA/GNG2/PTGDR/KLF2/PRKAA2/GRAMD1B/CD14/SLC2A4/KCNMB1/TGFBR2/TBXAS1/F7/CLDN5/CYP1B1/SCN11A/CYBB/GRAMD1A/H6PD/PRKD1/DRD4/ADCYAP1R1/INHBB/PRKCB/LIPA/FOXP3/HTR1B/CCL7/SFRP1/CCL21/PTPRC/ST6GAL1/SLIT2/CCR5/DRD2/TNC/INHBA/CCR7/CCL19/SDF4/AVPR1A/PTGER4/RGS19/CARD9
2	GO:0001776	leukocyte homeostasis	BP	0.016441	31	MEF2C/JAM3/PDE4B/AXL/F2R/CSF1/SLC40A1/PKN1/CCR2/STAT5B/GAPT/PPP3CB/SH2B3/NCKAP1L/SLC15A4/BTK/SH2B2/LIPA/FOXP3/IL2RA/XKR8/ABL1/DOCK10/SASH3/GPR183/SPTA1/TNFSF13B/CD74/IL7R/FLT3/CORO1A
2	GO:0061326	renal tubule development	BP	0.01656	28	MEF2C/ADAMTS16/AGT/NOG/AQP1/HEYL/DCHS1/KIF26B/GREM1/PRICKLE1/TMEM59L/GREB1L/EYA1/WNT11/SALL1/WT1/BMP4/COL4A1/GLI3/WNT9B/KLHL3/PKD2/LGR5/ILK/GATA3/LIF/MAGED1/PKD1
2	GO:0007413	axonal fasciculation	BP	0.0166265	9	NRP1/EPHA3/CNTN4/CRTAC1/NDN/NCAM2/MEGF8/EPHB2/SEMA5A
2	GO:0106030	neuron projection fasciculation	BP	0.0166265	9	NRP1/EPHA3/CNTN4/CRTAC1/NDN/NCAM2/MEGF8/EPHB2/SEMA5A
2	GO:0051153	regulation of striated muscle cell differentiation	BP	0.0166926	24	PLPP7/MEF2C/RBM24/MYOG/LMOD3/MYF6/MYLK3/IGF1/DMPK/TMEM119/RGS4/AKAP6/TRIM72/BHLHE41/MMP14/PI16/RPL3L/MYOCD/PRKD1/FOXP1/BMP4/ACTN3/MSX1/HDAC9
2	GO:0022612	gland morphogenesis	BP	0.0168437	33	MMP2/TGFB3/NOG/NRP1/PLXND1/FGF7/SULF1/PGR/LIMS2/IGFBP5/FGFR1/CSF1R/HGF/AR/TGFBR2/CSF1/CCL11/NTN4/TGM2/TGFB2/BMP4/SULF2/GLI3/MSX2/LIPA/CYP7B1/SFRP1/HPN/TNC/ID4/TBX3/SEMA3C/VDR
2	GO:0030177	positive regulation of Wnt signaling pathway	BP	0.0171524	37	DAB2/SFRP2/DACT1/ZEB2/COL1A1/ADGRA2/RECK/DAAM2/SFRP4/RSPO3/SULF1/DKK2/CCN4/PBXIP1/DIXDC1/FGF9/NKD1/PTK7/GPRC5B/SALL1/EGF/RNF146/SULF2/LGR5/WNT5B/ILK/RSPO1/ABL1/SFRP1/MACF1/RBPJ/DAPK3/SKI/SEMA5A/PLEKHA4/HHEX/LEF1
2	GO:0030183	B cell differentiation	BP	0.0171524	37	PLCL2/MMP14/PIK3R1/ITM2A/SLAMF8/SPI1/ITGA4/LYL1/CR1/FCGR2B/LGALS1/IL10/NFAM1/STAT5B/IRF8/NCKAP1L/NTRK1/BTK/KIT/IL4I1/ITGB1/ABL1/DOCK10/SFRP1/GPR183/PTPRC/ADGRG3/TNFSF13B/HDAC9/MFNG/RBPJ/CMTM7/INHBA/HHEX/TLR9/PTPRJ/FLT3
2	GO:0048813	dendrite morphogenesis	BP	0.0171524	37	SYNE1/FZD4/DCLK1/NRP1/CAMK2B/ADGRB3/NFATC4/SHANK1/PPFIA2/LZTS1/MAP6/SDC2/FYN/RELN/DLG4/HECW1/ZDHHC15/PHACTR1/PREX2/CTNND2/PAK3/TNIK/HECW2/PTPRD/ABI3/FARP1/DPYSL5/OBSL1/ITGB1/DOCK10/DNM3/SARM1/RAPGEF2/EPHB2/NEDD4/CUL7/NLGN1
2	GO:0002294	CD4-positive, alpha-beta T cell differentiation involved in immune response	BP	0.0172522	23	HLX/TNFSF4/RARA/LOXL3/CD86/RORC/FOXP1/SMAD7/NLRP3/JAK1/STAT4/FOXP3/GATA3/SPN/GPR183/HLA-DRA/HLA-DRB1/SOCS5/CCL19/CD80/TMEM98/PTGER4/LEF1
2	GO:0060079	excitatory postsynaptic potential	BP	0.0172948	27	MEF2C/SLC1A7/SLC8A3/CHRNA1/SYNE1/ADORA1/CHRNG/DMPK/TMEM108/RGS4/SHANK1/P2RX6/P2RX5/RELN/S1PR2/DLG4/CHRNB1/STX1B/GLRB/NLGN2/GRIK5/CBLN1/P2RX1/DRD2/ADORA2A/NLGN1/SLC29A1
2	GO:0002438	acute inflammatory response to antigenic stimulus	BP	0.0173035	11	A2M/C3/FCGR2B/FCGR2C/FCGR3A/FCGR1A/FCGR1BP/FCGR2A/BTK/SPN/CCR7
2	GO:0003209	cardiac atrium morphogenesis	BP	0.0173035	11	NOG/MYH6/ENG/HEG1/HEY2/WNT2/DLL4/TGFB2/CCN1/ACVR1/BMPR2
2	GO:0033622	integrin activation	BP	0.0173035	11	CXCL12/JAM3/FN1/FERMT2/COL16A1/TLN1/SELP/FERMT3/PLEK/P2RY12/PTGER4
2	GO:0050820	positive regulation of coagulation	BP	0.0173035	11	EMILIN1/TBXA2R/F2R/F7/EMILIN2/ENPP4/THBS1/ANO6/VTN/VKORC1/CD36
2	GO:0055023	positive regulation of cardiac muscle tissue growth	BP	0.0173035	11	MEF2C/ZFPM2/IGF1/AKAP6/ERBB4/FGFR1/FGF9/HEY2/WNT2/GATA6/RBPJ
2	GO:0060384	innervation	BP	0.0173035	11	NRP1/SULF1/NPR2/EDNRA/ITGA4/GABRB2/NTRK1/SULF2/ADARB1/LRIG1/RET
2	GO:0007187	G protein-coupled receptor signaling pathway, coupled to cyclic nucleotide second messenger	BP	0.0173035	14	PTH1R/AGT/HTR2B/HRH2/PTGIR/SSTR1/HTR2A/CCL2/CCR1/CHRM4/DRD4/NPY1R/HTR1B/CALCRL
2	GO:0010934	macrophage cytokine production	BP	0.0173035	14	TGFB3/SPON2/AXL/TLR4/TWIST1/TLR7/GPRC5B/LAPTM5/TGFB2/LILRB1/NOD1/CD36/CD74/CARD9
2	GO:0010935	regulation of macrophage cytokine production	BP	0.0173035	14	TGFB3/SPON2/AXL/TLR4/TWIST1/TLR7/GPRC5B/LAPTM5/TGFB2/LILRB1/NOD1/CD36/CD74/CARD9
2	GO:0048002	antigen processing and presentation of peptide antigen	BP	0.0176488	22	ACE/CTSF/CD209/CLEC4A/FCGR2B/FCGR1A/LGMN/MPEG1/HLA-DPB1/FCER1G/HLA-DOA/MARCHF1/CTSS/HLA-DPA1/HLA-DMB/IFI30/HLA-DRA/HLA-DQA1/HLA-DRB1/HLA-DMA/SLC11A1/CD74
2	GO:0008645	hexose transmembrane transport	BP	0.0181094	29	SORBS1/SLC2A5/IGF1/RTN2/CLIP3/SLC45A1/ENPP1/SGCB/SLC2A10/RHOQ/EDNRA/PIK3R1/ACE/ACACB/SLC2A4/C3/PEA15/CLTCL1/INSR/PRKCB/NR4A3/SLC2A3/SLC45A2/SLC27A1/SLC2A14/SLC5A9/GRB10/SLC45A3/FFAR4
2	GO:0090090	negative regulation of canonical Wnt signaling pathway	BP	0.0181094	36	DAB2/SFRP2/DACT1/DACT3/TNN/NOG/SFRP4/PRKN/SOX17/CTHRC1/IGFBP4/AXIN2/DKK2/GREM1/PRICKLE1/BICC1/SFRP5/FZD1/RBMS3/LATS2/FRZB/CDH2/NKD1/TMEM170B/WNT11/HECW1/DRAXIN/PTPRO/SHISA3/APOE/GLI3/TLE2/FOXO1/SFRP1/PTPRU/DKK3
2	GO:0014002	astrocyte development	BP	0.0181179	15	ZEB2/LAMB2/VIM/MAPT/TLR4/PLP1/TSPAN2/LRP1/ROR1/C5AR1/C1QA/LAMC3/TTBK1/ROR2/ADORA2A
2	GO:0048483	autonomic nervous system development	BP	0.0181179	15	HLX/NRP1/FN1/SOX11/HAND2/EDNRA/EDNRB/PLXNA4/NTRK1/ADARB1/NRP2/GATA3/EGR2/RET/KIF26A
2	GO:0099054	presynapse assembly	BP	0.0181179	15	SLITRK4/NTNG2/FZD1/LRFN5/GPC4/PCDH17/NLGN2/PTPRD/FARP1/SLITRK2/CBLN1/BSN/NLGN1/CLSTN3/LRRC4B
2	GO:1901654	response to ketone	BP	0.0181844	51	ABCB4/A2M/ADCY2/TGFB3/FIBIN/SERPINF1/POSTN/IGFBP7/AQP1/TBXA2R/AXIN2/UCP3/SLIT3/KLF9/PTGER2/ACE/PTGFR/AR/TNFSF4/GNG2/PTGDR/KLF2/PRKAA2/F7/CYP1B1/SCN11A/CYBB/FBXO32/PRKD1/TGFB2/F5/FOXP1/THBS1/GAS6/LIPA/FOXP3/ITGAM/SFRP1/CCL21/PTPRC/KCNJ11/UCP2/SLIT2/PAPPA/TNC/INHBA/CCR7/CCL19/AVPR1A/PTGER4/CARD9
2	GO:0006836	neurotransmitter transport	BP	0.0181844	48	MEF2C/SLC1A7/DYSF/CAMK2A/ATP1A2/SYT11/KCNJ8/PRKN/SYN1/PPFIA2/CADPS/ITGB3/SLC29A3/NRXN2/RIMS4/SLC6A12/STX1B/SLC6A17/DRD4/SLC22A4/SNPH/STX2/SLC1A3/PRKCB/KCNMB4/LIN7A/GRIK5/SLC6A13/KMO/GPM6B/HTR1B/ITGB1/PTPRN2/SLC18A2/P2RX1/OTOF/DRD2/PIP5K1C/SLC6A1/SNAP25/ADORA2A/SLC6A6/NLGN1/CADPS2/SLC29A1/PREPL/GRM4/SYN3
2	GO:0003159	morphogenesis of an endothelium	BP	0.0181844	8	ACVRL1/STARD13/ADAMTS12/DLL4/FOXP1/ITGAX/CXCR4/RBPJ
2	GO:0030502	negative regulation of bone mineralization	BP	0.0181844	8	RFLNA/GREM1/ENPP1/CCR1/LTBP3/SRGN/RFLNB/GATA1
2	GO:0061154	endothelial tube morphogenesis	BP	0.0181844	8	ACVRL1/STARD13/ADAMTS12/DLL4/FOXP1/ITGAX/CXCR4/RBPJ
2	GO:0097091	synaptic vesicle clustering	BP	0.0181844	8	SYN1/SYNDIG1/CDH2/PCDH17/NLGN2/BSN/NLGN1/SYN3
2	GO:0098743	cell aggregation	BP	0.0181844	8	MGP/CCN2/BMP1/COL11A1/MPZ/SOX5/PKD1/THRA
2	GO:1903587	regulation of blood vessel endothelial cell proliferation involved in sprouting angiogenesis	BP	0.0181844	8	AGTR1/JCAD/APLNR/MMRN2/DLL4/THBS1/PPP1R16B/GATA2
2	GO:2000095	regulation of Wnt signaling pathway, planar cell polarity pathway	BP	0.0181844	8	DAB2/SFRP2/DACT1/RSPO3/NKD1/ABL1/SFRP1/PLEKHA4
2	GO:0050885	neuromuscular process controlling balance	BP	0.0184956	16	RBFOX1/GPR88/SHANK1/CDH23/DLG4/FOXS1/CNTNAP1/HEXA/NLGN2/IGDCC3/SLC1A3/JPH4/ABL1/JPH3/TPP1/HEXB
2	GO:0002292	T cell differentiation involved in immune response	BP	0.0185549	25	HLX/TNFSF4/RARA/LOXL3/CD86/RORC/FGL2/FOXP1/SMAD7/NLRP3/JAK1/FCER1G/STAT4/FOXP3/GATA3/SPN/GPR183/HLA-DRA/HLA-DRB1/SOCS5/CCL19/CD80/TMEM98/PTGER4/LEF1
2	GO:0032720	negative regulation of tumor necrosis factor production	BP	0.0185549	19	SYT11/IGF1/AXL/TLR4/TWIST1/LBP/BPI/RARA/CD33/CLEC4A/LILRB4/IL10/HAVCR2/LILRB1/GAS6/FOXP3/NLRC3/LILRA4/SIRPA
2	GO:0043113	receptor clustering	BP	0.0185549	19	MUSK/THY1/RAPSN/TNFAIP6/COLQ/CHRDL1/RELN/DLG4/NRXN2/CDH2/ITGB2/ITGA4/GLRB/NLGN2/APOE/FARP1/DLG2/NLGN1/ITGAL
2	GO:0050918	positive chemotaxis	BP	0.0185549	19	CXCL12/NRP1/FGF7/S1PR1/SCG2/HGF/NTRK3/F7/IL16/KDR/S100A4/ANGPT1/PDGFB/BMP4/CDH13/CCR4/SEMA5A/PTPRJ/CORO1A
2	GO:0051495	positive regulation of cytoskeleton organization	BP	0.0185549	46	TPM1/LMOD1/ACTN2/TGFB3/PDE4DIP/MAGEL2/NES/MYLK3/LMOD2/BIN1/ARHGEF15/NRP1/SYNPO2/SYNPO2L/LIMCH1/FERMT2/MAPT/CFL2/CCN2/SYNPO/STMN2/WNT11/CCL11/PPM1E/PRKD1/FES/NCKAP1L/GPR65/TENM1/RGCC/SNX9/ANKRD53/PLEK/LPAR1/HCK/ABL1/EVL/SFRP1/CCL21/CDC42EP5/FHOD1/CCR7/SEMA5A/ARHGEF10/KIRREL1/CDC42EP3
2	GO:0048260	positive regulation of receptor-mediated endocytosis	BP	0.0186521	17	DAB2/SYNE1/SFRP4/GREM1/SGIP1/DGKD/CD63/C3/INSR/ARRB1/ANGPT1/EGF/SELE/CCL21/VTN/DRD2/CCL19
2	GO:0001915	negative regulation of T cell mediated cytotoxicity	BP	0.0186738	6	FCGR2B/PPP3CB/NCKAP1L/LILRB1/PTPRC/IL7R
2	GO:0002002	regulation of angiotensin levels in blood	BP	0.0186738	6	ENPEP/ACE/CTSZ/CMA1/CTSG/CPA3
2	GO:0002883	regulation of hypersensitivity	BP	0.0186738	6	C3/FCGR2B/FCGR1A/BTK/SPN/CCR7
2	GO:0006705	mineralocorticoid biosynthetic process	BP	0.0186738	6	DAB2/CACNA1H/BMP5/CYP21A2/BMP6/DKK3
2	GO:0010572	positive regulation of platelet activation	BP	0.0186738	6	TLR4/SELP/GP5/SVEP1/PLEK/PEAR1
2	GO:0014831	gastro-intestinal system smooth muscle contraction	BP	0.0186738	6	SULF1/PTGER3/HTR2B/SCN11A/SULF2/KIT
2	GO:0014866	skeletal myofibril assembly	BP	0.0186738	6	ACTA1/LMOD3/ACTC1/TCAP/TTN/MYH11
2	GO:0032836	glomerular basement membrane development	BP	0.0186738	6	LAMB2/SULF1/COL4A3/NID1/WT1/SULF2
2	GO:0034154	toll-like receptor 7 signaling pathway	BP	0.0186738	6	TLR7/HAVCR2/TASL/SLC15A4/SCIMP/LILRA4
2	GO:0035812	renal sodium excretion	BP	0.0186738	6	AGTR1/AGT/CORIN/NPR1/EDNRB/DRD2
2	GO:0045657	positive regulation of monocyte differentiation	BP	0.0186738	6	CSF1/CD4/FES/DCSTAMP/HLA-DRB1/CD74
2	GO:0060346	bone trabecula formation	BP	0.0186738	6	MMP2/COL1A1/GREM1/THBS3/MSX2/SFRP1
2	GO:0062042	regulation of cardiac epithelial to mesenchymal transition	BP	0.0186738	6	NOG/ENG/TWIST1/TGFBR2/TGFB2/ACVR1
2	GO:0086067	AV node cell to bundle of His cell communication	BP	0.0186738	6	CACNA1C/SCN5A/GJA5/CACNA1G/CACNB2/SCN4B
2	GO:1903010	regulation of bone development	BP	0.0186738	6	TNN/TMEM119/RGN/KDR/GLI3/LOX
2	GO:1904753	negative regulation of vascular associated smooth muscle cell migration	BP	0.0186738	6	MEF2C/TPM1/PRKG1/TAFA5/MYOCD/BMP4
2	GO:0071277	cellular response to calcium ion	BP	0.0188095	24	MEF2C/SYT11/SYT6/SCN5A/KCNB1/TUBA1A/SMPD1/RYR1/PRKAA2/GUCA1A/LGMN/RASA4/CAPN3/KCNQ3/CLIC4/ADD1/INHBB/ALOX5AP/RASGRP2/PKD2/SYT15/NFATC2/SYT3/NLGN1
2	GO:0014059	regulation of dopamine secretion	BP	0.0188095	12	CXCL12/SYT11/SYT6/PRKN/HTR2A/GRM2/PRKCB/PINK1/HTR1B/SYT15/DRD2/SYT3
2	GO:0040036	regulation of fibroblast growth factor receptor signaling pathway	BP	0.0188095	12	NOG/SULF1/FAM20C/RUNX2/CREB3L1/SMOC2/SPRY1/THBS1/SULF2/HHIP/ITGB1/GATA3
2	GO:0086004	regulation of cardiac muscle cell contraction	BP	0.0188095	12	PLN/ANK2/ADORA1/ATP1A2/CACNA1C/BIN1/SCN5A/PDE4B/GJA5/ATP2A1/PDE4D/FGF13
2	GO:1901021	positive regulation of calcium ion transmembrane transporter activity	BP	0.0188095	12	ANK2/JPH2/STAC3/TRDN/CASQ1/ATP2A1/AKAP6/STAC/CACNB2/STAC2/PKD2/CACNA2D1
2	GO:0003214	cardiac left ventricle morphogenesis	BP	0.0188095	7	SFRP2/EDNRA/HEY2/TGFBR2/CPE/FOXF1/RBPJ
2	GO:0030949	positive regulation of vascular endothelial growth factor receptor signaling pathway	BP	0.0188095	7	FGF18/ITGB3/FGF9/ITGA5/PRKCB/VTN/GRB10
2	GO:0031280	negative regulation of cyclase activity	BP	0.0188095	7	PALM/GNAI2/EDNRB/CCR2/GRM2/DRD2/RD3
2	GO:0033690	positive regulation of osteoblast proliferation	BP	0.0188095	7	CTHRC1/TMEM119/ITGB3/CCN1/GATA1/ABL1/ITGAV
2	GO:0036006	cellular response to macrophage colony-stimulating factor stimulus	BP	0.0188095	7	PDE2A/PDE1B/TLR4/CSF1R/DOK1/CSF1/DCSTAMP
2	GO:0042693	muscle cell fate commitment	BP	0.0188095	7	MEF2C/MYOG/MYF6/MYL2/WT1/ACVR1/TBX3
2	GO:0043301	negative regulation of leukocyte degranulation	BP	0.0188095	7	SPI1/FCGR2B/CCR2/CD300A/NCKAP1L/CD84/FOXF1
2	GO:0070141	response to UV-A	BP	0.0188095	7	MMP2/MME/CERS1/TIMP1/MMP9/MMP1/MMP3
2	GO:0072176	nephric duct development	BP	0.0188095	7	GREB1L/WNT11/BMP4/WNT9B/PKD2/GATA3/PKD1
2	GO:2001028	positive regulation of endothelial cell chemotaxis	BP	0.0188095	7	FGF18/FGFR1/SMOC2/KDR/LGMN/PRKD1/SEMA5A
2	GO:0043367	CD4-positive, alpha-beta T cell differentiation	BP	0.0192493	27	HLX/TNFSF4/RARA/LOXL3/RUNX1/CD86/RORC/FOXP1/SMAD7/NLRP3/NCKAP1L/JAK1/STAT4/FOXP3/SASH3/GATA3/SPN/GPR183/HLA-DRA/HLA-DRB1/SOCS5/TOX/CCL19/CD80/TMEM98/PTGER4/LEF1
2	GO:0002287	alpha-beta T cell activation involved in immune response	BP	0.0195404	23	HLX/TNFSF4/RARA/LOXL3/CD86/RORC/FOXP1/SMAD7/NLRP3/JAK1/STAT4/FOXP3/GATA3/SPN/GPR183/HLA-DRA/HLA-DRB1/SOCS5/CCL19/CD80/TMEM98/PTGER4/LEF1
2	GO:0002293	alpha-beta T cell differentiation involved in immune response	BP	0.0195404	23	HLX/TNFSF4/RARA/LOXL3/CD86/RORC/FOXP1/SMAD7/NLRP3/JAK1/STAT4/FOXP3/GATA3/SPN/GPR183/HLA-DRA/HLA-DRB1/SOCS5/CCL19/CD80/TMEM98/PTGER4/LEF1
2	GO:0002437	inflammatory response to antigenic stimulus	BP	0.0195404	23	A2M/CYSLTR1/FYN/FGR/C3/FCGR2B/FCGR2C/FCGR3A/FCGR1A/IL10/FCGR1BP/FCGR2A/BTK/CD28/IL2RA/HCK/SPN/LTA/RBPJ/HLA-DRB1/CCR7/GPR17/CD68
2	GO:0007612	learning	BP	0.0195441	38	MAP1A/SLC8A3/PDE1B/ATP1A2/NOG/SYT11/PRKN/ADGRB3/CLSTN2/GPR88/SHANK1/SLC24A2/TUBA1A/FYN/OPRL1/ATP8A1/RELN/DLG4/NRXN2/CLDN5/NPTX2/INSR/LGMN/PPP3CB/PRKAR2B/JPH4/FGF13/ATXN1/KIT/ITGB1/ABL1/SPECC1/JPH3/EPHB2/DRD2/ARF4/SLC6A1/SNAP25
2	GO:0072010	glomerular epithelium development	BP	0.019731	10	LAMB2/CD34/PECAM1/EDNRA/EDNRB/WT1/PODXL/PTPRO/BASP1/FOXC2
2	GO:1901385	regulation of voltage-gated calcium channel activity	BP	0.019731	10	STAC3/CACNB1/STAC/DMD/CACNB2/STAC2/DRD4/CACNA2D1/DRD2/GPR35
2	GO:0046879	hormone secretion	BP	0.0200336	65	DAB2/SCT/AGTR1/FZD4/ADORA1/AGT/PRKN/AQP1/C1QTNF3/SOX11/KCNB1/EDN3/ADRA2A/C1QTNF1/FGFR1/F2RL2/SIDT2/SLC16A2/NNAT/PTPRN/CRY2/MAFA/KCNA5/BMP8A/ALOX5/RAB11FIP3/PRKD1/PPP3CB/NLGN2/GRP/KISS1/INHBB/PRKCB/TNFSF11/BTK/RBP4/FOXO1/CYP19A1/SELENOM/RASL10B/ILDR2/SFRP1/GATA3/SCG5/PTPRN2/SLC18A2/ITPR1/BMP6/KCNJ11/LIF/UCP2/CPE/RETN/DRD2/EXOC3L1/HLA-DRB1/INHBA/TBX3/SNAP25/PRKACA/SYTL4/SLC16A10/PFKM/FFAR4/RAB8B
2	GO:0032633	interleukin-4 production	BP	0.0202397	13	TNFSF4/RARA/PRKCQ/CD86/HAVCR2/NLRP3/FCER1G/CD28/FOXP3/SASH3/GATA3/HLA-DRB1/LEF1
2	GO:0032673	regulation of interleukin-4 production	BP	0.0202397	13	TNFSF4/RARA/PRKCQ/CD86/HAVCR2/NLRP3/FCER1G/CD28/FOXP3/SASH3/GATA3/HLA-DRB1/LEF1
2	GO:0032743	positive regulation of interleukin-2 production	BP	0.0202397	13	PDE4B/PRKCQ/RUNX1/CD4/CD86/CCR2/STAT5B/PDE4D/CD28/ABL1/SASH3/PTPRC/CD80
2	GO:0034110	regulation of homotypic cell-cell adhesion	BP	0.0202397	13	EMILIN1/PRKG1/C1QTNF1/ADAMTS18/PRKCQ/EMILIN2/MMRN1/CTSG/PRKCA/SH2B3/JAK1/TNFSF11/PLAUR
2	GO:0045577	regulation of B cell differentiation	BP	0.0202397	13	MMP14/SLAMF8/SPI1/CR1/IL10/NFAM1/STAT5B/NCKAP1L/BTK/IL4I1/SFRP1/INHBA/TLR9
2	GO:0048841	regulation of axon extension involved in axon guidance	BP	0.0202397	13	CXCL12/SEMA6C/NRP1/SEMA6B/SEMA3G/PLXNA4/SEMA5B/BMPR2/MEGF8/SEMA3D/SEMA3C/SEMA5A/SEMA3E
2	GO:0060043	regulation of cardiac muscle cell proliferation	BP	0.0202397	13	MEF2C/ZFPM2/NOG/ERBB4/FGFR1/FGF9/HEY2/KCNK2/WNT2/RUNX1/RBP4/GATA6/RBPJ
2	GO:1902624	positive regulation of neutrophil migration	BP	0.0202397	13	THBS4/CD99L2/IL1R1/LBP/C3AR1/C5AR1/RIPOR2/NCKAP1L/CD99/CCL21/CCR7/CCL19/CD74
2	GO:1905332	positive regulation of morphogenesis of an epithelium	BP	0.0202397	13	AGT/NOG/GREM1/AR/MMRN2/BMP4/EGF/ITGAX/WNT5B/ABL1/GATA3/LIF/MAGED1
2	GO:0001707	mesoderm formation	BP	0.0207799	21	SFRP2/NOG/FGFR1/TAL1/EYA1/SNAI1/ITGB3/WNT11/ITGA8/BMP4/ACVR1/SCX/BMPR2/ITGB1/FOXF1/INHBA/FOXC2/PRKACA/POFUT2/EXT2/LEF1
2	GO:0045639	positive regulation of myeloid cell differentiation	BP	0.0210636	28	THPO/TAL1/MTURN/RUNX1/CSF1/CD4/TYROBP/CCR1/PRKCA/HCLS1/ETS1/STAT5B/FES/NCKAP1L/FAXDC2/DCSTAMP/TESC/TNFSF11/GATA1/EVI2B/LIF/HLA-DRB1/INHBA/ROR2/GATA2/KLF10/CD74/LEF1
2	GO:0010830	regulation of myotube differentiation	BP	0.0213229	14	PLPP7/RBM24/MYOG/LMOD3/MYF6/DMPK/TMEM119/TRIM72/BHLHE41/MMP14/RPL3L/MYOCD/ACTN3/HDAC9
2	GO:0010324	membrane invagination	BP	0.0213229	20	MEGF10/MSR1/ITGB2/C3/FCGR2B/TIMD4/FCGR1A/CD300A/AIF1/NCKAP1L/ELMO1/THBS1/ANO6/SNX9/XKR8/ITGAM/BIN2/GATA2/CD36/ARHGAP25
2	GO:0051937	catecholamine transport	BP	0.0213229	20	CXCL12/SYT11/SYT6/PRKN/KCNB1/ADRA2A/SLC29A3/HTR2A/TGM2/GRM2/DRD4/PRKCB/PINK1/HTR1B/SYT15/SLC18A2/DRD2/SYT3/ADORA3/ADORA2A
2	GO:0061045	negative regulation of wound healing	BP	0.0213229	20	MYOZ1/FAP/PDGFRA/PRKG1/C1QTNF1/TAFA5/SERPING1/ADAMTS18/TFPI/ALOX5/MMRN1/FIGNL2/SH2B3/NOS3/PDGFB/THBS1/APOE/VTN/PROC/PLAUR
2	GO:1902904	negative regulation of supramolecular fiber organization	BP	0.0214753	40	BMERB1/KANK2/LMOD1/LMOD3/EMILIN1/ARHGAP6/LMOD2/DLC1/PRKN/TMOD4/CDH5/S1PR1/SPTB/TRIM54/CLIP3/SHANK1/CORO2B/TMOD1/PIK3R1/MYADM/ARHGAP28/CRYAB/KANK4/STMN2/KANK3/TWF2/FHOD3/SPTBN4/TOGARAM2/APOE/ADD1/FGF13/GMFG/WAS/CGNL1/SPTA1/SLIT2/SSH2/SVIL/CORO1A
2	GO:0030217	T cell differentiation	BP	0.0215213	71	ZEB1/SMARCD3/HLX/RUNX2/DTX1/PIK3R1/ZBTB16/TNFSF4/RARA/TGFBR2/LOXL3/SPI1/PREX1/PIK3R6/RUNX1/DLL4/CD4/CD1D/CR1/CD86/CCR2/RORC/LILRB4/DOCK2/STAT5B/FGL2/PPP3CB/FOXP1/SMAD7/NLRP3/BMP4/NCKAP1L/JAK1/FCER1G/LILRB2/TNFRSF9/GLI3/STAT4/KIT/CD28/HLA-DOA/TNFSF8/LIPA/FOXP3/IL2RA/IL4I1/ABL1/SASH3/GATA3/SPN/GPR183/PTPRC/TESPA1/HLA-DRA/CLEC4G/LEPR/HLA-DRB1/SOCS5/CCR7/TOX/CCL19/CCR6/CD80/TMEM98/ITK/VAV1/PTGER4/CD7…
2	GO:0051148	negative regulation of muscle cell differentiation	BP	0.0217944	19	PLPP7/RBPMS2/IGF2/TMEM119/RGS4/TRIM72/BHLHE41/PI16/FGF9/HEY2/RPL3L/MYOCD/FOXP1/PDGFB/PRDM6/BMPR2/MSX1/NFATC2/NFATC1
2	GO:0071604	transforming growth factor beta production	BP	0.0219225	15	LRRC32/COL3A1/AGT/FN1/LUM/WNT11/NRROS/TYROBP/CD200/TGFB2/LILRB1/THBS1/FOXP3/GATA6/ITGAV
2	GO:0071827	plasma lipoprotein particle organization	BP	0.0219225	15	AGTR1/AGT/LPL/MPO/PLA2G2A/PLA2G5/APOE/CETP/LIPC/PCSK5/PLA2G7/APOC1/PRKACA/APOB/APOC2
2	GO:1905521	regulation of macrophage migration	BP	0.0219225	15	EMILIN1/RARRES2/CSF1R/MMP14/CMKLR1/SLAMF8/C3AR1/CSF1/C5AR1/CX3CR1/CD200/CCR2/THBS1/CYP19A1/P2RY12
2	GO:0061756	leukocyte adhesion to vascular endothelial cell	BP	0.022251	16	JAM2/CXCL12/ITGB2/ITGA4/ALOX5/CX3CR1/CCR2/SELP/ETS1/SELPLG/SELE/ITGB1/SPN/CCL21/SLC39A8/SELL
2	GO:0061082	myeloid leukocyte cytokine production	BP	0.0222741	17	TGFB3/SPON2/AXL/TLR4/TWIST1/TLR7/GPRC5B/LAPTM5/TGFB2/LILRB1/NR4A3/KIT/TICAM2/NOD1/CD36/CD74/CARD9
2	GO:0032753	positive regulation of interleukin-4 production	BP	0.0225126	11	TNFSF4/RARA/PRKCQ/CD86/HAVCR2/NLRP3/FCER1G/CD28/FOXP3/SASH3/GATA3
2	GO:0042403	thyroid hormone metabolic process	BP	0.0225126	11	CTSK/CPQ/DIO2/SLC16A2/DIO3/SLCO1C1/TPO/GATA3/CTSB/HPN/SLC16A10
2	GO:0099174	regulation of presynapse organization	BP	0.0225126	11	SLITRK4/NTNG2/FZD1/LRFN5/GPC4/NLGN2/FARP1/SLITRK2/CBLN1/CLSTN3/LRRC4B
2	GO:1905606	regulation of presynapse assembly	BP	0.0225126	11	SLITRK4/NTNG2/FZD1/LRFN5/GPC4/NLGN2/FARP1/SLITRK2/CBLN1/CLSTN3/LRRC4B
2	GO:0006023	aminoglycan biosynthetic process	BP	0.0227901	23	ST3GAL2/CHSY3/DSEL/CSGALNACT2/HS3ST2/CHST13/CSGALNACT1/CHSY1/CHST11/CHPF/HEXA/ANGPT1/PDGFB/EGF/CHPF2/XYLT1/ST3GAL6/CHST15/CHST12/B3GNT9/HAS2/CHST1/EXT2
2	GO:0072028	nephron morphogenesis	BP	0.0227901	23	ADAMTS16/AGT/NOG/DCHS1/KIF26B/GREM1/TMEM59L/GREB1L/ERBB4/EYA1/WNT11/SALL1/WT1/BMP4/GLI3/WNT9B/KLHL3/PKD2/ILK/GATA3/LIF/MAGED1/PKD1
2	GO:0015749	monosaccharide transmembrane transport	BP	0.0227901	29	SORBS1/SLC2A5/IGF1/RTN2/CLIP3/SLC45A1/ENPP1/SGCB/SLC2A10/RHOQ/EDNRA/PIK3R1/ACE/ACACB/SLC2A4/C3/PEA15/CLTCL1/INSR/PRKCB/NR4A3/SLC2A3/SLC45A2/SLC27A1/SLC2A14/SLC5A9/GRB10/SLC45A3/FFAR4
2	GO:0002689	negative regulation of leukocyte chemotaxis	BP	0.0228503	9	PADI2/TNFAIP6/GREM1/NBL1/CCL2/SLAMF8/CYP19A1/RIN3/SLIT2
2	GO:0030539	male genitalia development	BP	0.0228503	9	BMP5/PDGFRA/GREB1L/AR/WT1/WNT9B/BMP6/TBX3/ROR2
2	GO:0060307	regulation of ventricular cardiac muscle cell membrane repolarization	BP	0.0228503	9	SCN1B/ANK2/SCN5A/KCNE4/GJA5/KCNE5/CACNA2D1/SNTA1/SCN4B
2	GO:0060973	cell migration involved in heart development	BP	0.0228503	9	PDGFRB/DCHS1/ENG/HAND2/TWIST1/EDNRA/BVES/BMP4/SEMA3C
2	GO:0045927	positive regulation of growth	BP	0.0231735	55	MEF2C/SFRP2/ZFPM2/CXCL12/HLX/PRKN/NRP1/FN1/IGF1/IGF2/ARX/MAPT/AKAP6/ERBB4/FGFR1/TRPV2/MMP14/FGF9/HEY2/ACACB/WNT2/FOXS1/ISLR2/RFTN1/RNF157/DIO3/CSF1/WT1/CACNA2D2/INSR/TWF2/TGFB2/STAT5B/SPTBN4/SMAD7/CAPN3/ACTN3/BASP1/GATA6/BMPR2/CXCR4/SASH3/MEGF8/SFRP1/GPR21/MACF1/HPN/DRD2/SYT3/RBPJ/L1CAM/ATP8A2/SEMA5A/AVPR1A/CDH4
2	GO:0009914	hormone transport	BP	0.0235942	66	DAB2/SCT/AGTR1/FZD4/ADORA1/AGT/PRKN/AQP1/C1QTNF3/SOX11/KCNB1/EDN3/ADRA2A/C1QTNF1/FGFR1/F2RL2/SIDT2/SLC16A2/NNAT/PTPRN/CRY2/MAFA/KCNA5/BMP8A/SLCO1C1/ALOX5/RAB11FIP3/PRKD1/PPP3CB/NLGN2/GRP/KISS1/INHBB/PRKCB/TNFSF11/BTK/RBP4/FOXO1/CYP19A1/SELENOM/RASL10B/ILDR2/SFRP1/GATA3/SCG5/PTPRN2/SLC18A2/ITPR1/BMP6/KCNJ11/LIF/UCP2/CPE/RETN/DRD2/EXOC3L1/HLA-DRB1/INHBA/TBX3/SNAP25/PRKACA/SYTL4/SLC16A10/PFKM/FFAR4/…
2	GO:0006024	glycosaminoglycan biosynthetic process	BP	0.0236485	22	ST3GAL2/CHSY3/DSEL/CSGALNACT2/HS3ST2/CHST13/CSGALNACT1/CHSY1/CHST11/CHPF/HEXA/ANGPT1/PDGFB/EGF/CHPF2/XYLT1/ST3GAL6/CHST15/CHST12/HAS2/CHST1/EXT2
2	GO:0045666	positive regulation of neuron differentiation	BP	0.0236485	22	MEF2C/ZEB1/CXCL12/HEYL/SOX11/GDPD5/BRINP1/FGFR1/NBL1/RARA/GDF6/TCF4/GPRC5B/BEND6/GDF5/BMP4/ZC4H2/DAB1/BMP6/TCF12/GATA2/RNF112
2	GO:0007548	sex differentiation	BP	0.0237831	61	A2M/MMP2/SFRP2/FZD4/ZFPM2/TNFAIP6/BMP5/PGR/DHH/PDGFRA/AXL/GFRA1/NPR2/GREB1L/LHX8/MMP14/SLIT3/FGF9/ACE/PTPRN/PTX3/AR/RARA/LHFPL2/KDR/CYP1B1/SALL1/RHOBTB3/WT1/INSR/TGFB2/NR2F2/STAT5B/NOS3/ADCYAP1R1/NTRK1/INHBB/SCX/GATA1/DACH1/WNT9B/RBP4/BASP1/KIT/CYP19A1/GATA6/SFRP1/GATA3/ADAMTS1/BMP6/SLIT2/RETN/GAS2/INHBA/TBX3/ROR2/PKD1/CNTFR/AMHR2/FNDC3A/TLR9
2	GO:1904659	glucose transmembrane transport	BP	0.0240322	28	SORBS1/SLC2A5/IGF1/RTN2/CLIP3/SLC45A1/ENPP1/SGCB/SLC2A10/RHOQ/EDNRA/PIK3R1/ACE/ACACB/SLC2A4/C3/PEA15/CLTCL1/INSR/PRKCB/NR4A3/SLC2A3/SLC45A2/SLC27A1/SLC2A14/SLC5A9/GRB10/FFAR4
2	GO:1901652	response to peptide	BP	0.0241313	104	SORBS1/AGTR1/MMP2/CAMK2A/CXCL12/ACTN2/COL3A1/CTSK/FBN1/COL1A1/AGT/SERPINF1/COL6A1/RARRES2/CDO1/KCNJ8/CSRP3/CACNB1/PDK4/VIM/TNS2/IGF1/IGF2/TEK/IGFBP5/NPR2/TLR4/ENPP1/DDR2/TRIM72/SGCB/FYN/UCP3/RHOQ/ITGB3/EDNRA/TIMP1/PIK3R1/ACE/GPR173/GNAI2/PRKCQ/KLF2/MMP13/LRP1/CRY2/CALCR/SLC2A4/ITGA4/F7/EDNRB/ZNF106/CYP1B1/CPEB1/CYBB/MMP9/FCGR2B/KL/PRKCA/RAMP3/INSR/LGMN/BACE1/IL10/PRKD1/INPPL1/STAT5B/INSRR/SLC24A4…
2	GO:0048167	regulation of synaptic plasticity	BP	0.024157	46	MEF2C/SCT/MAP1A/SLC8A3/CAMK2A/ADORA1/RASGRF2/NOG/CAMK2B/KCNB1/MAPT/MME/CNTN4/NFATC4/SLC24A2/TSHZ3/CHRDL1/LZTS1/CYP46A1/RELN/ACE/DLG4/RARA/RIMS4/SORCS2/TYROBP/CX3CR1/RASGRF1/LGMN/GRM2/PPP3CB/KCNQ3/APOE/JPH4/LILRB2/KIT/CBLN1/FAM107A/ABL1/RAPGEF2/JPH3/EPHB2/DRD2/SNAP25/ADORA2A/EGR2
2	GO:0099173	postsynapse organization	BP	0.024157	46	MUSK/ARHGEF15/NRP1/NTNG2/RAPSN/COLQ/CAMK2B/TMEM108/SHANK1/CHRDL1/PPFIA2/LZTS1/FYN/ITGB3/RELN/GRID1/DLG4/NRXN2/CDH2/CHRNB1/ZDHHC15/GLRB/CNTNAP1/FCGR2B/INSR/LGMN/GAP43/CTNND2/PAK3/NLGN2/PTPRD/ABI3/APOE/LILRB2/ARHGAP22/FARP1/ZNF804A/CBLN1/NRP2/DOCK10/DNM3/EPHB2/ARF4/ROR2/NLGN1/LRRC4B
2	GO:0051048	negative regulation of secretion	BP	0.0242163	38	SCT/ADORA1/SYT11/PRKN/KCNB1/PRKG1/PTGER3/ADRA2A/F2R/GNAI2/CRY2/SPI1/BMP8A/CD200/RAB11FIP3/FCGR2B/CCR2/CD300A/TNFRSF1B/DRD4/NCKAP1L/EGF/LILRB1/APOE/CD84/INHBB/FOXO1/HTR1B/SFRP1/KCNJ11/LIF/UCP2/DRD2/FOXF1/INHBA/SYTL4/CD74/FFAR4
2	GO:0034103	regulation of tissue remodeling	BP	0.0244161	21	THBS4/PDK4/S1PR1/TMEM119/HAND2/GREM1/DDR2/FLT4/CSF1R/ITGB3/RUNX1/LTBP3/PRKCA/DCSTAMP/TNFSF11/SFRP1/GPR137B/LEPR/CST3/SIGLEC15/TNFRSF11B
2	GO:0043954	cellular component maintenance	BP	0.0244161	21	RAPSN/ADGRB3/FERMT2/SHANK1/F2R/FYN/CSF1R/ITGB3/MYOCD/CNTNAP1/FCGR2B/INSR/PLXNA4/NLGN2/APOE/ZNF804A/CBLN1/BSN/SDF4/NLGN1/KIRREL1
2	GO:0046847	filopodium assembly	BP	0.0244161	21	TGFB3/FGD5/DAAM2/NRP1/RHOQ/PALM/S1PR2/PIK3R1/FMNL3/RIPOR2/DPYSL3/GAP43/TENM1/SPATA13/PPP1R16B/DNM3/CCL21/EPHB2/CCR7/NLGN1/GPM6A
2	GO:0150077	regulation of neuroinflammatory response	BP	0.0244161	12	SYT11/IGF1/CD200/MMP9/TNFRSF1B/MMP8/TTBK1/PTPRC/MMP3/CST7/DAGLA/TAFA3
2	GO:0098659	inorganic cation import across plasma membrane	BP	0.0244161	30	ABCC9/SLC8A3/ATP1A2/CACNA1C/CACNA1S/KCNJ8/CACNA1H/SLC24A2/FYN/TRPV2/NALF1/CACNA1G/SLC8A1/KCNJ6/ATP1A4/SLC12A4/PPP3CB/SLC24A4/KCNJ5/CACNA2D1/SLC39A14/ATP1B2/CACNA1E/KCNJ12/CNGA3/P2RX1/KCNJ11/SLC6A1/SLC39A8/PPP3CC
2	GO:0099587	inorganic ion import across plasma membrane	BP	0.0244161	30	ABCC9/SLC8A3/ATP1A2/CACNA1C/CACNA1S/KCNJ8/CACNA1H/SLC24A2/FYN/TRPV2/NALF1/CACNA1G/SLC8A1/KCNJ6/ATP1A4/SLC12A4/PPP3CB/SLC24A4/KCNJ5/CACNA2D1/SLC39A14/ATP1B2/CACNA1E/KCNJ12/CNGA3/P2RX1/KCNJ11/SLC6A1/SLC39A8/PPP3CC
2	GO:0035710	CD4-positive, alpha-beta T cell activation	BP	0.0246674	32	HLX/TNFSF4/RARA/PRKCQ/TGFBR2/LOXL3/RUNX1/CD86/RORC/FOXP1/SMAD7/NLRP3/NCKAP1L/JAK1/STAT4/CD28/FOXP3/IL2RA/SASH3/GATA3/SPN/GPR183/HLA-DRA/HLA-DRB1/SOCS5/TOX/CCL19/CD160/CD80/TMEM98/PTGER4/LEF1
2	GO:0044344	cellular response to fibroblast growth factor stimulus	BP	0.0252711	27	COL1A1/NDNF/NOG/POSTN/FGF7/SULF1/FAM20C/RUNX2/FGF18/CREB3L1/CCN2/FGFR1/SMOC2/FGF9/CCL2/DLL4/SPRY1/HYAL2/KL/THBS1/SULF2/HHIP/ITGB1/FGF5/SFRP1/GATA3/EXT2
2	GO:0032418	lysosome localization	BP	0.0253349	24	MAP6/PTGDR/MILR1/PTGDS/FGR/SCN11A/TFEB/CD300A/FES/GAB2/GRP/CD84/GATA1/BTK/LAT2/NR4A3/PIK3CG/KIT/PLEKHM2/SLC18A2/FOXF1/ADGRE2/SYTL4/GATA2
2	GO:1990849	vacuolar localization	BP	0.0253349	24	MAP6/PTGDR/MILR1/PTGDS/FGR/SCN11A/TFEB/CD300A/FES/GAB2/GRP/CD84/GATA1/BTK/LAT2/NR4A3/PIK3CG/KIT/PLEKHM2/SLC18A2/FOXF1/ADGRE2/SYTL4/GATA2
2	GO:0043087	regulation of GTPase activity	BP	0.0253349	66	FGD5/THY1/RASGRF2/ARHGEF15/RGS11/EPHA3/PLXND1/RASGRP3/FERMT2/PRKG1/SYDE1/F2R/CCL14/PBXIP1/TIAM2/RASGRP4/RGS16/PLXNC1/CHN2/BVES/NTRK3/MAPRE2/CCL2/WNT11/TBC1D1/PREX1/CCL11/RIPOR2/CHN1/CCL23/RASGRF1/ARHGAP42/PREX2/TGM2/PLXNA4/RASA4/GPR65/NTRK1/ARHGAP22/ASAP3/CCPG1/SNX9/RASGRP2/TBC1D2B/RAPGEF1/ARHGAP15/CCL18/CCL7/ARHGAP29/ITGB1/DOCK10/SFRP1/CCL13/CCL21/AGAP2/SGSM1/RAPGEF2/GPR137B/ARHGAP9/CCL19/ARHGEF…
2	GO:0010038	response to metal ion	BP	0.0255509	75	MEF2C/SOD3/FIBIN/MYOG/CASQ2/SERPINF1/SYT11/SYT6/TNNC1/SCN5A/TTN/PRKN/AQP1/CACNA1H/MT1A/KCNB1/SLC30A2/MAPT/NFATC4/KCNA1/TUBA1A/LOXL2/KCNK3/KCNC1/SMPD1/DLG4/RYR1/PGAM2/PRKAA2/PAM/CD14/KCNMB1/GUCA1A/CACNA1G/HVCN1/CYBB/MMP9/KCNMA1/LGMN/BACE1/RASA4/TRPC3/CYBRD1/CAPN3/KCNQ3/PCSK1/CLIC4/THBS1/ADD1/HAAO/INHBB/ALOX5AP/KCNMB4/RASGRP2/PKD2/KIT/DLG2/CNGA3/SYT15/TNNT2/BMP6/MT1M/NFATC2/UCP2/SUCNR1/DRD2/SYT3/TR…
2	GO:0002706	regulation of lymphocyte mediated immunity	BP	0.0257227	45	IL1R1/ARID5A/TNFSF4/PIK3R6/C3/CD1D/CR1/FCGR2B/CCR2/FCGR1A/LILRB4/IL10/STAT5B/CADM1/TNFRSF1B/PPP3CB/HAVCR2/SMAD7/NLRP3/NCKAP1L/SVEP1/LILRB1/SLC15A4/CD1C/BTK/WAS/CD28/FOXP3/IL4I1/CD1B/SASH3/GATA3/SPN/PTPRC/CD1E/LTA/HLA-DRA/CLEC4G/TNFSF13/HLA-DRB1/CD160/CD80/VAV1/CD226/IL7R
2	GO:0010719	negative regulation of epithelial to mesenchymal transition	BP	0.0257369	13	SFRP2/DACT3/NOG/BMP5/LDLRAD4/SPRY1/TGFB2/SMAD7/SFRP1/GATA3/SPRED1/HPN/VASN
2	GO:0016486	peptide hormone processing	BP	0.0257369	13	ENPEP/CORIN/ACE/CTSZ/CMA1/CTSG/DISP1/PCSK1/PCSK5/SCG5/PLA2G7/CPA3/CPE
2	GO:0043372	positive regulation of CD4-positive, alpha-beta T cell differentiation	BP	0.0257369	13	HLX/TNFSF4/RARA/CD86/NLRP3/NCKAP1L/FOXP3/SASH3/HLA-DRA/HLA-DRB1/SOCS5/CCL19/CD80
2	GO:0045773	positive regulation of axon extension	BP	0.0257369	13	CXCL12/NRP1/FN1/MAPT/TRPV2/ISLR2/TWF2/BMPR2/MEGF8/MACF1/L1CAM/SEMA5A/CDH4
2	GO:0061081	positive regulation of myeloid leukocyte cytokine production involved in immune response	BP	0.0257369	13	SPON2/TLR4/TLR7/GPRC5B/LAPTM5/LILRB1/NR4A3/KIT/TICAM2/NOD1/CD36/CD74/CARD9
2	GO:0048814	regulation of dendrite morphogenesis	BP	0.0257692	19	SYNE1/FZD4/CAMK2B/ADGRB3/NFATC4/LZTS1/SDC2/RELN/HECW1/TNIK/HECW2/PTPRD/DPYSL5/OBSL1/SARM1/RAPGEF2/EPHB2/NEDD4/CUL7
2	GO:1903556	negative regulation of tumor necrosis factor superfamily cytokine production	BP	0.0257692	19	SYT11/IGF1/AXL/TLR4/TWIST1/LBP/BPI/RARA/CD33/CLEC4A/LILRB4/IL10/HAVCR2/LILRB1/GAS6/FOXP3/NLRC3/LILRA4/SIRPA
2	GO:0010544	negative regulation of platelet activation	BP	0.0260552	8	PDGFRA/PRKG1/C1QTNF1/ADAMTS18/SH2B3/NOS3/PDGFB/APOE
2	GO:0032905	transforming growth factor beta1 production	BP	0.0260552	8	COL3A1/AGT/LUM/NRROS/TYROBP/THBS1/FOXP3/GATA6
2	GO:0036005	response to macrophage colony-stimulating factor	BP	0.0260552	8	PDE2A/PDE1B/TLR4/CSF1R/DOK1/CSF1/ALPL/DCSTAMP
2	GO:1904019	epithelial cell apoptotic process	BP	0.0260606	33	NDNF/SFRP4/ECSCR/CD248/CDH5/TEK/HAND2/COL4A3/SCG2/RAMP2/ITGB3/EDNRA/PRKAA2/CCL2/WNT11/TGFBR2/ITGA4/KDR/IL10/ANGPT1/THBS1/ANO6/GAS6/RGCC/ICAM1/PIK3CG/BMPR2/ABL1/GATA3/SEMA5A/CD160/GATA2/LEF1
2	GO:0002028	regulation of sodium ion transport	BP	0.0263317	23	SCN1B/FXYD1/ATP1A2/SCN5A/DMPK/SCN2B/FGF14/DMD/HECW1/NKAIN4/SCN3B/DRD4/SPTBN4/NOS3/HECW2/GRP/TESC/FGF13/ATP1B2/SNTA1/SCN4B/DRD2/NEDD4
2	GO:0050851	antigen receptor-mediated signaling pathway	BP	0.0263317	46	MEF2C/THY1/PDE4B/CMTM3/PLCL2/FYN/RFTN1/DUSP3/LAPTM5/BMX/FCGR2B/THEMIS2/LILRB4/FCMR/NFAM1/CD300A/MNDA/FOXP1/NCKAP1L/PDE4D/HLA-DPB1/LCP2/PRKCB/BTK/LAT2/PRAM1/SH2B2/CD28/LIPA/FOXP3/LPXN/CD276/ABL1/FYB1/GATA3/PTPRC/TESPA1/NFATC2/HLA-DRB1/CCR7/BTN3A1/CD160/ITK/KLHL6/CD226/PTPRJ
2	GO:0003333	amino acid transmembrane transport	BP	0.0263526	26	SLC1A7/ATP1A2/SLC43A1/RGS4/ARL6IP5/SLC16A2/SLC7A7/SLC43A2/SLC6A12/SFXN3/SLC22A4/SLC38A4/SLC15A4/SLC38A3/SLC1A3/PRAF2/SLC6A13/SLC38A11/ITGB1/UCP2/SLC66A1LP/SLC3A1/SLC16A10/SLC6A6/SLC11A1/SLC38A10
2	GO:1904035	regulation of epithelial cell apoptotic process	BP	0.0263526	26	NDNF/SFRP4/ECSCR/CD248/CDH5/TEK/HAND2/SCG2/RAMP2/ITGB3/PRKAA2/CCL2/WNT11/ITGA4/KDR/ANGPT1/THBS1/ANO6/GAS6/RGCC/ICAM1/ABL1/GATA3/SEMA5A/CD160/GATA2
2	GO:0030890	positive regulation of B cell proliferation	BP	0.0264063	14	MEF2C/BST1/TLR4/NCKAP1L/BTK/TNFRSF4/SASH3/GPR183/PTPRC/TNFSF13B/NFATC2/EPHB2/CD74/TLR9
2	GO:0010882	regulation of cardiac muscle contraction by calcium ion signaling	BP	0.0264063	10	PLN/ANK2/HRC/ATP1A2/CACNA1C/CASQ2/TMEM38A/DMD/SLC8A1/PRKACA
2	GO:0030194	positive regulation of blood coagulation	BP	0.0264063	10	EMILIN1/TBXA2R/F2R/F7/EMILIN2/ENPP4/THBS1/ANO6/VTN/CD36
2	GO:0031664	regulation of lipopolysaccharide-mediated signaling pathway	BP	0.0264063	10	CD14/LY86/CARD8/LILRA2/PRKCA/SCIMP/CD180/LY96/BMP6/CD36
2	GO:0035313	wound healing, spreading of epidermal cells	BP	0.0264063	10	COL5A1/ACVRL1/FERMT2/ITGB3/ITGB5/FIGNL2/ITGA5/MSX2/ITGB1/ITGAV
2	GO:0060907	positive regulation of macrophage cytokine production	BP	0.0264063	10	SPON2/TLR4/TLR7/GPRC5B/LAPTM5/LILRB1/NOD1/CD36/CD74/CARD9
2	GO:0098581	detection of external biotic stimulus	BP	0.0264063	10	SSC5D/TLR4/LBP/CD1D/NLRC4/NAIP/LY96/NOD1/HLA-DRB1/TLR9
2	GO:0099623	regulation of cardiac muscle cell membrane repolarization	BP	0.0264063	10	SCN1B/ANK2/SCN5A/KCNE4/GJA5/KCNE5/KCNA5/CACNA2D1/SNTA1/SCN4B
2	GO:1900048	positive regulation of hemostasis	BP	0.0264063	10	EMILIN1/TBXA2R/F2R/F7/EMILIN2/ENPP4/THBS1/ANO6/VTN/CD36
2	GO:0045620	negative regulation of lymphocyte differentiation	BP	0.026503	17	HLX/DTX1/TNFSF4/LOXL3/RUNX1/CR1/LILRB4/FGL2/SMAD7/BMP4/GLI3/FOXP3/SFRP1/CLEC4G/INHBA/SOCS5/CD74
2	GO:0010817	regulation of hormone levels	BP	0.0265137	104	DAB2/SCT/AGTR1/FZD4/ADORA1/CTSK/AGT/PRKN/AQP1/C1QTNF3/CACNA1H/BMP5/CPQ/PDGFRA/SOX11/KCNB1/MME/EDN3/ENPEP/ADRA2A/C1QTNF1/RDH5/DIO2/FGFR1/CYP46A1/CORIN/ALDH1A2/F2RL2/SIDT2/DDO/ACE/SLC16A2/CTSZ/NNAT/PTPRN/CMA1/CRY2/MAFA/DIO3/KCNA5/PAPSS2/BMP8A/EDNRB/SLCO1C1/ALOX5/CYP1B1/RAB11FIP3/CYP21A2/CTSG/H6PD/PRKD1/STAT5B/PPP3CB/DISP1/NLGN2/GRP/ADH1B/PCSK1/KISS1/INHBB/PRKCB/TNFSF11/BTK/RBP4/TPO/SLC39A14/FOXO1/C…
2	GO:0051258	protein polymerization	BP	0.0265137	65	KANK2/LMOD1/PDE4DIP/LMOD3/CASQ2/ARHGAP6/DAAM2/LMOD2/CASQ1/BIN1/PRKN/TMOD4/CDH5/SPTB/ESAM/MAPT/CLIP3/ELN/TUBA1A/TMOD1/GAS7/MYADM/ARHGAP28/KANK4/MAP4/STMN2/KANK3/COBL/PREX1/ARHGAP18/CCL11/HCLS1/TWF2/AIF1/FES/CYRIA/FHOD3/SPTBN4/PAK3/NCKAP1L/ADD1/TENM1/FGF13/SNX9/WAS/ANKRD53/PINK1/HCK/COTL1/FAM107A/ABL1/EVL/CCL21/TTBK1/SPTA1/VTN/SLIT2/CDC42EP5/SSH2/CCR7/SVIL/CYFIP2/KIRREL1/CDC42EP3/CORO1A
2	GO:0030501	positive regulation of bone mineralization	BP	0.0265137	15	MEF2C/TMEM119/FAM20C/ALOX5/SLC8A1/KL/CCN1/BMP4/ACTN3/ANO6/ACVR1/GPM6B/BMPR2/BMP6/VDR
2	GO:0044331	cell-cell adhesion mediated by cadherin	BP	0.0265137	15	CDH15/CDH5/CDH11/CDH20/NOTCH4/CDH2/ADAM19/CDH19/RGCC/CDH6/CDH13/BMP6/PTPRU/CDH4/CDH22
2	GO:0090102	cochlea development	BP	0.0265137	15	ZEB1/SOBP/CTHRC1/DCHS1/KCNK3/CDH23/EYA1/HEY2/FRZB/PTK7/KCNK2/FZD2/GABRB2/HPN/GATA2
2	GO:2000649	regulation of sodium ion transmembrane transporter activity	BP	0.0265137	15	SCN1B/FXYD1/ATP1A2/SCN2B/FGF14/DMD/HECW1/SCN3B/DRD4/HECW2/GRP/TESC/FGF13/SCN4B/NEDD4
2	GO:0002269	leukocyte activation involved in inflammatory response	BP	0.0265137	16	SYT11/KCNJ8/MAPT/ITGB2/C5AR1/TYROBP/CX3CR1/AIF1/C1QA/MMP8/ITGAM/TTBK1/PTPRC/CST7/TAFA3/TLR9
2	GO:0015872	dopamine transport	BP	0.0265137	16	CXCL12/SYT11/SYT6/PRKN/SLC29A3/HTR2A/TGM2/GRM2/DRD4/PRKCB/PINK1/HTR1B/SYT15/SLC18A2/DRD2/SYT3
2	GO:0050805	negative regulation of synaptic transmission	BP	0.0265137	16	ADORA1/ACHE/KCNB1/MAPT/SLC24A2/GNAI2/HTR2A/SORCS2/PCDH17/GRM2/LILRB2/HTR1B/CBLN1/GRIK3/DRD2/SLC6A1
2	GO:0030099	myeloid cell differentiation	BP	0.0265137	92	MEF2C/THPO/MITF/PDE1B/FBN1/LRRC17/MB/TNFAIP6/FAM20C/ZBTB46/TLR4/CCN4/CSF1R/TAL1/FLI1/RASGRP4/ADGRF5/TSPAN2/PIK3R1/ZBTB16/RARA/KLF2/CALCR/TGFBR2/SPI1/RASSF2/NRROS/MTURN/GAB3/RUNX1/CSF1/CD4/TYROBP/MFAP2/BATF3/MMP9/CCR1/PRKCA/HCLS1/OSCAR/LILRB4/ETS1/STAT5B/IRF8/SH2B3/GP5/FES/C1QC/FOXP1/GAB2/BMP4/NCKAP1L/FAXDC2/LILRB3/CSF3R/LILRB1/DCSTAMP/TESC/TNFSF11/GATA1/CLEC5A/QKI/KIT/STAT5A/LIPA/EVI2B/IKZF1/LOX/…
2	GO:1902414	protein localization to cell junction	BP	0.0267441	28	MAP1A/JAM3/GPC6/RAPSN/CDH5/PECAM1/FERMT2/GRIP2/MAPT/SHANK1/HEG1/ERBB4/TAMALIN/RELN/DLG4/NRXN2/GPC4/ZDHHC15/STX1B/JAK1/NLGN2/DLG2/CGNL1/BSN/KIF5C/SNAP25/NLGN1/CLSTN3
2	GO:0072678	T cell migration	BP	0.0270436	22	CXCL12/APOD/S1PR1/CD99L2/ITGB3/CCL2/ITGA4/RIPOR2/CD200/CCR2/AIF1/ICAM1/PIK3CG/CD99/ABL1/SPN/GPR183/CCL21/CCR6/DOCK8/ITGAL/CORO1A
2	GO:1903531	negative regulation of secretion by cell	BP	0.0271312	34	ADORA1/SYT11/PRKN/KCNB1/PRKG1/ADRA2A/F2R/GNAI2/CRY2/SPI1/BMP8A/CD200/RAB11FIP3/FCGR2B/CCR2/CD300A/TNFRSF1B/DRD4/NCKAP1L/LILRB1/APOE/CD84/INHBB/FOXO1/HTR1B/SFRP1/KCNJ11/LIF/UCP2/DRD2/FOXF1/INHBA/SYTL4/FFAR4
2	GO:0006814	sodium ion transport	BP	0.0275452	52	SCN1B/SLC8A3/FXYD1/SCN4A/ATP1A2/SCN5A/DMPK/SCN2B/SLC24A2/NALCN/EDNRA/MAGED2/FGF14/DMD/HECW1/SLC6A12/EDNRB/NKAIN4/SCN7A/SCN3B/SCN11A/SLC8A1/ATP1A4/SLC24A3/SLC6A17/DRD4/SPTBN4/SLC24A4/NOS3/SLC22A4/SLC38A4/HECW2/GRP/TESC/SLC38A3/TPCN1/ANO6/SLC4A4/FGF13/KLHL3/PKD2/ATP1B2/SLC6A13/SLC38A11/SNTA1/SCN3A/SCN4B/DRD2/SLC5A9/SLC6A1/NEDD4/SLC6A6
2	GO:0035418	protein localization to synapse	BP	0.0282482	21	MAP1A/GPC6/RAPSN/GRIP2/MAPT/SHANK1/ERBB4/TAMALIN/RELN/DLG4/NRXN2/GPC4/ZDHHC15/STX1B/NLGN2/DLG2/BSN/KIF5C/SNAP25/NLGN1/CLSTN3
2	GO:0001502	cartilage condensation	BP	0.0287898	7	MGP/CCN2/BMP1/COL11A1/SOX5/PKD1/THRA
2	GO:0010763	positive regulation of fibroblast migration	BP	0.0287898	7	AQP1/ACTA2/DDR2/AKAP12/ITGB3/THBS1/ITGB1
2	GO:0035791	platelet-derived growth factor receptor-beta signaling pathway	BP	0.0287898	7	PDGFRL/PDGFRB/LRP1/MYOCD/PDGFB/LOX/ABL1
2	GO:0051152	positive regulation of smooth muscle cell differentiation	BP	0.0287898	7	EFEMP2/SMARCD3/ENG/NOTCH4/MYOCD/KIT/OLFM2
2	GO:0072578	neurotransmitter-gated ion channel clustering	BP	0.0287898	7	CHRDL1/RELN/DLG4/GLRB/NLGN2/APOE/NLGN1
2	GO:0002532	production of molecular mediator involved in inflammatory response	BP	0.0287898	24	APOD/IL17D/TLR4/PBXIP1/LBP/SLAMF8/PLD4/ALOX5/GPSM3/LILRB4/ALOX5AP/BTK/IL17B/LIPA/SLC18A2/P2RX1/PLD3/TICAM2/EPHB2/ABCD1/NLRC3/CD36/SIRPA/CARD9
2	GO:0071875	adrenergic receptor signaling pathway	BP	0.029073	11	PLN/PDE4B/GPR88/ADRA2A/GNAI2/PDE4D/ADRA1D/AKAP13/RAPGEF2/DRD2/ADRA1B
2	GO:0072677	eosinophil migration	BP	0.029073	11	SCG2/CCL14/CCL2/CCL11/CCL23/CD300A/CCL18/CCL7/CCL13/PTGER4/CCL22
2	GO:0034394	protein localization to cell surface	BP	0.0292216	20	MAP1A/ANK2/FBLN5/ACTN2/JAM3/FGF7/GPIHBP1/ERBB4/WNT11/TYROBP/FCN1/ANGPT1/EGF/TMEM35A/NLGN2/GPM6B/PTPRU/EPHB2/KCNAB2/LEPROT
2	GO:0045670	regulation of osteoclast differentiation	BP	0.0292216	20	MITF/FBN1/LRRC17/TNFAIP6/TLR4/PIK3R1/RASSF2/CSF1/TYROBP/CCR1/LILRB4/LILRB3/LILRB1/TNFSF11/SFRP1/GPR137B/FSTL3/TMEM178A/KLF10/TNFRSF11B
2	GO:0005976	polysaccharide metabolic process	BP	0.0299587	26	SORBS1/PHKG1/PPP1R1A/PYGM/PRKAG3/IGF1/PCDH12/IGF2/RUBCNL/ENPP1/CSGALNACT2/CSGALNACT1/INSR/STBD1/PPP1R3C/PDGFB/EGF/DYRK2/PPP1R3F/LEPR/HAS2/GBE1/CHST1/GYG2/PFKM/EXT2
2	GO:0034612	response to tumor necrosis factor	BP	0.0302258	57	MYOG/CTSK/COL1A1/POSTN/EDA2R/PRKN/ADAMTS7/ANKRD1/GPD1/CHI3L1/TUBA1A/CCL14/AKAP12/PLVAP/ADAMTS12/SMPD1/KLF2/CCL2/CD14/SLC2A4/CCL11/CCL23/LAPTM5/CARD8/CYP1B1/CX3CR1/HYAL2/TNFRSF1B/FOXP1/TNFRSF19/AFF3/DCSTAMP/THBS1/BIRC7/TNFSF11/GAS6/NAIP/MMP8/SELE/CCL18/ILK/CCL7/TNFRSF4/SFRP1/CCL13/GATA3/CCL21/TNFSF13B/KCNJ11/CCDC3/ST18/IL18BP/CCL19/HAS2/NFATC1/TRAF5/CCL22
2	GO:0003139	secondary heart field specification	BP	0.0306829	6	MEF2C/SMARCD3/AXIN2/WNT11/BMP4/RBPJ
2	GO:0032341	aldosterone metabolic process	BP	0.0306829	6	DAB2/CACNA1H/BMP5/EDNRB/BMP6/DKK3
2	GO:0071313	cellular response to caffeine	BP	0.0306829	6	CACNA1S/CASQ2/TMEM38A/RYR1/SLC8A1/SELENON
2	GO:0072110	glomerular mesangial cell proliferation	BP	0.0306829	6	PDGFRB/ITGB3/PDGFD/WT1/PDGFB/BMP4
2	GO:0086070	SA node cell to atrial cardiac muscle cell communication	BP	0.0306829	6	ANK2/SCN5A/GJA5/KCNA5/CACNA1G/SCN3B
2	GO:0110011	regulation of basement membrane organization	BP	0.0306829	6	LAMA2/LAMB2/PHLDB1/NID1/LAMB1/LAMC1
2	GO:1904936	interneuron migration	BP	0.0306829	6	ARX/RELN/FAT3/NR2F2/CCR4/DRD2
2	GO:0030326	embryonic limb morphogenesis	BP	0.0306829	32	SFRP2/CACNA1C/RECK/NOG/PRRX1/MYH3/RUNX2/HAND2/GREM1/PRICKLE1/TWIST1/FGFR1/ALDH1A2/FGF9/ZBTB16/SALL1/CHST11/TGFB2/GDF5/BMP4/AFF3/ALX4/RARB/GLI3/SALL4/MSX2/MEGF8/MSX1/SKI/TBX3/ZNF358/LEF1
2	GO:0035113	embryonic appendage morphogenesis	BP	0.0306829	32	SFRP2/CACNA1C/RECK/NOG/PRRX1/MYH3/RUNX2/HAND2/GREM1/PRICKLE1/TWIST1/FGFR1/ALDH1A2/FGF9/ZBTB16/SALL1/CHST11/TGFB2/GDF5/BMP4/AFF3/ALX4/RARB/GLI3/SALL4/MSX2/MEGF8/MSX1/SKI/TBX3/ZNF358/LEF1
2	GO:0010464	regulation of mesenchymal cell proliferation	BP	0.030737	12	ZEB1/CHRD/SYNE1/PRRX1/FGFR1/FGF9/WNT2/WNT11/TGFBR2/KDR/BMP4/FOXF1
2	GO:0010644	cell communication by electrical coupling	BP	0.030737	12	HRC/TRDN/ATP1A2/CACNA1C/CASQ2/GJA5/KCNA1/SLC8A1/PDE4D/ATP1B2/GJC2/PRKACA
2	GO:0043537	negative regulation of blood vessel endothelial cell migration	BP	0.030737	12	MEF2C/MEOX2/ACVRL1/VASH1/STARD13/TBXA2R/MMRN2/DLL4/THBS1/APOE/RGCC/SPRED1
2	GO:0045923	positive regulation of fatty acid metabolic process	BP	0.030737	12	PPARGC1A/RGN/TWIST1/NR4A3/ABCD1/SIRT2/MLXIPL/AVPR1A/LPGAT1/SLC45A3/CD74/APOC2
2	GO:0050901	leukocyte tethering or rolling	BP	0.030737	12	JAM2/CXCL12/ITGA4/CX3CR1/CCR2/SELP/SELPLG/SELE/ITGB1/SPN/CCL21/SELL
2	GO:0060306	regulation of membrane repolarization	BP	0.030737	12	SCN1B/ANK2/CASQ2/SCN5A/KCNE4/GJA5/AKAP6/KCNE5/KCNA5/CACNA2D1/SNTA1/SCN4B
2	GO:0002763	positive regulation of myeloid leukocyte differentiation	BP	0.0308852	18	RUNX1/CSF1/CD4/TYROBP/CCR1/PRKCA/HCLS1/FES/DCSTAMP/TESC/TNFSF11/EVI2B/LIF/HLA-DRB1/ROR2/KLF10/CD74/LEF1
2	GO:0021885	forebrain cell migration	BP	0.0308852	18	BMERB1/CXCL12/EMX2/COL3A1/CCDC141/ARX/AXL/RELN/DIXDC1/LAMB1/GLI3/FGF13/P2RY12/CXCR4/DAB1/SLIT2/DRD2/SUN2
2	GO:0050855	regulation of B cell receptor signaling pathway	BP	0.030998	9	CMTM3/PLCL2/FCGR2B/FCMR/NFAM1/CD300A/FOXP1/PRKCB/LPXN
2	GO:0071379	cellular response to prostaglandin stimulus	BP	0.030998	9	PTGER2/PTGFR/TNFSF4/GNG2/PTGDR/PRKAA2/SFRP1/TNC/PTGER4
2	GO:0071880	adenylate cyclase-activating adrenergic receptor signaling pathway	BP	0.030998	9	PLN/PDE4B/ADRA2A/GNAI2/ADRA1D/AKAP13/RAPGEF2/DRD2/ADRA1B
2	GO:0072088	nephron epithelium morphogenesis	BP	0.0313558	22	ADAMTS16/AGT/NOG/DCHS1/KIF26B/GREM1/TMEM59L/GREB1L/EYA1/WNT11/SALL1/WT1/BMP4/GLI3/WNT9B/KLHL3/PKD2/ILK/GATA3/LIF/MAGED1/PKD1
2	GO:0045778	positive regulation of ossification	BP	0.0316008	17	MEF2C/TMEM119/FAM20C/SOX11/ZBTB16/ALOX5/SLC8A1/KL/CCN1/BMP4/ACTN3/ANO6/ACVR1/GPM6B/BMPR2/BMP6/VDR
2	GO:0003016	respiratory system process	BP	0.0317022	13	ADORA1/ATP1A2/COL6A1/TNNC1/TSHZ3/FLT4/NDN/SELENON/NLGN2/FTO/ECEL1/NEK10/CCBE1
2	GO:0035633	maintenance of blood-brain barrier	BP	0.0317022	13	JAM2/ZEB2/JAM3/LAMA2/CDH5/PECAM1/ESAM/DMD/CLDN5/ANGPT1/TSPAN12/LAMC1/ITGB1
2	GO:0043268	positive regulation of potassium ion transport	BP	0.0317022	13	ANK2/ADORA1/ACTN2/FHL1/EDN3/ADRA2A/AKAP6/KCNC1/KCNE5/KCNMB1/ANO6/LRRC55/ATP1B2
2	GO:0050931	pigment cell differentiation	BP	0.0317022	13	MEF2C/MITF/ZEB2/EDN3/ADAMTS9/ENPP1/CD63/EDNRB/TYRP1/USP13/GLI3/KIT/LRMDA
2	GO:0051155	positive regulation of striated muscle cell differentiation	BP	0.0317022	13	MEF2C/RBM24/MYOG/LMOD3/MYF6/MYLK3/IGF1/AKAP6/MMP14/MYOCD/PRKD1/BMP4/ACTN3
2	GO:0046777	protein autophosphorylation	BP	0.0317304	47	CAMK2A/MYLK2/MUSK/PDGFRB/CAMK2B/FAM20C/PDGFRA/GREM1/ENPP1/DDR2/FLT4/ERBB4/FGFR1/CSF1R/PEAK1/MAP3K3/RASSF2/PDGFD/KDR/FGR/BMX/NLRP12/INSR/MAP3K12/PRKD1/FES/INSRR/PDGFB/TNIK/STK10/NTRK1/PDGFC/KIT/DAPK1/PINK1/HCK/MVP/ABL1/MEX3B/NEK6/PTPRC/STK33/DAPK3/NEK10/GRK5/FLT1/FLT3
2	GO:0048146	positive regulation of fibroblast proliferation	BP	0.0320301	16	AGT/AQP1/FN1/IGF1/CD248/PDGFRA/DDR2/ITGB3/WNT2/PDGFD/PDGFB/GAS6/PDGFC/ABL1/LIF/CD74
2	GO:0034331	cell junction maintenance	BP	0.03229	15	RAPSN/ADGRB3/FERMT2/SHANK1/F2R/CSF1R/ITGB3/CNTNAP1/PLXNA4/NLGN2/CBLN1/BSN/SDF4/NLGN1/KIRREL1
2	GO:0050919	negative chemotaxis	BP	0.03229	15	SEMA6C/SEMA6B/UNC5C/SLIT3/ITGB3/SEMA3G/PLXNA4/SEMA5B/NRP2/SLIT2/SEMA3D/SEMA3C/ITGAV/SEMA5A/SEMA3E
2	GO:0002764	immune response-regulating signaling pathway	BP	0.0326818	105	MEF2C/COLEC12/THY1/KCNJ8/PDE4B/CMTM3/PLCL2/TLR4/PLPP4/FYN/CMKLR1/PIK3R1/LBP/TRIL/CD33/PRKCQ/CD14/TLR7/RFTN1/DUSP3/C3AR1/C5AR1/TYROBP/FPR3/LAPTM5/FPR1/FGR/BMX/CARD8/C3/LILRA2/CR1/FCGR2B/THEMIS2/FCGR3A/NLRC4/FCGR1A/CD300LF/LILRB4/PRKD1/FCMR/NFAM1/CD300A/FCGR1BP/MNDA/HAVCR2/FCN1/FOXP1/TASL/PAK3/NLRP3/NCKAP1L/PDE4D/HLA-DPB1/TLR8/LILRB1/FCER1G/LCP2/SLC15A4/SCIMP/LILRB2/PRKCB/NAIP/BTK/LAT2/PRAM1/NR4A3/…
2	GO:0060828	regulation of canonical Wnt signaling pathway	BP	0.0327511	58	DAB2/SFRP2/DACT1/ZEB2/DACT3/COL1A1/ADGRA2/RECK/DAAM2/TNN/NOG/SFRP4/RSPO3/PRKN/SOX17/CTHRC1/IGFBP4/AXIN2/DKK2/GREM1/PRICKLE1/BICC1/SFRP5/FZD1/RBMS3/FGF9/LATS2/FRZB/CDH2/NKD1/PTK7/TMEM170B/WNT11/HECW1/GPRC5B/DRAXIN/PTPRO/CDK14/SHISA3/CTNND2/EGF/RNF146/APOE/SULF2/GLI3/TLE2/LGR5/FOXO1/ILK/RSPO1/SFRP1/PTPRU/RBPJ/DAPK3/DKK3/SEMA5A/PLEKHA4/HHEX
2	GO:0046849	bone remodeling	BP	0.0328447	24	PTH1R/MITF/CTSK/NOX4/PDK4/CTHRC1/S1PR1/TMEM119/GREM1/CSF1R/ITGB3/RASSF2/LTBP3/PRKCA/GDF5/DCSTAMP/TNFSF11/HTR1B/SFRP1/TPP1/GPR137B/LEPR/SIGLEC15/TNFRSF11B
2	GO:0017015	regulation of transforming growth factor beta receptor signaling pathway	BP	0.0330072	36	ZEB1/CILP/ZEB2/TGFB3/FBN1/ASPN/HTRA3/ENG/SOX11/HTRA1/TGFB1I1/SLC2A10/ADAMTSL2/WFIKKN2/NREP/PMEPA1/LDLRAD4/LATS2/PRDM16/MYOCD/NRROS/SPRY1/ITGA8/VEPH1/CHST11/SMAD7/THBS1/LOX/SPRED1/PBLD/SKI/GLG1/DKK3/VASN/CDKN1C/HTRA4
2	GO:0050854	regulation of antigen receptor-mediated signaling pathway	BP	0.0341464	20	THY1/CMTM3/PLCL2/DUSP3/LAPTM5/FCGR2B/LILRB4/FCMR/NFAM1/CD300A/FOXP1/PRKCB/LIPA/LPXN/PTPRC/TESPA1/CCR7/CD160/CD226/PTPRJ
2	GO:1903036	positive regulation of response to wounding	BP	0.0341464	20	EMILIN1/FERMT2/TBXA2R/SCARF1/ADRA2A/F2R/CCN4/DDR2/SMOC2/F7/EMILIN2/ENPP4/MYLK/THBS1/ANO6/CXCR4/ITGB1/VTN/FOXC2/CD36
2	GO:0007613	memory	BP	0.0342371	32	MAP1A/SLC8A3/SERPINF1/MUSK/SYT11/MAPT/NFATC4/SHANK1/SLC24A2/TUBA1A/BRINP1/LRRC66/RELN/KCNK2/HTR2A/SLC2A4/ITGA8/CX3CR1/RASGRF1/INSR/LGMN/PPP3CB/ITGA5/APOE/FGF13/ATXN1/CAMK2N1/JPH3/DRD2/SLC6A1/SNAP25/CRTC1
2	GO:0035107	appendage morphogenesis	BP	0.0344469	37	SFRP2/COL3A1/CACNA1C/RECK/COL6A1/NOG/PRRX1/MYH3/RUNX2/HAND2/GREM1/NPR2/PRICKLE1/TWIST1/FGFR1/ALDH1A2/FGF9/ZBTB16/SALL1/CHST11/TGFB2/GDF5/BMP4/AFF3/ALX4/RARB/GLI3/SALL4/MSX2/PCSK5/MEGF8/MSX1/SKI/TBX3/ZNF358/SEMA3C/LEF1
2	GO:0035108	limb morphogenesis	BP	0.0344469	37	SFRP2/COL3A1/CACNA1C/RECK/COL6A1/NOG/PRRX1/MYH3/RUNX2/HAND2/GREM1/NPR2/PRICKLE1/TWIST1/FGFR1/ALDH1A2/FGF9/ZBTB16/SALL1/CHST11/TGFB2/GDF5/BMP4/AFF3/ALX4/RARB/GLI3/SALL4/MSX2/PCSK5/MEGF8/MSX1/SKI/TBX3/ZNF358/SEMA3C/LEF1
2	GO:0045137	development of primary sexual characteristics	BP	0.0346054	51	A2M/MMP2/SFRP2/FZD4/ZFPM2/TNFAIP6/PGR/DHH/PDGFRA/GFRA1/NPR2/LHX8/MMP14/SLIT3/FGF9/ACE/PTPRN/PTX3/AR/RARA/LHFPL2/KDR/CYP1B1/SALL1/RHOBTB3/WT1/INSR/TGFB2/NR2F2/STAT5B/NOS3/ADCYAP1R1/NTRK1/INHBB/SCX/GATA1/DACH1/BASP1/KIT/CYP19A1/GATA6/SFRP1/GATA3/ADAMTS1/SLIT2/RETN/GAS2/INHBA/AMHR2/FNDC3A/TLR9
2	GO:0021954	central nervous system neuron development	BP	0.0346057	23	SCN1B/DCLK1/NDNF/NRP1/ARX/CDH11/MAPT/DCLK2/NOVA2/BRINP1/LHX8/PRDM8/PLXNA4/DRAXIN/SPTBN4/ADARB1/NRP2/RAPGEF2/SLIT2/EPHB2/DRD2/GATA2/SEMA3E
2	GO:0002026	regulation of the force of heart contraction	BP	0.0347959	10	MYL3/PLN/ATP1A2/MYL2/CSRP3/MYL4/MYH6/MYH7/SLC8A1/NOS3
2	GO:0007271	synaptic transmission, cholinergic	BP	0.0347959	10	CHRNA1/LAMA2/ACHE/CHRNG/RAPSN/COLQ/NALCN/CHRNB1/APOE/ADORA2A
2	GO:0090023	positive regulation of neutrophil chemotaxis	BP	0.0347959	10	THBS4/LBP/C3AR1/C5AR1/RIPOR2/NCKAP1L/CCL21/CCR7/CCL19/CD74
2	GO:1905523	positive regulation of macrophage migration	BP	0.0347959	10	RARRES2/CSF1R/MMP14/CMKLR1/C3AR1/CSF1/C5AR1/CX3CR1/THBS1/P2RY12
2	GO:0048562	embryonic organ morphogenesis	BP	0.0348971	64	MEF2C/ZEB1/TBX15/SOBP/TGFB3/FBN1/TCAP/NOG/PRRX1/HLX/APLNR/SOX17/RBPMS2/CTHRC1/ENG/RUNX2/PDGFRA/TECTA/SOX11/GSC/HAND2/MMP16/MFAP5/NKX3-2/TWIST1/CDH23/FGFR1/MMP14/EYA1/COL11A1/EDNRA/FGF9/FRZB/PTK7/WNT11/SATB2/TGFBR2/MICAL2/MFAP2/EFEMP1/ITGA8/KCNQ4/SOX18/CHST11/FZD2/BMP4/ALX4/ACVR1/RARB/GLI3/WNT9B/RBP4/PKD2/LRIG1/MEGF8/GATA3/MSX1/HPN/EPHB2/FOXF1/FOXC2/TBX3/ATP8A2/GATA2
2	GO:0060675	ureteric bud morphogenesis	BP	0.0353694	19	ADAMTS16/AGT/NOG/DCHS1/KIF26B/GREM1/TMEM59L/GREB1L/EYA1/WNT11/SALL1/WT1/BMP4/GLI3/WNT9B/PKD2/ILK/GATA3/MAGED1
2	GO:0021675	nerve development	BP	0.0357787	25	NRP1/SULF1/NPR2/KCNA1/KCNC1/EDNRA/ITGA4/SALL1/PLXNA4/SLC24A4/KCNQ3/GABRB2/SLC1A3/NTRK1/SULF2/GLI3/ADARB1/LRIG1/ILK/LPAR1/NRP2/NDP/EPHB2/EGR2/RET
2	GO:0090596	sensory organ morphogenesis	BP	0.0362812	60	ZEB1/SOBP/PTPRM/MFRP/FBN1/COL5A1/COL5A2/TCAP/THY1/NOG/PRRX1/AQP1/CTHRC1/CABP4/COL8A1/TECTA/SOX11/PITX3/GSC/MFAP5/NKX3-2/TWIST1/CDH23/SAMD11/FGFR1/CRB1/EYA1/COL11A1/EDNRA/COL8A2/FGF9/FRZB/NKD1/PTK7/WNT2/TENM3/DIO3/KDR/MFAP2/EFEMP1/ITGA8/KCNQ4/FAT3/FZD2/BMP4/RARB/GLI3/RBP4/TSPAN12/LRIG1/NDP/GATA3/IMPG2/MSX1/HPN/EPHB2/SKI/TBX3/ATP8A2/GATA2
2	GO:0071248	cellular response to metal ion	BP	0.0362812	45	MEF2C/MYOG/SERPINF1/SYT11/SYT6/SCN5A/PRKN/AQP1/CACNA1H/MT1A/KCNB1/NFATC4/KCNA1/TUBA1A/KCNK3/SMPD1/DLG4/RYR1/PRKAA2/GUCA1A/HVCN1/CYBB/MMP9/LGMN/BACE1/RASA4/CAPN3/KCNQ3/CLIC4/ADD1/INHBB/ALOX5AP/RASGRP2/PKD2/DLG2/SYT15/BMP6/MT1M/NFATC2/UCP2/SYT3/SLC39A8/NLGN1/SLC11A1/TLR9
2	GO:2000514	regulation of CD4-positive, alpha-beta T cell activation	BP	0.0363384	22	HLX/TNFSF4/RARA/PRKCQ/TGFBR2/LOXL3/RUNX1/CD86/SMAD7/NLRP3/NCKAP1L/CD28/FOXP3/IL2RA/SASH3/GATA3/HLA-DRA/HLA-DRB1/SOCS5/CCL19/CD160/CD80
2	GO:0045582	positive regulation of T cell differentiation	BP	0.0363517	31	SMARCD3/HLX/ZBTB16/TNFSF4/RARA/TGFBR2/PIK3R6/RUNX1/CR1/CD86/LILRB4/STAT5B/NLRP3/NCKAP1L/LILRB2/GLI3/FOXP3/IL2RA/IL4I1/SASH3/GATA3/PTPRC/TESPA1/HLA-DRA/HLA-DRB1/SOCS5/CCL19/CD80/CD74/IL7R/LEF1
2	GO:0045655	regulation of monocyte differentiation	BP	0.0363705	8	ZBTB46/CSF1/CD4/FES/FOXP1/DCSTAMP/HLA-DRB1/CD74
2	GO:0045822	negative regulation of heart contraction	BP	0.0363705	8	PLN/ATP1A2/BIN1/SPTBN4/PDE4D/PIK3CG/PDE5A/GJD3
2	GO:0090026	positive regulation of monocyte chemotaxis	BP	0.0363705	8	CXCL12/CX3CR1/CCR1/CCR2/LGMN/AIF1/ANO6/PLA2G7
2	GO:1902074	response to salt	BP	0.0363705	8	DAB2/RUNX2/NPR2/FGFR1/EDNRB/ALPL/ANKH/GRP
2	GO:2001026	regulation of endothelial cell chemotaxis	BP	0.0363705	8	FGF18/FGFR1/SMOC2/KDR/LGMN/PRKD1/THBS1/SEMA5A
2	GO:0016051	carbohydrate biosynthetic process	BP	0.0370288	46	NNMT/SORBS1/PTH1R/PHKG1/ENO3/ST3GAL2/PRKAG3/C1QTNF3/IGF1/IGF2/PPARGC1A/PRKG1/GPD1/RGN/ENPP1/PGAM2/CSGALNACT2/FBP2/CHST13/SDS/CSGALNACT1/INSR/CHST11/FUT8/PPP1R3C/PDGFB/EGF/ST6GALNAC5/ADCYAP1R1/DYRK2/RBP4/SLC39A14/FOXO1/PLEK/ST3GAL6/CHST8/CHST15/PPP1R3F/B3GALT2/LEPR/PGM1/PRKACA/HAS2/GBE1/GYG2/EXT2
2	GO:0043171	peptide catabolic process	BP	0.0373471	11	GGT5/CPQ/MME/ENPEP/NAALADL1/ACE/ANPEP/DPEP2/LVRN/CTSH/TPP1
2	GO:0034332	adherens junction organization	BP	0.0376937	17	CDH15/JAM3/CDH5/FERMT2/CDH11/RAMP2/CDH20/CDH2/CDH19/SMAD7/ADD1/CDH6/CDH13/BMP6/PIP5K1C/CDH4/CDH22
2	GO:2000107	negative regulation of leukocyte apoptotic process	BP	0.0376937	17	CXCL12/AXL/PRKCQ/HCLS1/FOXP1/BMP4/LILRB1/GAS6/CCL21/ST6GAL1/CCR5/PTCRA/CCR7/CCL19/DOCK8/CD74/IL7R
2	GO:0042130	negative regulation of T cell proliferation	BP	0.038051	21	LRRC32/PLA2G2A/VSIG4/PLA2G5/CR1/CD86/LILRB4/IL10/HAVCR2/BMP4/LILRB1/LILRB2/FOXP3/IL2RA/IL4I1/SPN/CLEC4G/PDE5A/HLA-DRB1/PDCD1LG2/CD80
2	GO:0071356	cellular response to tumor necrosis factor	BP	0.0381225	52	MYOG/CTSK/COL1A1/POSTN/EDA2R/PRKN/ADAMTS7/ANKRD1/GPD1/CHI3L1/CCL14/AKAP12/PLVAP/ADAMTS12/KLF2/CCL2/SLC2A4/CCL11/CCL23/LAPTM5/CARD8/CYP1B1/CX3CR1/HYAL2/TNFRSF1B/FOXP1/TNFRSF19/DCSTAMP/THBS1/BIRC7/TNFSF11/GAS6/NAIP/MMP8/CCL18/ILK/CCL7/TNFRSF4/SFRP1/CCL13/GATA3/CCL21/TNFSF13B/KCNJ11/CCDC3/ST18/IL18BP/CCL19/HAS2/NFATC1/TRAF5/CCL22
2	GO:0002456	T cell mediated immunity	BP	0.0381749	32	IL1R1/ARID5A/TNFSF4/RFTN1/CD1D/CR1/FCGR2B/CCR2/LILRB4/TNFRSF1B/PPP3CB/SMAD7/NLRP3/NCKAP1L/LILRB1/CD1C/ICAM1/WAS/FOXP3/CTSH/IL4I1/CD1B/SASH3/GATA3/SPN/PTPRC/CD1E/HLA-DRA/CLEC4G/HLA-DRB1/CD80/IL7R
2	GO:0050773	regulation of dendrite development	BP	0.0384985	26	SYNE1/FZD4/BMP5/CAMK2B/ADGRB3/NFATC4/LZTS1/SDC2/RELN/HECW1/ZDHHC15/PACSIN1/COBL/PREX1/FAT3/TNIK/HECW2/PTPRD/DPYSL5/OBSL1/ABL1/SARM1/RAPGEF2/EPHB2/NEDD4/CUL7
2	GO:0033628	regulation of cell adhesion mediated by integrin	BP	0.0385983	16	SFRP2/JAM3/ITGB3/CYP1B1/TGFB2/PODXL/FERMT3/NCKAP1L/TESC/PIK3CG/LPXN/P2RY12/CCL21/LIF/FOXC2/RET
2	GO:1904036	negative regulation of epithelial cell apoptotic process	BP	0.0385983	16	NDNF/CDH5/TEK/HAND2/SCG2/RAMP2/ITGB3/PRKAA2/KDR/ANGPT1/GAS6/ICAM1/ABL1/GATA3/SEMA5A/GATA2
2	GO:0033687	osteoblast proliferation	BP	0.0387924	12	TNN/CTHRC1/TMEM119/AXIN2/GREM1/ITGB3/CCN1/GATA1/ABL1/SFRP1/MN1/ITGAV
2	GO:0050974	detection of mechanical stimulus involved in sensory perception	BP	0.0387924	12	CXCL12/KCNA1/FYN/COL11A1/HTR2A/PIEZO2/SCN11A/BACE1/NTRK1/KIT/CXCR4/HPN
2	GO:0050954	sensory perception of mechanical stimulus	BP	0.039164	41	SOBP/FZD4/CXCL12/COL1A1/COL6A1/CLIC5/TECTA/NPR2/KCNA1/COL4A3/CDH23/FGFR1/FYN/EYA1/COL11A1/EPYC/HTR2A/ATP2B2/PIEZO2/LOXHD1/ROR1/RIPOR2/SCN11A/KCNQ4/BACE1/HEXA/SPTBN4/OTOA/GRAP/KCNQ3/SLC1A3/NTRK1/KIT/LRIG1/TUB/SCARB2/CXCR4/OTOF/HPN/HEXB/PAX3
2	GO:0042551	neuron maturation	BP	0.039241	15	ADGRB3/KCNB1/SCARF1/EDNRA/LGI4/EDNRB/C3/NTN4/SPTBN4/KCNQ3/C1QA/GATA2/RET/CDKN1C/GLDN
2	GO:0051932	synaptic transmission, GABAergic	BP	0.039241	15	ADORA1/PLCL1/PLCL2/NALCN/NLGN2/GABRB2/HTR1B/DRD2/HAPLN4/SLC6A1/ADORA2A/NLGN1/CLSTN3/SYN3/GABRD
2	GO:0060323	head morphogenesis	BP	0.0394279	13	MMP2/TGFB3/COL1A1/CRISPLD2/NOG/MYH3/PDGFRA/PRICKLE1/CLDN5/SCX/MSX1/SKI/LEF1
2	GO:0099068	postsynapse assembly	BP	0.0394279	13	ARHGEF15/NTNG2/LZTS1/NRXN2/CDH2/GAP43/NLGN2/PTPRD/ABI3/CBLN1/EPHB2/NLGN1/LRRC4B
2	GO:1904646	cellular response to amyloid-beta	BP	0.0394279	13	CACNB1/IGF1/TLR4/FYN/LRP1/ITGA4/FCGR2B/LGMN/BACE1/ICAM1/CACNA2D1/EPHB2/CD36
2	GO:0030866	cortical actin cytoskeleton organization	BP	0.0394861	14	RHOQ/FMNL3/TLN1/FMNL1/CAVIN3/FHOD3/NCKAP1L/IQGAP2/EPB41L3/LCP1/PLEK/EHD2/FHOD1/EPB41L2
2	GO:0045622	regulation of T-helper cell differentiation	BP	0.0394861	14	HLX/TNFSF4/RARA/LOXL3/CD86/SMAD7/NLRP3/FOXP3/GATA3/HLA-DRA/HLA-DRB1/SOCS5/CCL19/CD80
2	GO:0006112	energy reserve metabolic process	BP	0.0395684	23	SORBS1/PHKG1/PPP1R1A/COL6A1/PYGM/PRKAG3/IGF1/PCDH12/IGF2/RUBCNL/ENPP1/ADGRF5/GFPT2/KL/INSR/STBD1/PPP1R3C/DYRK2/PPP1R3F/LEPR/GBE1/GYG2/PFKM
2	GO:0043405	regulation of MAP kinase activity	BP	0.0397878	33	AGT/PDGFRB/FGF18/EDN3/HTR2B/ADRA2A/TLR4/FGFR1/SMPD1/NTRK3/PDGFD/PIK3R6/SPRY1/HYAL2/PIK3R5/INSR/MAP3K12/CD300A/DRD4/PDGFB/EGF/THBS1/APOE/TENM1/TNFSF11/PDGFC/PIK3CG/KIT/NEK10/CCL19/PTPRJ/FLT1/FLT3
2	GO:1903844	regulation of cellular response to transforming growth factor beta stimulus	BP	0.0404746	36	ZEB1/CILP/ZEB2/TGFB3/FBN1/ASPN/HTRA3/ENG/SOX11/HTRA1/TGFB1I1/SLC2A10/ADAMTSL2/WFIKKN2/NREP/PMEPA1/LDLRAD4/LATS2/PRDM16/MYOCD/NRROS/SPRY1/ITGA8/VEPH1/CHST11/SMAD7/THBS1/LOX/SPRED1/PBLD/SKI/GLG1/DKK3/VASN/CDKN1C/HTRA4
2	GO:0071300	cellular response to retinoic acid	BP	0.0414798	19	FZD4/COL1A1/SERPINF1/AQP1/EPHA3/HAND2/BRINP1/ALDH1A2/PTK7/RARA/WNT2/WNT11/TWF2/TESC/WNT9B/WNT5B/PHC1/TNC/RET
2	GO:0072171	mesonephric tubule morphogenesis	BP	0.0414798	19	ADAMTS16/AGT/NOG/DCHS1/KIF26B/GREM1/TMEM59L/GREB1L/EYA1/WNT11/SALL1/WT1/BMP4/GLI3/WNT9B/PKD2/ILK/GATA3/MAGED1
2	GO:0045061	thymic T cell selection	BP	0.0418802	9	DOCK2/GLI3/CD28/GATA3/SPN/PTPRC/CCR7/TOX/CD74
2	GO:0060045	positive regulation of cardiac muscle cell proliferation	BP	0.0418802	9	MEF2C/ZFPM2/ERBB4/FGFR1/FGF9/HEY2/WNT2/GATA6/RBPJ
2	GO:0048736	appendage development	BP	0.0418802	44	SFRP2/MEOX2/COL3A1/CACNA1C/RECK/COL6A1/NOG/PRRX1/MYH3/FERMT2/COMP/RUNX2/HAND2/GREM1/NPR2/PRICKLE1/TWIST1/FGFR1/ALDH1A2/FGF9/ZBTB16/SMOC1/RARA/SALL1/CHST11/TGFB2/GDF5/BMP4/AFF3/ALX4/RARB/GLI3/SCX/SALL4/MSX2/PCSK5/BMPR2/MEGF8/MSX1/SKI/TBX3/ZNF358/SEMA3C/LEF1
2	GO:0060173	limb development	BP	0.0418802	44	SFRP2/MEOX2/COL3A1/CACNA1C/RECK/COL6A1/NOG/PRRX1/MYH3/FERMT2/COMP/RUNX2/HAND2/GREM1/NPR2/PRICKLE1/TWIST1/FGFR1/ALDH1A2/FGF9/ZBTB16/SMOC1/RARA/SALL1/CHST11/TGFB2/GDF5/BMP4/AFF3/ALX4/RARB/GLI3/SCX/SALL4/MSX2/PCSK5/BMPR2/MEGF8/MSX1/SKI/TBX3/ZNF358/SEMA3C/LEF1
2	GO:0001768	establishment of T cell polarity	BP	0.0418802	7	RIPOR2/DOCK2/ABL1/CCL21/CCR7/CCL19/DOCK8
2	GO:0016322	neuron remodeling	BP	0.0418802	7	ADGRB3/SCARF1/EDNRA/C3/NTN4/KCNQ3/C1QA
2	GO:0030728	ovulation	BP	0.0418802	7	MMP2/PGR/NOS3/INHBB/ADAMTS1/GAS2/INHBA
2	GO:0031000	response to caffeine	BP	0.0418802	7	CACNA1S/CASQ2/TMEM38A/RYR1/SLC8A1/SELENON/ADORA2A
2	GO:0034638	phosphatidylcholine catabolic process	BP	0.0418802	7	PLA2G15/ENPP2/PLA2G5/PNPLA7/LIPC/PLA2G7/APOC1
2	GO:0038065	collagen-activated signaling pathway	BP	0.0418802	7	COL1A1/ITGA11/COL4A3/DDR2/OSCAR/COL4A2/COL4A1
2	GO:0042481	regulation of odontogenesis	BP	0.0418802	7	CD34/RUNX2/CSF1/BMP4/PRKCB/MSX1/TNFRSF11B
2	GO:0051350	negative regulation of lyase activity	BP	0.0418802	7	PALM/GNAI2/EDNRB/CCR2/GRM2/DRD2/RD3
2	GO:0060026	convergent extension	BP	0.0418802	7	SFRP2/FRZB/NKD1/PTK7/WNT11/WNT5B/SFRP1
2	GO:0090051	negative regulation of cell migration involved in sprouting angiogenesis	BP	0.0418802	7	MEOX2/STARD13/TBXA2R/MMRN2/DLL4/THBS1/SPRED1
2	GO:1904754	positive regulation of vascular associated smooth muscle cell migration	BP	0.0418802	7	IGFBP5/DDR2/FGF9/PDGFB/NR4A3/DOCK4/ADAMTS1
2	GO:2000052	positive regulation of non-canonical Wnt signaling pathway	BP	0.0418802	7	DAB2/RSPO3/NKD1/WNT5B/ABL1/SFRP1/PLEKHA4
2	GO:0071407	cellular response to organic cyclic compound	BP	0.0420001	106	MEF2C/ABCB4/DAB2/PDE2A/MMP2/KANK2/ADCY2/COLEC12/PADI2/MYOG/ATP1A2/CACNA1S/COL1A1/CASQ2/SERPINF1/PRKN/AQP1/HEYL/PGR/AXIN2/HAND2/GPD1/RGS4/IGFBP5/NPR2/AKAP6/FOLR2/SSTR1/PALM/ARL6IP5/PLPP1/TMEM38A/PMEPA1/KLF9/ACE/PDE3A/RYR1/AR/MSR1/GNG2/KLF2/HTR2A/SLC46A3/CRY2/RXRG/TFPI/ESRRB/GRAMD1B/KCNMB1/ESRRG/NSG2/PKN1/CYP1B1/GNA14/SLC8A1/GRAMD1A/RAMP3/FBXO32/WT1/RORC/IL10/TGM2/PRKD1/FES/FOXP1/DRD4/NCOR2/PAK3/PD…
2	GO:0046683	response to organophosphorus	BP	0.0421189	32	PDE2A/ABCC9/COL1A1/CDO1/KCNJ8/AQP1/TEK/GPD1/IGFBP5/NPR2/AKAP6/ENPP1/P2RX6/P2RX5/PDE3A/TLR7/CYP1B1/WT1/TRPC3/INHBB/GATA1/PKD2/PIK3CG/RAPGEF1/GATA6/LPAR1/P2RY12/CNGA3/P2RX1/KCNJ11/RAPGEF2/AQP9
2	GO:1903305	regulation of regulated secretory pathway	BP	0.0421189	32	SYT11/SYT6/KCNB1/ADRA2A/SYN1/PPFIA2/GNAI2/RIMS4/SPI1/ITGB2/FGR/FCGR2B/CCR2/MICAL1/CD300A/FES/GAB2/NCKAP1L/CD84/PRKCB/GATA1/PRAM1/ITGAM/HTR1B/SYT15/P2RX1/SYT3/FOXF1/ADGRE2/GATA2/NLGN1/PREPL
2	GO:0000271	polysaccharide biosynthetic process	BP	0.0427256	18	SORBS1/PHKG1/PRKAG3/IGF1/IGF2/ENPP1/CSGALNACT2/CSGALNACT1/INSR/PPP1R3C/PDGFB/EGF/DYRK2/PPP1R3F/HAS2/GBE1/GYG2/EXT2
2	GO:0051047	positive regulation of secretion	BP	0.0427256	64	DAB2/SCT/ADORA1/CXCL12/TGFB3/MYOM1/APBB1/ACHE/TTN/AQP1/C1QTNF3/IGF1/ANKRD1/SOX11/KCNB1/EDN3/C1QTNF1/TLR4/FGFR1/CADPS/F2RL2/NPR1/NNAT/CD33/ITGB2/STX1B/FGR/PRKD1/TGFB2/PPP3CB/GAB2/NLGN2/GRP/PCSK1/KISS1/INHBB/PRKCB/TNFSF11/GATA1/RGCC/RBP4/CYP19A1/KMO/PINK1/ITGAM/RASL10B/ITPR1/BMP6/RETN/DRD2/SLC6A1/HLA-DRB1/INHBA/SNAP25/PRKACA/ADORA2A/SYTL4/GATA2/NLGN1/PFKM/AVPR1A/CADPS2/FFAR4/RAB8B
2	GO:0032612	interleukin-1 production	BP	0.0432253	28	IGF1/LPL/F2R/TLR4/CD33/IL16/TYROBP/CARD8/CX3CR1/LILRA2/NLRP12/NLRC4/LILRB4/IL10/TMEM106A/HAVCR2/FOXP1/S1PR3/NLRP3/TLR8/GAS6/NAIP/NOD1/CCR7/CCL19/CD36/FFAR4/SIRPA
2	GO:0032652	regulation of interleukin-1 production	BP	0.0432253	28	IGF1/LPL/F2R/TLR4/CD33/IL16/TYROBP/CARD8/CX3CR1/LILRA2/NLRP12/NLRC4/LILRB4/IL10/TMEM106A/HAVCR2/FOXP1/S1PR3/NLRP3/TLR8/GAS6/NAIP/NOD1/CCR7/CCL19/CD36/FFAR4/SIRPA
2	GO:0046637	regulation of alpha-beta T cell differentiation	BP	0.0435747	21	HLX/ZBTB16/TNFSF4/RARA/TGFBR2/LOXL3/RUNX1/CD86/LILRB4/SMAD7/NLRP3/NCKAP1L/GLI3/FOXP3/SASH3/GATA3/HLA-DRA/HLA-DRB1/SOCS5/CCL19/CD80
2	GO:0072078	nephron tubule morphogenesis	BP	0.0435747	21	ADAMTS16/AGT/NOG/DCHS1/KIF26B/GREM1/TMEM59L/GREB1L/EYA1/WNT11/SALL1/WT1/BMP4/GLI3/WNT9B/KLHL3/PKD2/ILK/GATA3/MAGED1/PKD1
2	GO:0015800	acidic amino acid transport	BP	0.0443099	17	SLC1A7/ADORA1/ATP1A2/KCNJ8/PRKG1/ARL6IP5/GRM2/SLC1A3/PRAF2/SLC6A13/KMO/ITGB1/SLC6A1/ADORA2A/SLC3A1/SLC6A6/AVPR1A
2	GO:0038093	Fc receptor signaling pathway	BP	0.0443099	17	PLPP4/FYN/PRKCQ/FGR/FCGR2B/FCGR3A/FCGR1A/FCMR/FCGR1BP/FCER1G/BTK/NR4A3/KIT/HCK/ABL1/LILRA4/VAV1
2	GO:0043370	regulation of CD4-positive, alpha-beta T cell differentiation	BP	0.0443099	17	HLX/TNFSF4/RARA/LOXL3/RUNX1/CD86/SMAD7/NLRP3/NCKAP1L/FOXP3/SASH3/GATA3/HLA-DRA/HLA-DRB1/SOCS5/CCL19/CD80
2	GO:0032703	negative regulation of interleukin-2 production	BP	0.0451153	10	CD34/VSIG4/LAPTM5/CR1/LILRB4/HAVCR2/HDAC7/FOXP3/GATA3/PTPRC
2	GO:0060142	regulation of syncytium formation by plasma membrane fusion	BP	0.0451153	10	MYOG/PLEKHO1/TMEM182/RIPOR2/TYROBP/DCSTAMP/CD53/CAMK1/NFATC2/EHD2
2	GO:0062149	detection of stimulus involved in sensory perception of pain	BP	0.0451153	10	ADORA1/CXCL12/KCNA1/FYN/HTR2A/SCN11A/BACE1/NTRK1/LXN/CXCR4
2	GO:0043583	ear development	BP	0.0451737	48	ZEB1/SOBP/TGFB3/TCAP/NOG/PRRX1/CTHRC1/DCHS1/BMP5/EYA4/TECTA/GSC/NKX3-2/TWIST1/KCNK3/CDH23/FGFR1/EYA1/COL11A1/EDNRA/FGF9/HEY2/FRZB/PTK7/KCNK2/ESRRB/CYTL1/BMPER/ROR1/ITGA8/KCNQ4/PLPPR4/TGFB2/FZD2/BMP4/GABRB2/GLI3/LGR5/LIN7A/LRIG1/GATA3/MSX1/HPN/EPHB2/RBPJ/TBX3/ATP8A2/GATA2
2	GO:0050769	positive regulation of neurogenesis	BP	0.0453451	54	FZD4/CXCL12/SERPINF1/VCAN/BIN1/SMARCD3/NRP1/FN1/PLXND1/CAMK2B/SOX11/MAPT/MME/CYSLTR1/MAP6/TIAM2/TRPV2/ASPA/PLXNC1/RELN/ACE/WNT2/ISLR2/CX3CR1/TWF2/TGM2/PLXNA4/TNFRSF1B/PTPRD/GLI3/QKI/KIT/GJC2/BMPR2/OBSL1/CXCR4/ITGB1/MEGF8/TTBK1/MACF1/LIF/HAPLN3/SLIT2/LTA/EPHB2/DRD2/HAPLN4/L1CAM/ID4/SEMA5A/CUL7/EGR2/RNF112/CDH4
2	GO:0060071	Wnt signaling pathway, planar cell polarity pathway	BP	0.0457222	16	DAB2/SFRP2/DACT1/RSPO3/CTHRC1/PRICKLE1/FZD1/NKD1/PTK7/WNT11/PRICKLE2/FZD2/WNT9B/ABL1/SFRP1/PLEKHA4
2	GO:0060324	face development	BP	0.0457222	16	MMP2/TGFB3/COL1A1/CRISPLD2/NOG/MYH3/PDGFRA/PRICKLE1/ALDH1A2/EDNRA/RARA/CLDN5/SCX/MSX1/SKI/LEF1
2	GO:0010469	regulation of signaling receptor activity	BP	0.0457889	25	MEF2C/CNRIP1/NOG/NRP1/SHANK1/GREM1/ADRA2A/RELN/DLG4/GREM2/CCL2/CALCR/FCGR2B/CCR2/RAMP3/LILRB4/IL10/CNIH3/SLC24A4/NLGN2/DAPK1/EPHB2/SOCS5/DLGAP4/NLGN1
2	GO:0031348	negative regulation of defense response	BP	0.0457889	55	A2M/ADORA1/SYT11/PTGIS/C1QTNF3/IGF1/TNFAIP6/CDH5/TEK/SERPING1/FYN/HGF/LRFN5/SLAMF8/VSIG4/ALOX5/FGR/CD200/NLRP12/CR1/FCGR2B/FNDC4/IL10/FGL2/TNFRSF1B/HAVCR2/NLRP3/LILRB1/IL10RA/APOE/DTX4/TNFAIP8L2/FOXP3/SIGLEC10/CYP19A1/IL2RA/HCK/GATA3/SPN/PTPRC/AOAH/DRD2/FOXF1/HLA-DRB1/SOCS5/NLRC3/PROC/ADORA2A/CST7/SLC39A8/GPR17/PTGER4/TAFA3/FFAR4/SIRPA
2	GO:0050906	detection of stimulus involved in sensory perception	BP	0.0458886	27	ADORA1/CXCL12/PRPH2/KCNA1/FYN/CRB1/COL11A1/BEST1/PPEF1/HTR2A/PIEZO2/SCN11A/BACE1/PLCB2/SLC24A4/CACNA2D4/NTRK1/CST2/LXN/OR51E1/KIT/SEMA5B/CXCR4/HPN/OPN4/ATP8A2/FFAR4
2	GO:0031279	regulation of cyclase activity	BP	0.0468121	15	CAP2/CACNA1C/PALM/EDNRA/GNAI2/GUCA1A/AVPR2/EDNRB/CCR2/GRM2/NOS3/LGR5/DRD2/ADORA3/RD3
2	GO:0046850	regulation of bone remodeling	BP	0.0468121	15	PDK4/S1PR1/TMEM119/GREM1/CSF1R/ITGB3/LTBP3/PRKCA/DCSTAMP/TNFSF11/SFRP1/GPR137B/LEPR/SIGLEC15/TNFRSF11B
2	GO:0019228	neuronal action potential	BP	0.0468121	11	CHRNA1/KCND2/GPR88/NPR2/KCNA1/SCN11A/KCNQ3/KCNMB4/SCN4B/P2RX1/GPR35
2	GO:0032228	regulation of synaptic transmission, GABAergic	BP	0.0468121	11	ADORA1/PLCL1/PLCL2/NALCN/NLGN2/HTR1B/DRD2/SLC6A1/ADORA2A/NLGN1/SYN3
2	GO:0048265	response to pain	BP	0.0468121	11	THBS4/COL6A1/GJA4/RELN/EDNRB/SCN11A/THBS1/NTRK1/SCN3A/RET/AQP9
2	GO:0086005	ventricular cardiac muscle cell action potential	BP	0.0468121	11	ANK2/CACNA1C/BIN1/KCNJ8/SCN5A/KCNE4/SCN2B/KCNE5/SCN3B/KCNJ5/SNTA1
2	GO:0098810	neurotransmitter reuptake	BP	0.0468121	11	ATP1A2/PRKN/ITGB3/SLC6A12/DRD4/SLC6A13/GPM6B/ITGB1/SLC18A2/DRD2/SLC6A1
2	GO:0006704	glucocorticoid biosynthetic process	BP	0.0468121	6	CACNA1H/BMP5/CYP21A2/H6PD/CYP11A1/DKK3
2	GO:0007194	negative regulation of adenylate cyclase activity	BP	0.0468121	6	PALM/GNAI2/EDNRB/CCR2/GRM2/DRD2
2	GO:0008228	opsonization	BP	0.0468121	6	SPON2/PTX3/LBP/PLA2G5/FCN1/CFP
2	GO:0030238	male sex determination	BP	0.0468121	6	DHH/FGF9/AR/PTGDR/INSR/INSRR
2	GO:0034309	primary alcohol biosynthetic process	BP	0.0468121	6	DAB2/CACNA1H/BMP5/H6PD/BMP6/DKK3
2	GO:0035630	bone mineralization involved in bone maturation	BP	0.0468121	6	IGF1/RFLNA/GREM1/PHOSPHO1/RFLNB/ACTN3
2	GO:0045628	regulation of T-helper 2 cell differentiation	BP	0.0468121	6	HLX/TNFSF4/RARA/CD86/NLRP3/SOCS5
2	GO:0055012	ventricular cardiac muscle cell differentiation	BP	0.0468121	6	MEF2C/HEY2/RARA/MYOCD/RARB/FHL2
2	GO:0060837	blood vessel endothelial cell differentiation	BP	0.0468121	6	TMEM100/NRP1/HEY2/KDR/LIPA/RBPJ
2	GO:0090177	establishment of planar polarity involved in neural tube closure	BP	0.0468121	6	SFRP2/CTHRC1/FZD1/PTK7/FZD2/SFRP1
2	GO:1901077	regulation of relaxation of muscle	BP	0.0468121	6	PLN/HRC/SLN/PDE4B/PDE4D/ACTN3
2	GO:2001198	regulation of dendritic cell differentiation	BP	0.0468121	6	TMEM176A/TMEM176B/ZBTB46/FCGR2B/LILRB1/LILRB2
2	GO:0007259	receptor signaling pathway via JAK-STAT	BP	0.0468512	35	CAMK2A/AGT/IGF1/F2R/ERBB4/FYN/CSF1R/CCL2/CYP1B1/CCR2/HCLS1/IL10/STAT5B/CD300A/SH2B3/CSF2RA/EGF/JAK1/PTPRD/IL10RA/STAT4/PKD2/KIT/STAT5A/PTPRC/DAB1/LIF/EPHB2/CSF2RB/SOCS5/PKD1/RET/IL7R/FLT3/LEPROT
2	GO:0061053	somite development	BP	0.0470646	22	SFRP2/MEOX2/MYF6/TCAP/NOG/AXIN2/ALDH1A2/FRZB/NKD1/GDF3/WNT11/LOXL3/COBL/SCX/CDX1/SFRP1/FOXF1/RBPJ/FOXC2/SEMA3C/MEOX1/LEF1
2	GO:0002861	regulation of inflammatory response to antigenic stimulus	BP	0.047127	14	FYN/FGR/C3/FCGR2B/FCGR1A/IL10/BTK/CD28/HCK/SPN/LTA/HLA-DRB1/CCR7/GPR17
2	GO:0045581	negative regulation of T cell differentiation	BP	0.047127	14	HLX/DTX1/TNFSF4/LOXL3/RUNX1/LILRB4/FGL2/SMAD7/BMP4/GLI3/FOXP3/CLEC4G/SOCS5/CD74
2	GO:0048806	genitalia development	BP	0.047127	14	BMP5/PDGFRA/AXL/NPR2/GREB1L/AR/WT1/WNT9B/RBP4/CYP19A1/BMP6/TBX3/ROR2/PKD1
2	GO:1900271	regulation of long-term synaptic potentiation	BP	0.047127	14	ADORA1/MME/CYP46A1/RELN/TYROBP/CX3CR1/LGMN/APOE/LILRB2/FAM107A/ABL1/EPHB2/DRD2/ADORA2A
2	GO:0001782	B cell homeostasis	BP	0.0472919	12	MEF2C/PKN1/GAPT/NCKAP1L/SH2B2/FOXP3/ABL1/DOCK10/SASH3/TNFSF13B/CD74/IL7R
2	GO:0002335	mature B cell differentiation	BP	0.0472919	12	PLCL2/ITM2A/SLAMF8/CR1/FCGR2B/LGALS1/IL10/IRF8/DOCK10/GPR183/MFNG/CMTM7
2	GO:0045981	positive regulation of nucleotide metabolic process	BP	0.0472919	12	IGF1/PPARGC1A/GPD1/HTR2A/PRKAA2/GUCA1A/INSR/NOS3/SLC4A4/PINK1/ZBTB20/MLXIPL
2	GO:1900544	positive regulation of purine nucleotide metabolic process	BP	0.0472919	12	IGF1/PPARGC1A/GPD1/HTR2A/PRKAA2/GUCA1A/INSR/NOS3/SLC4A4/PINK1/ZBTB20/MLXIPL
2	GO:1902742	apoptotic process involved in development	BP	0.0472919	12	HAND2/SLIT3/CRYAB/MEGF10/TGFB2/CCN1/TNFRSF1B/XKR8/SLIT2/FOXC2/VDR/LEF1
2	GO:0001659	temperature homeostasis	BP	0.047986	43	ADORA1/ZNF423/ACHE/PLCL1/SLN/EBF2/LAMA4/ADAMTS5/PPARGC1A/PLCL2/NOVA2/PTGER3/TLR4/DIO2/TRPV2/CMKLR1/NOVA1/HTR2A/PRDM16/ESRRG/ACADL/EDNRB/MFAP2/CCR2/PRKAB2/ALPL/ACTN3/GADD45G/TNFSF11/PDGFC/QKI/FOXO1/CXCR4/FTO/UCP2/DRD2/LEPR/RBPJ/FOXC2/CD36/GRB10/FFAR4/THRA
2	GO:0002396	MHC protein complex assembly	BP	0.0487879	8	HLA-DPB1/HLA-DOA/HLA-DPA1/HLA-DMB/HLA-DRA/HLA-DQA1/HLA-DRB1/HLA-DMA
2	GO:0002501	peptide antigen assembly with MHC protein complex	BP	0.0487879	8	HLA-DPB1/HLA-DOA/HLA-DPA1/HLA-DMB/HLA-DRA/HLA-DQA1/HLA-DRB1/HLA-DMA
2	GO:0030813	positive regulation of nucleotide catabolic process	BP	0.0487879	8	IGF1/GPD1/HTR2A/PRKAA2/INSR/SLC4A4/ZBTB20/MLXIPL
2	GO:0032891	negative regulation of organic acid transport	BP	0.0487879	8	ADORA1/PRKG1/SLC43A1/RGS4/ARL6IP5/SLC43A2/THBS1/HTR1B
2	GO:0033123	positive regulation of purine nucleotide catabolic process	BP	0.0487879	8	IGF1/GPD1/HTR2A/PRKAA2/INSR/SLC4A4/ZBTB20/MLXIPL
2	GO:0043567	regulation of insulin-like growth factor receptor signaling pathway	BP	0.0487879	8	CILP/IGF1/BMP5/IGFBP4/IGFBP5/TRIM72/AR/INPPL1
2	GO:0045821	positive regulation of glycolytic process	BP	0.0487879	8	IGF1/GPD1/HTR2A/PRKAA2/INSR/SLC4A4/ZBTB20/MLXIPL
2	GO:0048485	sympathetic nervous system development	BP	0.0487879	8	NRP1/SOX11/HAND2/EDNRA/PLXNA4/NTRK1/NRP2/GATA3
2	GO:0060445	branching involved in salivary gland morphogenesis	BP	0.0487879	8	NRP1/PLXND1/FGF7/FGFR1/HGF/NTN4/TGM2/SEMA3C
2	GO:0061318	renal filtration cell differentiation	BP	0.0487879	8	LAMB2/EDNRA/EDNRB/WT1/PODXL/PTPRO/BASP1/FOXC2
2	GO:0072112	podocyte differentiation	BP	0.0487879	8	LAMB2/EDNRA/EDNRB/WT1/PODXL/PTPRO/BASP1/FOXC2
2	GO:1903523	negative regulation of blood circulation	BP	0.0487879	8	PLN/ATP1A2/BIN1/SPTBN4/PDE4D/PIK3CG/PDE5A/GJD3
2	GO:2000353	positive regulation of endothelial cell apoptotic process	BP	0.0487879	8	ECSCR/CD248/CCL2/ITGA4/THBS1/ANO6/RGCC/CD160
2	GO:2000831	regulation of steroid hormone secretion	BP	0.0487879	8	DAB2/AGTR1/AGT/C1QTNF1/CRY2/CYP19A1/BMP6/RETN
2	GO:0050829	defense response to Gram-negative bacterium	BP	0.0490267	18	SSC5D/RARRES2/AQP1/TLR4/LBP/BPI/CD4/RNASE6/CTSG/SELP/PRKD1/MPEG1/RNASE3/NOD1/CD160/SLC11A1/LYZ/TLR9
2	GO:0016049	cell growth	BP	0.0492571	100	DAB2/AGTR1/SFRP2/DCLK1/CXCL12/DACT3/AGT/ACVRL1/FHL1/LAMB2/SEMA6C/MYL2/TNN/ST8SIA2/POSTN/IGFBP7/COL14A1/PRKN/SOX17/NRP1/FN1/IGF1/IGFBP4/TMEM108/PRKG1/MAPT/SEMA6B/EDN3/RGS4/GREM1/IGFBP5/NPR2/PRICKLE1/AKAP6/ENPP1/TRPV2/MMP14/PI16/SLIT3/EDNRA/NPR1/NDN/FRZB/CRYAB/SPOCK1/MINAR1/PRKCQ/SEMA3G/MEG3/WNT11/ISLR2/MYOCD/TGFBR2/RNF157/ITGA4/COBL/HYAL2/WT1/TWF2/TGFB2/PLXNA4/DRAXIN/PPP3CB/CISH/FOXP1/SMAD7/DCSTAM…

## Sheet: cluster_3
cluster	go_id	description	ontology	p_adjust	gene_count	genes
3	GO:0031424	keratinization	BP	4.45e-39	51	CNFN/SPRR1B/KRT16/SPRR2B/SPRR2E/LCE3D/SPRR2G/LCE3E/SPRR2D/TGM1/SFN/KRT6B/IVL/LCE2C/SPRR1A/TMEM79/KRT6C/CDSN/CERS3/LCE2A/LCE3A/KRT17/LIPN/SPRR2F/KRT78/KRT6A/EVPL/KRT1/KRT80/SPRR4/KLK5/ABCA12/TGM3/LCE1F/KRT2/LIPK/PPL/LORICRIN/KRT82/KRT75/KRT79/LCE1B/HRNR/LCE1E/KRT73/LCE5A/KRT3/KRT5/CASP14/SPRR3/KRT84
3	GO:0030216	keratinocyte differentiation	BP	3.34e-33	70	CNFN/SPRR1B/KRT16/SPRR2B/SPRR2E/LCE3D/SPRR2G/S100A7/LCE3E/SPRR2D/TGM1/SFN/KRT6B/IVL/LCE2C/SPRR1A/TMEM79/KRT6C/CDSN/CSTA/CERS3/LCE2A/KRT14/LCE3A/KRT17/LIPN/SPRR2F/KRT78/KRT6A/EVPL/KRT1/KRT80/SPRR4/ACER1/KLK5/ABCA12/SCEL/TGM3/LCE1F/AQP3/GRHL1/KRT2/LIPK/ANXA1/EREG/KRT10/SLC39A2/MAFB/PPL/POU3F1/LORICRIN/KRT82/DSP/KRT75/FLG/KRT79/CDKN1A/IL20/LCE1B/HRNR/LCE1E/POU2F3/KRT73/FOXN1/LCE5A/KRT3/KRT5/CASP14/S…
3	GO:0009913	epidermal cell differentiation	BP	1.89e-30	79	CNFN/SPRR1B/SULT2B1/KRT16/SPRR2B/SPRR2E/LCE3D/SPRR2G/S100A7/LCE3E/SPRR2D/TGM1/SFN/KRT6B/IVL/LCE2C/SPRR1A/TMEM79/KRT6C/CDSN/CSTA/CERS3/LCE2A/KRT14/LCE3A/KRT17/OVOL1/LIPN/SPRR2F/KRT78/KRT6A/EVPL/KRT1/KRT80/SPRR4/ACER1/KLK5/DLX3/ABCA12/SCEL/TGM3/SPINK5/LCE1F/AQP3/GRHL1/KRT2/LIPK/ANXA1/EREG/KRT10/HES5/SLC39A2/MAFB/ANKRD24/PPL/POU3F1/TECTA/LORICRIN/KRT82/DSP/KRT75/FLG/KRT79/CDKN1A/IL20/USH2A/LCE1B/TME…
3	GO:0008544	epidermis development	BP	4.17e-30	101	CNFN/SPRR1B/SULT2B1/KRT16/SPRR2B/SPRR2E/LCE3D/KRTDAP/SPRR2G/S100A7/LCE3E/SPRR2D/TGM1/SFN/CYSRT1/KRT6B/IVL/LCE2C/SPRR1A/TMEM79/KRT6C/KLK7/CDSN/CSTA/ALOX12B/ALOXE3/CERS3/LCE2A/KRT14/LCE3A/KRT17/OVOL1/LIPN/SPRR2F/KRT78/KRT6A/FABP5/EVPL/KRT1/KPLCE/KRT80/TGM5/SPRR4/ACER1/KLK5/DLX3/ABCA12/SCEL/TGM3/SPINK5/LCE1F/AQP3/CST6/GRHL1/KRT2/LIPK/ELOVL1/ANXA1/EREG/CRABP2/KRT10/HES5/FLG2/SLC39A2/MAFB/ANKRD24/PPL/…
3	GO:0043588	skin development	BP	1.78e-28	89	CNFN/SPRR1B/KRT16/SPRR2B/SPRR2E/LCE3D/SPRR2G/S100A7/LCE3E/SPRR2D/TGM1/SFN/CYSRT1/KRT6B/IVL/LCE2C/SPRR1A/TMEM79/KRT6C/JUP/CDSN/CSTA/ALOX12B/ALOXE3/CERS3/LCE2A/KRT14/LCE3A/KRT17/OVOL1/SLC27A4/LIPN/SPRR2F/KRT78/KRT6A/EVPL/KRT1/KRT80/SPRR4/ACER1/KLK5/DLX3/ABCA12/SCEL/TGM3/SPINK5/LCE1F/AQP3/ASPRV1/GRHL1/KRT2/LIPK/ELOVL1/ANXA1/EREG/KRT10/FLG2/SLC39A2/MAFB/PPL/POU3F1/LORICRIN/KRT82/DSP/KRT75/GRHL3/FLG/K…
3	GO:0045104	intermediate filament cytoskeleton organization	BP	7.55e-12	31	KRT16/KRT6B/KRT6C/KRT14/KRT17/KRT78/KRT6A/EVPL/KRT1/KRT80/KRT37/PKP1/NDEL1/KRT2/KRT10/PPL/KRT82/KRT34/DSP/KRT75/KRT23/EPPK1/CSNK1A1/KRT79/DNAJB6/KRT33B/ATP8A2/KRT73/KRT3/KRT5/KRT84
3	GO:0045103	intermediate filament-based process	BP	9.19e-12	31	KRT16/KRT6B/KRT6C/KRT14/KRT17/KRT78/KRT6A/EVPL/KRT1/KRT80/KRT37/PKP1/NDEL1/KRT2/KRT10/PPL/KRT82/KRT34/DSP/KRT75/KRT23/EPPK1/CSNK1A1/KRT79/DNAJB6/KRT33B/ATP8A2/KRT73/KRT3/KRT5/KRT84
3	GO:0018149	peptide cross-linking	BP	9.19e-12	17	SPRR1B/SPRR2E/TGM1/IVL/SPRR1A/PI3/CSTA/EVPL/KRT1/TGM5/TGM3/KRT2/ANXA1/KRT10/LORICRIN/DSP/FLG
3	GO:0045109	intermediate filament organization	BP	2.47e-11	26	KRT16/KRT6B/KRT6C/KRT14/KRT17/KRT78/KRT6A/KRT1/KRT80/KRT37/PKP1/KRT2/KRT10/KRT82/KRT34/DSP/KRT75/KRT23/EPPK1/KRT79/DNAJB6/KRT33B/KRT73/KRT3/KRT5/KRT84
3	GO:0061436	establishment of skin barrier	BP	1.61e-07	16	KRT16/SFN/CYSRT1/TMEM79/ALOX12B/ALOXE3/KRT1/ABCA12/GRHL1/ELOVL1/FLG2/GRHL3/FLG/TMPRSS11F/HRNR/IL18
3	GO:0019730	antimicrobial humoral response	BP	1.83e-06	24	S100A9/S100A7/WFDC12/SPRR2A/S100A12/IL36RN/DEFB4A/PI3/KLK7/SLPI/KRT6A/WFDC5/RNASE7/PGLYRP4/KLK5/DEFB1/SPINK5/NOD2/PGLYRP3/PRSS3/WFDC3/PPBP/H2BC8/CXCL14
3	GO:0007600	sensory perception	BP	5.1e-06	68	ALOXE3/GJB2/GJB6/SCNN1D/FABP5/RDH12/RABGGTA/SPNS2/CHRNA7/MAPK3/CRYBB1/ANKRD24/GRM8/MYO15A/PDE6G/TECTA/PRPH2/GRK7/SCN11A/OTOA/HTR2A/CABP4/NRL/HOXB8/CACNA1F/TAS2R14/PRCD/FFAR4/LCTL/NXNL2/ASIC3/HOMER2/CRB1/KCNQ4/EYS/USH2A/ABLIM1/CRYGN/GPR179/ABCC6/KERA/ATP8A2/CST2/PDE6A/KCNQ3/USH1G/KCNE1/SIX3/CST4/NPY1R/GRIK2/PKD2L1/KCNJ10/TH/CACNB2/EPS8L2/GRM1/AOC2/TAS1R1/CNGA3/SPTBN4/SLC24A4/OR13A1/SHANK1/TMEM100/…
3	GO:0003341	cilium movement	BP	3.32e-05	33	DEFB1/ODAD4/KLC3/PLA2G3/DNAH7/ODAD1/CFAP43/CFAP61/CATSPERE/TEX101/CCDC65/ZMYND10/ENKUR/RSPH4A/SLC22A16/DNAH6/RGN/ADCY10/ODAD3/HOATZ/DRC1/CATSPERZ/TEKT2/DNAAF11/SPAG6/ROPN1/ATP1A4/TTC21A/NME5/CCDC39/ROPN1L/ODAD2/TSSK4
3	GO:0042742	defense response to bacterium	BP	0.000111639	40	DEFB103A/S100A9/S100A8/WFDC12/SPRR2A/S100A12/GPR15LG/DEFB4A/PI3/KLK7/GSDMA/SLPI/IL22RA1/LCE3A/KRT6A/WFDC5/RNASE7/PGLYRP4/KLK5/DEFB1/SPINK5/S100A14/IL12A/NOD2/PGLYRP3/NLRP6/GSDMC/WFDC3/CASP4/NLRP10/PYCARD/TNFSF8/PPBP/CD160/H2BC8/PGLYRP2/IL18/AICDA/BPI/MPO
3	GO:0001539	cilium or flagellum-dependent cell motility	BP	0.000177178	27	DEFB1/KLC3/PLA2G3/DNAH7/CFAP43/CFAP61/CATSPERE/TEX101/CCDC65/ENKUR/RSPH4A/SLC22A16/DNAH6/RGN/ODAD3/HOATZ/DRC1/CATSPERZ/TEKT2/DNAAF11/SPAG6/ROPN1/ATP1A4/TTC21A/CCDC39/ROPN1L/TSSK4
3	GO:0060285	cilium-dependent cell motility	BP	0.000177178	27	DEFB1/KLC3/PLA2G3/DNAH7/CFAP43/CFAP61/CATSPERE/TEX101/CCDC65/ENKUR/RSPH4A/SLC22A16/DNAH6/RGN/ODAD3/HOATZ/DRC1/CATSPERZ/TEKT2/DNAAF11/SPAG6/ROPN1/ATP1A4/TTC21A/CCDC39/ROPN1L/TSSK4
3	GO:0050953	sensory perception of light stimulus	BP	0.00038059	33	RDH12/RABGGTA/CRYBB1/GRM8/PDE6G/PRPH2/GRK7/CABP4/NRL/CACNA1F/PRCD/LCTL/NXNL2/CRB1/EYS/USH2A/ABLIM1/CRYGN/GPR179/ABCC6/KERA/ATP8A2/PDE6A/USH1G/SIX3/KCNJ10/TH/CACNB2/AOC2/CNGA3/OPN1SW/PCARE/GABRR2
3	GO:0061844	antimicrobial humoral immune response mediated by antimicrobial peptide	BP	0.000466534	16	S100A9/S100A7/S100A12/DEFB4A/KLK7/KRT6A/RNASE7/PGLYRP4/KLK5/DEFB1/SPINK5/NOD2/PGLYRP3/PPBP/H2BC8/CXCL14
3	GO:0007601	visual perception	BP	0.000588646	32	RDH12/RABGGTA/CRYBB1/GRM8/PDE6G/PRPH2/GRK7/CABP4/NRL/CACNA1F/PRCD/LCTL/NXNL2/CRB1/EYS/USH2A/ABLIM1/CRYGN/GPR179/ABCC6/KERA/ATP8A2/PDE6A/SIX3/KCNJ10/TH/CACNB2/AOC2/CNGA3/OPN1SW/PCARE/GABRR2
3	GO:0060294	cilium movement involved in cell motility	BP	0.000740281	25	DEFB1/KLC3/PLA2G3/DNAH7/CFAP43/CFAP61/CATSPERE/TEX101/ENKUR/RSPH4A/SLC22A16/DNAH6/RGN/ODAD3/HOATZ/CATSPERZ/TEKT2/DNAAF11/SPAG6/ROPN1/ATP1A4/TTC21A/CCDC39/ROPN1L/TSSK4
3	GO:0030148	sphingolipid biosynthetic process	BP	0.000877935	22	ALOX12B/ALOXE3/CERS3/CYP4F22/PNPLA1/GLTP/ACER1/SPTLC3/ELOVL1/SPNS2/TLCD3B/CERS4/B3GALT2/ELOVL4/ORMDL2/ELOVL7/GAL3ST1/ST6GALNAC3/CERS1/ST8SIA5/CPTP/SPTSSB
3	GO:0019731	antibacterial humoral response	BP	0.000877935	13	WFDC12/SPRR2A/PI3/KLK7/SLPI/WFDC5/RNASE7/KLK5/DEFB1/SPINK5/NOD2/WFDC3/H2BC8
3	GO:0098773	skin epidermis development	BP	0.000877935	25	KRT16/SFN/CYSRT1/TMEM79/ALOX12B/ALOXE3/KRT17/KRT1/DLX3/ABCA12/TGM3/SPINK5/GRHL1/ELOVL1/FLG2/GRHL3/FLG/TMPRSS11F/NSDHL/HRNR/FOXN1/ZDHHC21/IL18/KRT84/ALX4
3	GO:0030317	flagellated sperm motility	BP	0.000924393	22	DEFB1/KLC3/PLA2G3/CFAP43/CFAP61/CATSPERE/TEX101/ENKUR/SLC22A16/RGN/ODAD3/HOATZ/CATSPERZ/TEKT2/DNAAF11/SPAG6/ROPN1/ATP1A4/TTC21A/CCDC39/ROPN1L/TSSK4
3	GO:0097722	sperm motility	BP	0.000924393	22	DEFB1/KLC3/PLA2G3/CFAP43/CFAP61/CATSPERE/TEX101/ENKUR/SLC22A16/RGN/ODAD3/HOATZ/CATSPERZ/TEKT2/DNAAF11/SPAG6/ROPN1/ATP1A4/TTC21A/CCDC39/ROPN1L/TSSK4
3	GO:0070286	axonemal dynein complex assembly	BP	0.000954462	12	ODAD4/DNAH7/ODAD1/DNAAF8/CCDC65/ZMYND10/ODAD3/DRC1/TEKT2/DNAAF11/CCDC39/ODAD2
3	GO:0035082	axoneme assembly	BP	0.00170793	19	ODAD4/PLA2G3/DNAH7/ODAD1/DNAAF8/CFAP43/LRRC43/CCDC65/ZMYND10/RSPH4A/ODAD3/HOATZ/DNAJB13/DRC1/TEKT2/DNAAF11/SPAG6/CCDC39/ODAD2
3	GO:0007187	G protein-coupled receptor signaling pathway, coupled to cyclic nucleotide second messenger	BP	0.00170793	12	ANXA1/HTR2B/HTR2A/DRD4/CHRM4/DRD1/HTR6/SSTR5/NPY1R/PTH1R/CHRM5/ADRB3
3	GO:0050830	defense response to Gram-positive bacterium	BP	0.00196154	19	DEFB103A/SPRR2A/GPR15LG/DEFB4A/LCE3A/KRT6A/RNASE7/PGLYRP4/DEFB1/IL12A/NOD2/PGLYRP3/NLRP6/CASP4/PYCARD/TNFSF8/H2BC8/PGLYRP2/IL18
3	GO:0051606	detection of stimulus	BP	0.00348109	33	JUP/PGLYRP4/NOD2/TRPC3/PRPH2/GRK7/SCN11A/PGLYRP3/HTR2A/CABP4/CACNA1F/TAS2R14/FFAR4/ASIC3/GPR88/ELOVL4/CRB1/EYS/CALM1/PKD1L2/ATP8A2/CST2/PGLYRP2/KCNMB2/CST4/GRIK2/PKD2L1/TAS1R1/CDS1/SLC24A4/OR13A1/PKD1L1/OPN1SW
3	GO:0007286	spermatid development	BP	0.00474762	27	DYNLL1/DEFB1/KLC3/TSSK6/PLA2G3/ACRBP/CFAP43/CFAP61/CATSPERE/PYGO1/DHH/GARIN1B/CCDC62/ADCY10/PACRG/CATSPERZ/SPAG6/ROPN1/RIMBP3C/RNF17/TTC21A/NME5/MEIOC/KLHL10/ROPN1L/CHD5/TSSK4
3	GO:0006665	sphingolipid metabolic process	BP	0.00517687	27	ALOX12B/ALOXE3/CERS3/CYP4F22/PNPLA1/GLTP/ALDH3B2/ACER1/ABCA12/SPTLC3/ELOVL1/SPNS2/TLCD3B/CERS4/GM2A/B3GALT2/ELOVL4/NEU4/ORMDL2/ELOVL7/GAL3ST1/ST6GALNAC3/CERS1/ST8SIA5/TH/CPTP/SPTSSB
3	GO:0046513	ceramide biosynthetic process	BP	0.00904959	15	ALOX12B/ALOXE3/CERS3/CYP4F22/PNPLA1/SPTLC3/ELOVL1/TLCD3B/CERS4/B3GALT2/ORMDL2/GAL3ST1/ST6GALNAC3/CERS1/SPTSSB
3	GO:0048515	spermatid differentiation	BP	0.00963999	27	DYNLL1/DEFB1/KLC3/TSSK6/PLA2G3/ACRBP/CFAP43/CFAP61/CATSPERE/PYGO1/DHH/GARIN1B/CCDC62/ADCY10/PACRG/CATSPERZ/SPAG6/ROPN1/RIMBP3C/RNF17/TTC21A/NME5/MEIOC/KLHL10/ROPN1L/CHD5/TSSK4
3	GO:0046467	membrane lipid biosynthetic process	BP	0.0145633	24	ALOX12B/ALOXE3/CERS3/CYP4F22/PNPLA1/GLTP/ACER1/SPTLC3/ELOVL1/CWH43/SPNS2/TLCD3B/CERS4/B3GALT2/ELOVL4/GAL3ST2/ORMDL2/ELOVL7/GAL3ST1/ST6GALNAC3/CERS1/ST8SIA5/CPTP/SPTSSB
3	GO:0009583	detection of light stimulus	BP	0.015386	13	TRPC3/PRPH2/GRK7/CABP4/CACNA1F/GPR88/ELOVL4/CRB1/EYS/ATP8A2/CDS1/SLC24A4/OPN1SW
3	GO:0009581	detection of external stimulus	BP	0.0161243	21	JUP/TRPC3/PRPH2/GRK7/SCN11A/HTR2A/CABP4/CACNA1F/ASIC3/GPR88/ELOVL4/CRB1/EYS/PKD1L2/ATP8A2/GRIK2/PKD2L1/CDS1/SLC24A4/PKD1L1/OPN1SW
3	GO:0009582	detection of abiotic stimulus	BP	0.0174289	21	JUP/TRPC3/PRPH2/GRK7/SCN11A/HTR2A/CABP4/CACNA1F/ASIC3/GPR88/ELOVL4/CRB1/EYS/PKD1L2/ATP8A2/GRIK2/PKD2L1/CDS1/SLC24A4/PKD1L1/OPN1SW
3	GO:0043616	keratinocyte proliferation	BP	0.0174289	13	TGM1/SFN/KLK8/GPR15LG/SLURP1/OVOL1/KRT2/EREG/SDR16C5/PPARD/EPPK1/CDKN1A/CRNN
3	GO:0050832	defense response to fungus	BP	0.0190221	11	S100A9/S100A8/S100A12/GPR15LG/IL36RN/DEFB4A/RNASE7/ARG1/PLA2G5/NLRP10/MPO
3	GO:0042391	regulation of membrane potential	BP	0.0190221	49	JUP/KCNK6/PPIF/DYNLL1/DSC2/KCNK7/NLGN3/NALCN/CHRNA7/RIMS3/DSP/SCN11A/SLC1A7/GNA15/PRKN/DRD4/PRELID1/NLGN1/KCNN2/GPR88/DRD1/KCNH8/INSYN2A/ATP1B2/ADCY10/KCNH4/CALM1/GABRB2/GABRD/KCNQ3/KCNMB2/KCNE1/ATP1A4/CELF4/BOK/GRIK2/KCNJ10/KCNB1/CACNB2/KCNE2/RGS7BP/SCN3A/GHRL/GRM1/SLC24A4/HTR3A/SHANK1/SLC8A3/GABRR2
3	GO:0006672	ceramide metabolic process	BP	0.0224007	19	ALOX12B/ALOXE3/CERS3/CYP4F22/PNPLA1/ACER1/ABCA12/SPTLC3/ELOVL1/TLCD3B/CERS4/GM2A/B3GALT2/NEU4/ORMDL2/GAL3ST1/ST6GALNAC3/CERS1/SPTSSB
3	GO:0007200	phospholipase C-activating G protein-coupled receptor signaling pathway	BP	0.0253214	16	LTB4R/FFAR2/HTR2B/HTR2A/GNA15/CXCR2/FFAR4/DRD1/AGTR1/P2RY12/PTH1R/GRM1/NMUR1/ADRA1B/GRPR/GPR83
3	GO:0006959	humoral immune response	BP	0.0338121	27	S100A9/S100A7/WFDC12/SPRR2A/S100A12/IL36RN/DEFB4A/PI3/KLK7/SLPI/KRT6A/KRT1/WFDC5/RNASE7/PGLYRP4/KLK5/DEFB1/SPINK5/NOD2/SPNS2/PGLYRP3/CR1L/PRSS3/WFDC3/PPBP/H2BC8/CXCL14
3	GO:1900029	positive regulation of ruffle assembly	BP	0.0338121	6	EPS8L1/NDEL1/NLGN1/P2RY12/PLEKHM1/EPS8L2
3	GO:0003352	regulation of cilium movement	BP	0.0347485	9	DEFB1/CFAP43/TEX101/CCDC65/RSPH4A/RGN/DRC1/CCDC39/ODAD2
3	GO:0036158	outer dynein arm assembly	BP	0.0435361	7	ODAD4/ODAD1/DNAAF8/ZMYND10/ODAD3/DNAAF11/ODAD2
3	GO:0002934	desmosome organization	BP	0.0435361	5	JUP/PERP/PKP3/GRHL1/DSP
3	GO:0003351	epithelial cilium movement involved in extracellular fluid movement	BP	0.0466502	10	ODAD4/CFAP43/RSPH4A/ADCY10/ODAD3/DNAAF11/SPAG6/NME5/CCDC39/ROPN1L

## Sheet: cluster_4
cluster	go_id	description	ontology	p_adjust	gene_count	genes
4	GO:0006397	mRNA processing	BP	2.98e-18	270	HNRNPL/PSIP1/KHDRBS1/DYRK1A/SLBP/SRRT/RBM10/ZNF473/PAXBP1/RBMX/PPP1R8/ADARB2/HNRNPM/SRSF10/PPWD1/PAN2/RBM14/CELF4/PRPF38A/HNRNPUL1/USP4/HNRNPH1/TIA1/HNRNPA3/SRSF3/SNRNP40/GPATCH1/TRA2B/PPIL3/AKAP17A/SRSF7/HNRNPA0/RNPC3/UPF3B/IK/CCAR2/TSEN34/CNOT6L/FMR1/TENT2/GPKOW/DDX23/CSTF2T/ZNF830/WDR83/SUGP1/SLU7/U2AF1L4/SART3/SRSF4/SRSF2/SYF2/LSM3/WEE2-AS1/RBM22/RBMXL1/TXNL4A/SF3A3/RBM15/TARDBP/RPRD1A/CPSF6/…
4	GO:0006302	double-strand break repair	BP	2.17e-15	183	RPA2/XRCC1/MCM5/ZCWPW1/RMI2/MCM3/HMGB2/TIMELESS/MCM2/BRME1/MCM6/WDR48/FANCD2/CDC7/OGG1/DCLRE1C/BRD8/TP53/RAD54L/GINS4/POLA1/RAD51C/SLF1/SETMAR/RNF138/MCM7/ING3/SMARCA2/NSD2/ZGRF1/FIGNL1/GEN1/MLH1/PARPBP/PHF10/ESCO2/PARP1/EME1/BRCA1/DDX11/DEK/MCMDC2/SMARCC2/TONSL/RMI1/TOP2B/RAD51AP1/DNA2/UHRF1/POGZ/RHNO1/FEN1/NABP2/DMAP1/GINS2/HPF1/MSH2/C14orf39/DCLRE1B/KMT5C/RAD54B/TOPBP1/MPND/SLF2/DCLRE1A/NSMCE4…
4	GO:0008380	RNA splicing	BP	2.17e-15	247	HNRNPL/PSIP1/KHDRBS1/DYRK1A/ILDR1/RBM10/PAXBP1/RBMX/PPP1R8/HNRNPM/SRSF10/ZC3H10/PPWD1/RBM14/CELF4/PRPF38A/HNRNPUL1/USP4/HNRNPH1/TIA1/HNRNPA3/SRSF3/SNRNP40/GPATCH1/TRA2B/PPIL3/AKAP17A/SRSF7/RNPC3/UPF3B/IK/CCAR2/TSEN34/FMR1/GPKOW/DDX23/ZNF830/METTL4/WDR83/SUGP1/SLU7/U2AF1L4/SART3/SRSF4/SRSF2/SYF2/LSM3/SGF29/WEE2-AS1/RBM22/RBMXL1/TXNL4A/SF3A3/RBM15/TAF15/TARDBP/CLK4/TADA1/HNRNPR/COIL/RSRP1/YTHDC1/RB…
4	GO:0000375	RNA splicing, via transesterification reactions	BP	2.17e-15	181	HNRNPL/PSIP1/KHDRBS1/DYRK1A/RBM10/PAXBP1/RBMX/HNRNPM/SRSF10/PPWD1/RBM14/CELF4/PRPF38A/HNRNPUL1/USP4/HNRNPH1/TIA1/HNRNPA3/SRSF3/SNRNP40/GPATCH1/TRA2B/PPIL3/SRSF7/RNPC3/UPF3B/IK/FMR1/GPKOW/DDX23/WDR83/SLU7/U2AF1L4/SART3/SRSF4/SRSF2/SYF2/LSM3/WEE2-AS1/RBM22/RBMXL1/TXNL4A/SF3A3/RBM15/HNRNPR/COIL/RSRP1/YTHDC1/RBM4B/CASC3/PTBP2/LUC7L2/SNRPA/RBM6/DDX20/RBM8A/SRRM1/SRSF1/RBM47/U2AF1/DDX17/ARB2A/RALY/CWC2…
4	GO:0000377	RNA splicing, via transesterification reactions with bulged adenosine as nucleophile	BP	2.17e-15	179	HNRNPL/PSIP1/KHDRBS1/DYRK1A/RBM10/PAXBP1/RBMX/HNRNPM/SRSF10/PPWD1/RBM14/CELF4/PRPF38A/HNRNPUL1/USP4/HNRNPH1/TIA1/HNRNPA3/SRSF3/SNRNP40/GPATCH1/TRA2B/PPIL3/SRSF7/RNPC3/UPF3B/IK/FMR1/GPKOW/DDX23/WDR83/SLU7/U2AF1L4/SART3/SRSF4/SRSF2/SYF2/LSM3/WEE2-AS1/RBM22/RBMXL1/TXNL4A/SF3A3/RBM15/HNRNPR/COIL/RSRP1/YTHDC1/RBM4B/CASC3/PTBP2/LUC7L2/SNRPA/RBM6/DDX20/RBM8A/SRRM1/SRSF1/RBM47/U2AF1/DDX17/ARB2A/RALY/CWC2…
4	GO:0000398	mRNA splicing, via spliceosome	BP	2.17e-15	179	HNRNPL/PSIP1/KHDRBS1/DYRK1A/RBM10/PAXBP1/RBMX/HNRNPM/SRSF10/PPWD1/RBM14/CELF4/PRPF38A/HNRNPUL1/USP4/HNRNPH1/TIA1/HNRNPA3/SRSF3/SNRNP40/GPATCH1/TRA2B/PPIL3/SRSF7/RNPC3/UPF3B/IK/FMR1/GPKOW/DDX23/WDR83/SLU7/U2AF1L4/SART3/SRSF4/SRSF2/SYF2/LSM3/WEE2-AS1/RBM22/RBMXL1/TXNL4A/SF3A3/RBM15/HNRNPR/COIL/RSRP1/YTHDC1/RBM4B/CASC3/PTBP2/LUC7L2/SNRPA/RBM6/DDX20/RBM8A/SRRM1/SRSF1/RBM47/U2AF1/DDX17/ARB2A/RALY/CWC2…
4	GO:0007059	chromosome segregation	BP	9.49e-15	229	SYCE2/ZCWPW1/MIS18A/STAG3/RMI2/SYCP2/NUSAP1/CENPH/HAUS5/CENPK/ZWINT/NUP62/FANCD2/CENPM/CENPU/KNTC1/CENPS/NSL1/HAUS1/FIRRM/CENPJ/SGO1/DSN1/ITGB3BP/PSMC3IP/WRAP73/SMARCA2/CDK1/KIF25/CCNE2/CEP63/FBXO5/OIP5/RCC2/GEN1/MLH1/CHMP7/SPAG5/PHF10/SKA1/ESCO2/RAD18/CENPW/SEPTIN1/ANAPC7/SETDB2/BRCA1/NEK2/HAUS3/HAUS4/CDT1/HAUS8/SASS6/SMARCC2/STIL/KIF2C/SMC4/CENPC/TOP2B/IK/PMF1/ESPL1/KIFC1/UHRF1/MND1/TACC3/TOP2A…
4	GO:0006260	DNA replication	BP	6.52e-13	163	RPA2/LIG1/CHAF1B/MCM5/RMI2/MCM3/JADE1/CHAF1A/TIMELESS/MCM2/POLE/MCM6/NASP/DONSON/CENPS/RFC5/CDC7/PCNA/POLD1/TP53/GINS4/POLA1/FAF1/RBBP4/FAM111B/RBBP7/PRIM1/SETMAR/DTL/CDK2/TRAIP/MCM7/CDKN1B/POLH/CDK1/RFC2/RNASEH2A/ORC1/CCNE2/FBXO5/GEN1/DUT/ESCO2/PARP1/NT5M/RAD17/TREX1/EME1/BRCA1/E2F8/DDX11/RFC4/TSPYL2/CDT1/USP37/GINS1/TONSL/RMI1/POLA2/DNA2/POLD3/REPIN1/FEN1/ZNF830/ING5/METTL4/CDC25A/GINS2/RFC1/CD…
4	GO:0006310	DNA recombination	BP	6.32e-12	178	RPA2/XRCC1/MCM5/ZCWPW1/RMI2/MCM3/HMGB2/TIMELESS/MCM2/BRME1/MCM6/WDR48/FANCD2/CENPS/CDC7/DCLRE1C/BRD8/RAD54L/GINS4/RAD51C/SLF1/RNF138/UNG/MCM7/PSMC3IP/ING3/NSD2/CNTD1/HROB/ZGRF1/MSH6/FIGNL1/GEN1/MLH1/PARPBP/THAP9/PARP1/TREX1/EME1/BRCA1/MCMDC2/SANBR/TONSL/RMI1/TOP2B/RAD51AP1/UHRF1/POGZ/RHNO1/CD40LG/FEN1/NABP2/EXO1/DMAP1/GINS2/MND1/TOP2A/MSH2/C14orf39/RNF212/KMT5C/RAD54B/TOPBP1/SLF2/NSMCE4A/SMC5/POL…
4	GO:0000725	recombinational repair	BP	6.32e-12	114	RPA2/XRCC1/MCM5/RMI2/MCM3/TIMELESS/MCM2/MCM6/WDR48/CDC7/BRD8/RAD54L/GINS4/RAD51C/SLF1/RNF138/MCM7/ING3/HROB/ZGRF1/FIGNL1/GEN1/PARPBP/PARP1/BRCA1/MCMDC2/TONSL/RMI1/RAD51AP1/UHRF1/POGZ/RHNO1/FEN1/NABP2/DMAP1/GINS2/RAD54B/TOPBP1/SLF2/NSMCE4A/SMC5/POLQ/FAN1/YEATS4/DMC1/MBTD1/INTS3/SPIDR/HELQ/BLM/MCM8/MRNIP/RPA1/CDC45/NUCKS1/SFPQ/RAD51/FBH1/RAD52/AUNIP/FANCB/REC8/RECQL4/WAS/SETD2/MMS22L/XRCC5/KLHL15/H…
4	GO:0000724	double-strand break repair via homologous recombination	BP	3.34e-11	110	RPA2/XRCC1/MCM5/RMI2/MCM3/TIMELESS/MCM2/MCM6/WDR48/CDC7/BRD8/RAD54L/GINS4/RAD51C/SLF1/RNF138/MCM7/ING3/FIGNL1/GEN1/PARPBP/PARP1/BRCA1/MCMDC2/TONSL/RMI1/RAD51AP1/UHRF1/POGZ/FEN1/NABP2/DMAP1/GINS2/RAD54B/TOPBP1/SLF2/NSMCE4A/SMC5/POLQ/FAN1/YEATS4/DMC1/MBTD1/INTS3/SPIDR/HELQ/BLM/MCM8/MRNIP/RPA1/CDC45/NUCKS1/SFPQ/RAD51/FBH1/RAD52/AUNIP/FANCB/REC8/RECQL4/WAS/SETD2/MMS22L/KLHL15/HDGFL2/RECQL5/ANKLE1/TOP…
4	GO:0000075	cell cycle checkpoint signaling	BP	9.02e-11	119	RPA2/RAD9B/TIMELESS/WDR76/ZWINT/FANCD2/XPC/DONSON/KNTC1/TP53/E2F1/SETMAR/DTL/CDK2/CDKN1B/PIDD1/CDK1/ORC1/CEP63/CASP2/GEN1/TTI2/RAD17/TREX1/EME1/BRCA1/CDT1/IK/DNA2/MDM2/CCAR2/RHNO1/RAD1/ZNF830/NABP2/MSH2/SYF2/CDC6/TOPBP1/RNASEH2B/FOXO4/NUF2/FBXO4/SPDL1/CHEK2/CENPF/INTS3/E2F7/BUB1B/ZWILCH/SPC25/BABAM1/CDK5RAP3/BLM/CCNG1/TICRR/SPC24/NDC80/BRIP1/MAD2L1/DOT1L/MRNIP/UIMC1/CDC45/KLHL22/CDCA8/RAD51/AURKB…
4	GO:0098813	nuclear chromosome segregation	BP	2.06e-10	169	SYCE2/ZCWPW1/STAG3/RMI2/SYCP2/NUSAP1/CENPK/ZWINT/NUP62/FANCD2/KNTC1/NSL1/SGO1/DSN1/PSMC3IP/WRAP73/SMARCA2/CDK1/KIF25/CCNE2/FBXO5/RCC2/GEN1/MLH1/CHMP7/SPAG5/PHF10/SKA1/SEPTIN1/ANAPC7/NEK2/CDT1/SMARCC2/KIF2C/SMC4/CENPC/TOP2B/IK/PMF1/ESPL1/KIFC1/UHRF1/MND1/TACC3/TOP2A/KIF22/C14orf39/RNF212/CDC6/EHMT2/KIF11/NCAPG2/NUF2/SPDL1/CHEK2/DMC1/CENPF/PTTG1/PTTG3P/EML4/SHOC1/BUB1B/CCNB2/CEP192/SMC2/CENPQ/ZWILC…
4	GO:1901987	regulation of cell cycle phase transition	BP	3.46e-10	220	CDKN2C/RPA2/RAD9B/JADE1/TIMELESS/BCL2/WDR76/ZWINT/FANCD2/PBX1/XPC/DONSON/KNTC1/CDC7/ING4/TP53/RAD51C/E2F1/CENPJ/EZH2/SETMAR/DTL/CDK2/UBD/CDKN1B/PIDD1/SMARCA2/ID2/CDC25C/CDK1/CDKN2A/PRMT2/ORC1/ATF5/CCNE2/CEP63/FBXO5/RCC2/CASP2/GEN1/KLF11/PTPN6/PHF10/TTI2/RAD17/ANAPC7/TREX1/EME1/BRCA1/CDT1/SASS6/SMARCC2/STIL/IK/DNA2/MDM2/CCAR2/ESPL1/RHNO1/RAD1/ZNF830/CDC25A/NABP2/MSH2/CDK3/SYF2/PKIA/TCIM/CDC6/TOPBP…
4	GO:0006261	DNA-templated DNA replication	BP	7.9e-10	101	LIG1/MCM5/MCM3/TIMELESS/MCM2/POLE/MCM6/DONSON/CENPS/RFC5/CDC7/PCNA/POLD1/GINS4/POLA1/PRIM1/SETMAR/CDK2/TRAIP/MCM7/RFC2/ORC1/CCNE2/FBXO5/GEN1/PARP1/EME1/BRCA1/E2F8/DDX11/RFC4/CDT1/GINS1/TONSL/POLA2/DNA2/POLD3/FEN1/ZNF830/METTL4/GINS2/RFC1/CDC6/TOPBP1/RFC3/GMNN/CHTF18/POLQ/ATAD5/E2F7/POLE2/MGME1/FAM111A/BLM/NUGGC/TICRR/TK1/MCM8/PRIM2/RPA1/CDC45/NUCKS1/MCM10/KAT7/GINS3/RAD51/FBH1/PNKP/RECQL4/PRIMPOL…
4	GO:0044772	mitotic cell cycle phase transition	BP	1.26e-09	218	CDKN2C/RPA2/JADE1/BCL2/POLE/KHDRBS1/ZWINT/PBX1/XPC/DONSON/KNTC1/CDC7/TP53/RAD51C/E2F1/CENPJ/EZH2/KDM8/DTL/CDK2/UBD/CDKN1B/PIDD1/SMARCA2/ID2/PPM1D/CDC25C/CDK1/CDKN2A/PRMT2/ORC1/CCNE2/CCNF/FBXO5/RCC2/CASP2/GEN1/CHMP7/KLF11/PTPN6/PHF10/RAD17/ANAPC7/TREX1/BRCA1/SASS6/USP37/SMARCC2/STIL/IK/MDM2/ESPL1/ZNF830/CDC25A/NABP2/TACC3/CDK3/SYF2/PKIA/CDC6/PIM2/TOPBP1/MEPCE/RNASEH2B/SMC5/FOXO4/NUF2/SPDL1/LSM11/C…
4	GO:0000280	nuclear division	BP	1.51e-09	215	SYCE2/ZCWPW1/STAG3/SYCP2/NUSAP1/MEI1/BRME1/CUL9/ZNF541/CENPK/ZWINT/NUP62/FANCD2/KNTC1/CENPS/RAD54L/NSL1/RAD51C/BCL2L11/SGO1/FBXO43/PSMC3IP/CDKN1B/WRAP73/CDC25C/CDK1/CNTD1/KIF25/CCNE2/FBXO5/FBXW5/FIGNL1/GEN1/MLH1/CHMP7/SPAG5/SKA1/SEPTIN1/FANCA/ANAPC7/EME1/NEK2/CDT1/KIF2C/SMC4/RMI1/CENPC/TOP2B/RAD51AP1/IK/SH2B1/ESPL1/KIFC1/UHRF1/RAD1/MND1/TOP2A/KIF22/C14orf39/RNF212/RAD54B/EHMT2/KIF11/NCAPG2/NUF2/P…
4	GO:0007093	mitotic cell cycle checkpoint signaling	BP	2.06e-09	92	RPA2/RAD9B/ZWINT/FANCD2/XPC/DONSON/KNTC1/TP53/SETMAR/DTL/CDK2/CDKN1B/PIDD1/CDK1/ORC1/CASP2/GEN1/RAD17/TREX1/EME1/BRCA1/IK/MDM2/ZNF830/NABP2/MSH2/SYF2/CDC6/TOPBP1/FOXO4/NUF2/SPDL1/CHEK2/CENPF/INTS3/E2F7/BUB1B/ZWILCH/SPC25/BABAM1/CDK5RAP3/BLM/CCNG1/TICRR/SPC24/NDC80/MAD2L1/MRNIP/UIMC1/KLHL22/CDCA8/AURKB/HASPIN/BRCC3/NOP53/CDK5RAP2/GTSE1/TIPIN/STK33/TRIAP1/MDC1/BUB3/RBBP8/CRADD/CCNB1/TTK/TAOK2/CHFR/…
4	GO:0010948	negative regulation of cell cycle process	BP	1.15e-08	160	RPA2/RAD9B/JADE1/TIMELESS/BCL2/WDR76/MDM1/ZWINT/FANCD2/XPC/DONSON/KNTC1/TP53/E2F1/EZH2/SETMAR/DTL/FBXO43/CDK2/CDKN1B/PIDD1/CDK1/KIF25/PRMT2/ORC1/ATF5/CEP63/CCNF/FBXO5/RBM14/CASP2/GEN1/TTI2/RAD17/TREX1/EME1/BRCA1/NEK2/E2F8/CDT1/NUBP1/IK/DNA2/MDM2/CCAR2/ESPL1/RHNO1/RAD1/ZNF830/NABP2/MSH2/SYF2/CDC6/TOPBP1/MACROH2A1/RNASEH2B/FOXO4/NUF2/FBXO4/SPDL1/CHEK2/CENPF/WEE1/INTS3/E2F7/BUB1B/ZWILCH/SPC25/BABAM1…
4	GO:0007346	regulation of mitotic cell cycle	BP	1.48e-08	242	CDKN2C/RPA2/RAD9B/JADE1/BCL2/NUSAP1/CUL9/ZWINT/NUP62/FANCD2/PBX1/XPC/DONSON/FOXA1/KNTC1/CDC7/TP53/RAD51C/E2F1/CENPJ/EZH2/SETMAR/DTL/FBXO43/CDK2/UBD/CDKN1B/PIDD1/SMARCA2/ID2/CDC25C/CDK1/CDKN2A/PRMT2/ORC1/CCNE2/FBXO5/FBXW5/RCC2/CASP2/GEN1/KLF11/PTPN6/PHF10/RAD17/ANAPC7/TREX1/EME1/BRCA1/NEK2/ANGEL2/SASS6/SMARCC2/BTG3/STIL/ANAPC16/IK/MDM2/SH2B1/ESPL1/BTG1/ZNF830/CDC25A/NABP2/MSH2/CDK3/SYF2/PKIA/TP73/…
4	GO:1901988	negative regulation of cell cycle phase transition	BP	1.78e-08	141	RPA2/RAD9B/JADE1/TIMELESS/BCL2/WDR76/ZWINT/FANCD2/XPC/DONSON/KNTC1/TP53/E2F1/EZH2/SETMAR/DTL/CDK2/CDKN1B/PIDD1/CDK1/PRMT2/ORC1/ATF5/CEP63/FBXO5/CASP2/GEN1/TTI2/RAD17/TREX1/EME1/BRCA1/CDT1/IK/DNA2/MDM2/CCAR2/RHNO1/RAD1/ZNF830/NABP2/MSH2/SYF2/CDC6/TOPBP1/MACROH2A1/RNASEH2B/FOXO4/NUF2/FBXO4/SPDL1/CHEK2/CENPF/WEE1/INTS3/E2F7/BUB1B/ZWILCH/SPC25/BABAM1/CDK5RAP3/BLM/CCNG1/TICRR/SPC24/NDC80/BRIP1/MAD2L1/…
4	GO:0000819	sister chromatid segregation	BP	2.24e-08	130	RMI2/NUSAP1/CENPK/ZWINT/NUP62/KNTC1/NSL1/WRAP73/SMARCA2/CDK1/KIF25/FBXO5/GEN1/CHMP7/SPAG5/PHF10/SKA1/ANAPC7/NEK2/CDT1/SMARCC2/KIF2C/SMC4/CENPC/TOP2B/IK/ESPL1/KIFC1/UHRF1/TACC3/TOP2A/KIF22/CDC6/KIF11/NCAPG2/NUF2/SPDL1/CHEK2/CENPF/EML4/BUB1B/CEP192/SMC2/ZWILCH/SPC25/KIF18B/SMARCA4/SKA3/SPC24/NDC80/SPICE1/MAD2L1/SMARCE1/NCAPH2/PRC1/ANAPC5/PHF13/RACGAP1/CDC23/KLHL22/CDCA8/ANAPC4/AURKB/PSRC1/HASPIN/KI…
4	GO:0051052	regulation of DNA metabolic process	BP	2.26e-08	248	RPA2/XRCC1/MCM5/ZCWPW1/MIS18A/RMI2/MCM3/JADE1/TIMELESS/EYA2/MCM2/MCM6/WDR48/RFC5/CDC7/OGG1/PCNA/BRD8/ING4/TP53/USP1/FAF1/SLF1/SETMAR/DCP2/CDK2/MCM7/CDKN1B/ING3/SMARCA2/NSD2/POLH/CDK1/RFC2/PARM1/FBXO5/MSH6/FIGNL1/MLH1/PARPBP/PHF10/DFFB/ESCO2/PARP1/RAD17/BRCA1/NEK2/E2F8/DDX11/RFC4/TSPYL2/CDT1/DEK/USP37/SMARCC2/TOP2B/RAD51AP1/GCH1/DNA2/SH2B1/NVL/ING5/METTL4/CDC25A/NABP2/HNRNPAB/DMAP1/MSH2/SGF29/CDC6…
4	GO:0045786	negative regulation of cell cycle	BP	2.87e-08	193	RPA2/RAD9B/JADE1/TIMELESS/BCL2/WDR76/MDM1/ZWINT/SUV39H1/FANCD2/XPC/DONSON/KNTC1/TP53/E2F1/EZH2/SETMAR/DTL/FBXO43/CDK2/CDKN1B/PIDD1/CDK1/CDKN2A/KIF25/PRMT2/ORC1/ATF5/CEP63/CCNF/FBXO5/RBM14/CASP2/GEN1/TTI2/RAD17/TREX1/EME1/BRCA1/NEK2/E2F8/TSPYL2/CDT1/NUBP1/ANGEL2/BTG3/NUDT6/IK/DNA2/MDM2/CCAR2/ESPL1/RHNO1/RAD1/BTG1/CASP3/ZNF830/NABP2/MSH2/SYF2/CDC6/TOPBP1/MACROH2A1/GMNN/RNASEH2B/FOXO4/NUF2/FBXO4/SPD…
4	GO:0031570	DNA integrity checkpoint signaling	BP	8.31e-08	84	RPA2/RAD9B/TIMELESS/WDR76/FANCD2/XPC/DONSON/TP53/E2F1/SETMAR/DTL/CDK2/CDKN1B/PIDD1/CDK1/ORC1/CEP63/CASP2/TTI2/RAD17/TREX1/EME1/BRCA1/CDT1/DNA2/MDM2/CCAR2/RHNO1/RAD1/ZNF830/MSH2/SYF2/CDC6/TOPBP1/RNASEH2B/FOXO4/FBXO4/CHEK2/E2F7/BABAM1/CDK5RAP3/BLM/CCNG1/TICRR/BRIP1/DOT1L/MRNIP/UIMC1/CDC45/RAD51/BRCC3/NOP53/GTSE1/TIPIN/STK33/TRIAP1/ETAA1/MDC1/CRADD/TAOK2/BRCA2/INTS7/ATRIP/RAD9A/CLSPN/NEK11/MUS81/TEL…
4	GO:0006282	regulation of DNA repair	BP	1.14e-07	120	RPA2/XRCC1/ZCWPW1/RMI2/TIMELESS/EYA2/WDR48/OGG1/PCNA/BRD8/USP1/SLF1/SETMAR/ING3/SMARCA2/NSD2/POLH/FIGNL1/PARPBP/PHF10/PARP1/BRCA1/DDX11/DEK/SMARCC2/TOP2B/RAD51AP1/DMAP1/SGF29/KMT5C/TADA1/SLF2/POLQ/YEATS4/MBTD1/TAF6L/SPIDR/HELQ/BABAM1/HMGB1/SMARCA4/TADA3/SMARCE1/MRNIP/MGMT/UIMC1/PHF13/KAT7/TAF5/RAD51/TRIM28/FBH1/PNKP/ATXN7/RAD52/AUNIP/FANCB/BRCC3/WAS/MCRS1/ACTR8/SETD2/KLHL15/HDGFL2/RECQL5/CCDC117/…
4	GO:1901990	regulation of mitotic cell cycle phase transition	BP	1.14e-07	170	CDKN2C/RPA2/JADE1/BCL2/ZWINT/PBX1/XPC/DONSON/KNTC1/CDC7/TP53/RAD51C/E2F1/CENPJ/EZH2/DTL/CDK2/UBD/CDKN1B/PIDD1/SMARCA2/ID2/CDC25C/CDK1/CDKN2A/PRMT2/ORC1/CCNE2/FBXO5/RCC2/CASP2/GEN1/KLF11/PTPN6/PHF10/RAD17/ANAPC7/TREX1/BRCA1/SASS6/SMARCC2/STIL/IK/MDM2/ESPL1/ZNF830/CDC25A/NABP2/CDK3/SYF2/PKIA/CDC6/TOPBP1/MEPCE/RNASEH2B/FOXO4/NUF2/SPDL1/LSM11/CHEK2/CENPF/WEE1/INTS3/ATAD5/STOX1/APPL1/E2F7/BUB1B/ZWILCH…
4	GO:0048285	organelle fission	BP	3.2e-07	226	SYCE2/ZCWPW1/STAG3/SYCP2/NUSAP1/MEI1/BRME1/CUL9/ZNF541/CENPK/ZWINT/NUP62/FANCD2/KNTC1/CENPS/RAD54L/NSL1/RAD51C/BCL2L11/SGO1/FBXO43/PSMC3IP/CDKN1B/WRAP73/CDC25C/CDK1/CNTD1/KIF25/CCNE2/FBXO5/FBXW5/FIGNL1/GEN1/MLH1/CHMP7/SPAG5/SKA1/UCP2/SEPTIN1/FANCA/ANAPC7/EME1/NEK2/CDT1/KIF2C/SMC4/RMI1/CENPC/TOP2B/RAD51AP1/IK/SH2B1/ESPL1/KIFC1/UHRF1/RAD1/MND1/TOP2A/KIF22/C14orf39/RNF212/RAD54B/EHMT2/KIF11/NCAPG2/N…
[truncated: 197 more rows]

## Sheet: cluster_5
cluster	go_id	description	ontology	p_adjust	gene_count	genes
[truncated: 44 more rows]

## Sheet: cluster_6
cluster	go_id	description	ontology	p_adjust	gene_count	genes
[truncated: 2 more rows]
