# Supplementary material for: Analysis of divergent gene expression between HPV + and HPV- head and neck squamous cell carcinoma patients
Source: Infect Agent Cancer. 2025 May 21;20:31. doi: 10.1186/s13027-025-00663-1 (PMC12096591; doi:10.1186/s13027-025-00663-1)
Supplement: Supplementary file 3 — Supplementary Material 3 [file 13027_2025_663_MOESM3_ESM.xlsx]

## Sheet: cluster_1
cluster	go_id	description	ontology	p_adjust	gene_count	genes
1	GO:0016054	organic acid catabolic process	BP	0.00257696	54	ALDH5A1/ACACB/CYP26A1/ASRGL1/GPT/ACOX1/ACADSB/CNR1/GLS2/CRYM/CYP4F12/NOS2/ACADL/GPT2/ECHDC2/CDO1/HAAO/ECH1/SLC27A2/LPIN1/HIBCH/PGD/LDHD/NPL/CYP4F3/PCCA/CYP2W1/GLUL/ALDH1L1/NOS3/PCK1/PLIN5/DPEP1/MCCC1/RENBP/PRODH/PCCB/XYLB/AASS/BCKDHB/TST/DDAH1/GLYATL2/ACADS/CARNS1/ACAD8/ACAA2/GCAT/CBS/LPIN2/ALDH6A1/DPEP2/HACL1/AKR1A1
1	GO:0046395	carboxylic acid catabolic process	BP	0.00257696	54	ALDH5A1/ACACB/CYP26A1/ASRGL1/GPT/ACOX1/ACADSB/CNR1/GLS2/CRYM/CYP4F12/NOS2/ACADL/GPT2/ECHDC2/CDO1/HAAO/ECH1/SLC27A2/LPIN1/HIBCH/PGD/LDHD/NPL/CYP4F3/PCCA/CYP2W1/GLUL/ALDH1L1/NOS3/PCK1/PLIN5/DPEP1/MCCC1/RENBP/PRODH/PCCB/XYLB/AASS/BCKDHB/TST/DDAH1/GLYATL2/ACADS/CARNS1/ACAD8/ACAA2/GCAT/CBS/LPIN2/ALDH6A1/DPEP2/HACL1/AKR1A1
1	GO:0016042	lipid catabolic process	BP	0.00282486	65	GPLD1/ACACB/CYP26A1/ASAH1/PNPLA7/PLCE1/ACOX1/HPGD/PLAAT3/CNR1/PDE3B/CYP27A1/CYP4F12/PLA2G6/ACADL/PLAAT1/ECHDC2/ECH1/SLC27A2/PLA1A/LPIN1/LIPH/CYP4F3/PCCA/CYP2W1/GDPD3/BCO1/ABHD4/NAAA/SMPD3/ENPP6/HCAR1/PLA2G2D/CEL/PLCB4/PLBD1/PCK1/AADAC/PLIN5/LIPE/ADRA2A/PRKCE/DPEP1/ABHD12/PCCB/ASPG/CES1/ABHD5/FUCA1/GLYATL2/ACADS/FMC1/FAAH2/ACAA2/PLCG2/SMPDL3B/PLA2G4C/DAGLA/LPIN2/ACER1/STS/PLA2G2A/LPL/DPEP2/HACL1
1	GO:0006631	fatty acid metabolic process	BP	0.00366951	73	ACACB/EPHX1/ASAH1/DBI/CYP2E1/ADH7/PLA2G3/ACOX1/TNXB/ACADSB/HPGD/ACSS1/GSTA1/CNR1/PRKAA2/PTGDS/CYP4F12/CYP2C18/GSTM4/FA2H/ALKBH7/ACADL/ECHDC2/GSTM2/MLXIPL/XBP1/ECH1/FADS2/SLC27A2/SLC27A6/LPIN1/SLC27A5/APPL2/ACSM3/PRKAR2B/ACSS2/CYP4F3/CPT1C/PCCA/NAAA/PPARG/ALOX12/PCK1/ALOX15/PLIN5/ELOVL2/TECR/CYP4B1/FMO2/ACSL1/ABHD12/PCCB/CES1/ABHD5/ACBD7/ACBD4/GLYATL2/PTGIS/PER2/INSIG1/UCP3/ACADS/GPX4/FAAH2/ACAA2/…
1	GO:0003018	vascular process in circulatory system	BP	0.00699538	55	SLC1A2/SLC2A4/TACR1/TACR2/SCNN1B/FGFBP3/RAMP2/INSR/NTS/SLC7A2/ADD3/TRPV4/SLC6A6/SLC29A2/KLF2/SLC4A4/NHERF1/ABCB1/TJP3/NPR1/SLC6A4/ATP8A1/ADRA2B/PTP4A3/ABCA2/KEL/GJA5/ZDHHC21/NOS3/BMP6/ADRA2A/MYLK3/SLC1A1/LRP3/ABCC5/ANGPT1/AGT/ATP2A3/SLC2A10/P2RX1/DDAH1/CLDN5/SLC16A7/SLIT2/PER2/COMP/P2RY1/TEK/C2CD4B/CEACAM1/CBS/SLC29A4/SOD3/ADCY6/SERPINF2
1	GO:1901615	organic hydroxy compound metabolic process	BP	0.00915496	94	TM7SF2/BCL2/CEBPA/ALDH1A1/CYP26A1/ASAH1/CYP2E1/PLPP3/ADH7/FOXE1/SCNN1B/MOXD1/OCA2/ACSS1/PRKAA2/SPTSSB/CLN8/CYP27A1/CRYM/CYP4F12/CYP2C18/ACP3/CYP7B1/KIT/FDFT1/ADH1C/ATP7A/ACADL/KL/ABCA5/SLC27A2/NPR1/EPHX2/PRKN/DIO2/DDC/INPP5J/ADH1B/SLC27A5/LDHD/ACSS2/CYP4F3/ABCA2/GDPD3/SGPP2/BCO1/GPD1/NAAA/ATP8B1/GK/TG/IDH2/CEL/FAXDC2/PCBD2/ALOX12/PCK1/BMP6/ALOX15/ITPKB/CFTR/APPL1/LIPE/ACO2/SLC1A1/ITGAM/INSM1/THTP…
1	GO:0043114	regulation of vascular permeability	BP	0.0107884	17	TACR1/TACR2/FGFBP3/RAMP2/TRPV4/TJP3/NPR1/PTP4A3/BMP6/MYLK3/ANGPT1/DDAH1/CLDN5/SLIT2/TEK/C2CD4B/CEACAM1
1	GO:0071466	cellular response to xenobiotic stimulus	BP	0.0107884	40	GPLD1/ALDH3A1/CYP26A1/EPHX1/CYP2E1/UGT1A7/CES3/RORA/GSTA1/PRKAA2/CYP4F12/KCNH2/CYP2C18/UGT1A9/GSTM4/UGT1A6/GSTA4/NOS2/POR/GSTM2/ABCB1/NFE2L2/CYP2W1/AS3MT/AADAC/DPEP1/CXCR4/UCHL1/FMO2/ACSL1/BRAF/ABCC5/RORC/SULT1A1/PDE4B/FBP1/CYP3A5/SOX10/CYP2S1/CYP2R1
1	GO:0097305	response to alcohol	BP	0.0107884	50	GPLD1/ADCY5/TGFBR3/SCNN1A/SLC2A4/TACR1/ADH7/SCNN1B/FGFR2/HPGD/CNR1/PRKAA2/DNMT3A/KLF2/PENK/CDO1/PRKD1/TP53INP1/PTCH1/CLDN3/CLDN7/ABCA2/EPS8/CCL19/TNFRSF11A/GRAMD1C/DYNAP/PCK1/CFTR/PRKCE/LRP6/CHRNB2/CARD9/CES1/CLDN5/SLIT2/FECH/ST6GAL1/ADCY2/SLIT3/A2M/CCR7/FBP1/MAOB/SPHK2/VCAM1/MAP4K1/FOXO3/SCNN1G/ADCY6
1	GO:0006805	xenobiotic metabolic process	BP	0.0127076	28	ALDH3A1/CYP26A1/EPHX1/CYP2E1/UGT1A7/CES3/RORA/GSTA1/CYP4F12/CYP2C18/UGT1A9/GSTM4/UGT1A6/GSTA4/POR/GSTM2/ABCB1/CYP2W1/AS3MT/AADAC/FMO2/ACSL1/ABCC5/RORC/SULT1A1/CYP3A5/CYP2S1/CYP2R1
1	GO:0008015	blood circulation	BP	0.0134572	86	ELN/SCNN1A/CACNA1D/TACR1/TACR2/SCNN1B/GPD1L/POMC/ADM2/FGFBP3/GCGR/PDE5A/RAMP2/CNR1/FGF13/EMP2/NTS/MAP2K6/ADD3/TRPV4/CYP4F12/KCNH2/TMEM38A/SPTBN4/KLF2/COL4A3/NOS2/FGF12/KL/CACNA2D1/KCNJ2/GSTM2/CLIC2/TJP3/NPR1/SLC6A4/GSN/ACSM3/ADRA2B/PTP4A3/KCNE3/KEL/PRCP/GJA5/CELF2/ANK2/PPARG/ZDHHC21/NOS3/BMP6/AR/ADRA2A/MYLK3/SLC1A1/CXCR4/RENBP/HOPX/ANGPT1/SLC2A5/AGT/ATP2A3/FXYD1/P2RX1/DDAH1/NCALD/CLDN5/SLIT2/NOS1…
1	GO:0001676	long-chain fatty acid metabolic process	BP	0.0166997	27	EPHX1/CYP2E1/GSTA1/PTGDS/CYP4F12/CYP2C18/GSTM4/ACADL/GSTM2/FADS2/SLC27A2/SLC27A6/SLC27A5/CYP4F3/ALOX12/ALOX15/ELOVL2/ACSL1/ABHD12/GLYATL2/PTGIS/GPX4/FAAH2/PLA2G4C/DAGLA/CYP2S1/HACL1
1	GO:0034329	cell junction assembly	BP	0.0169683	78	ZDHHC2/BCL2/ROBO2/CLDN4/SEMA4D/LRRN1/NTRK2/STAU2/FAM107A/SEMA4A/EPHA7/RAMP2/FGF13/SLITRK5/LRRC4B/EPB41L3/TRPV4/LRRC4/POF1B/PTPRS/BDNF/PARD3/SORBS1/AMIGO1/GJA4/CDH26/LARGE1/ILDR1/WDPCP/AMIGO3/CLDN3/KIRREL3/CLDN20/FARP1/CAMSAP3/CRB3/CLDN7/NRXN1/NTN1/CLDN11/EPHB1/GJA5/ANK2/PCLO/ZNF703/CD9/GABRB3/LGI2/SDK1/APOD/NRCAM/APLNR/PRKCH/CLDN15/SPTBN2/IKBKB/HOPX/CHRNB2/ARHGEF15/TESK2/PECAM1/FZD1/AGT/CLDN5/CLS…
1	GO:0046337	phosphatidylethanolamine metabolic process	BP	0.0189484	12	PLAAT5/PLA2G3/PLAAT3/PLA2G6/PLAAT1/ABHD4/NAAA/PLA2G2D/ALOX15/ETNK1/ETNK2/PLA2G2A
1	GO:0045055	regulated exocytosis	BP	0.0196642	46	CACNB4/SYNGR1/GAB2/PLA2G3/TRPV6/RPH3AL/PREPL/PTGDS/RAB11FIP1/CPLX1/FOXF1/SYT2/KIT/STX19/SCAMP5/SYP/UNC13B/UNC13A/DOC2B/CADPS2/RASGRP1/PCLO/CD177/ERC2/RIMS4/SCIN/CPLX3/SEPTIN5/ADRA2A/RAB15/TSPAN18/ITGAM/SYK/BRAF/PPFIA3/P2RX1/SYN2/P2RY1/SV2A/SV2B/STEAP2/CEACAM1/SPHK2/PRAM1/SYNGR3/LGALS9
1	GO:0003012	muscle system process	BP	0.0196642	76	MYH14/ACACB/CACNA1D/TACR1/TACR2/SCNN1B/GPD1L/PDE5A/HDAC4/FGF13/PTGER3/MYH11/MAP2K6/TRPV4/KCNH2/TMEM38A/RYR1/GATM/IGFBP5/KIT/FGF12/LARGE1/CACNA2D1/PRKD1/KCNJ2/GSTM2/CLIC2/KCNB2/UTRN/APBB1/KLF15/JSRP1/HMOX1/PDE9A/GSN/GAMT/ADRA2B/KCNE3/PI16/TIAM1/PGAM2/GJA5/ANK2/PPARG/MEIS1/ZDHHC21/NOS3/SYNM/ADRA2A/GTF2IRD1/CXCR4/CHRNB2/SNTB1/PPP1R12B/AGT/FXYD1/P2RX1/LMOD1/NOS1AP/NFATC1/COMP/IGF1/PDE4B/P2RY1/REM1/SC…
1	GO:0071248	cellular response to metal ion	BP	0.0301776	40	GPLD1/CEBPA/SLC25A23/MAP1LC3A/DLG2/KCNH1/AQP1/PRKAA2/TFR2/ANK3/RYR1/SYT2/SERPINF1/ATP7A/CPNE5/EIF2AK3/CDKN1B/PRKN/NFE2L2/HMOX1/TLR9/SMPD3/BMP6/ALOX15/ITPKB/UCP2/SLC1A1/DPEP1/BRAF/NCF1/RASGRP2/DMTN/JUND/SCN5A/RASAL1/FBP1/PLCG2/MECP2/ACER1/KCNJ10
1	GO:1903859	regulation of dendrite extension	BP	0.0335459	10	SYT2/CPNE5/PRKN/ITSN2/UNC13A/BCL11A/CXCR4/RNF157/RASAL1/MECP2
1	GO:0001558	regulation of cell growth	BP	0.0335459	72	BCL2/SEMA3G/SEMA4D/KIAA0319/BCL6/FRZB/IL17RB/FAM107A/SEMA4A/EPHA7/FGF13/PTCH2/ERBB2/PTPRS/BDNF/SEMA6C/IGFBP5/KAZALD1/SYT2/RGMA/DISC1/CPNE5/NPR1/CDKN1B/PAK5/PRKN/RERG/ITSN2/JADE1/KDM2B/ARHGAP4/CHPT1/RND2/UNC13A/FSTL4/NTN1/OLFM1/VGLL4/PI16/PABIR1/TSPYL2/BCL11A/IGFBP4/CCN3/ISLR2/NRCAM/SLC25A33/CXCR4/RNF157/SEMA3D/ST7L/PUM2/RASGRP2/AGT/RUFY3/CLSTN3/HPN/SLIT2/KAT7/TCHP/SGK3/SLIT3/IGF1/RASAL1/SMARCA2/F…
1	GO:0006887	exocytosis	BP	0.0346608	63	CACNB4/SYNGR1/GAB2/PLA2G3/GCGR/STXBP6/NKD2/EXOC6/TRPV6/RPH3AL/PREPL/PTGDS/RAB11FIP1/LLGL2/NSF/CPLX1/LGI3/FOXF1/SYT2/KIT/STX19/RAB25/SCAMP5/EXPH5/SYP/PRKN/SYTL4/UNC13B/UNC13A/TNFAIP2/DOC2B/CADPS2/RASGRP1/PCLO/CD177/ERC2/SMPD3/RIMS4/SCIN/LIN7B/CPLX3/CFTR/SEPTIN5/ADRA2A/RAB15/TSPAN18/ITGAM/SYK/BRAF/PPFIA3/P2RX1/SYN2/P2RY1/TRIM72/ARHGAP44/SV2A/SV2B/STEAP2/CEACAM1/SPHK2/PRAM1/SYNGR3/LGALS9
1	GO:0052652	cyclic purine nucleotide metabolic process	BP	0.0358895	13	CACNB4/ADCY5/PDE5A/RORA/NPR1/PDE4C/PDE9A/ADCY2/ADCY4/PDE10A/PDE4B/GUCY1B1/ADCY6
1	GO:0023061	signal release	BP	0.0358895	78	KCNJ11/GPLD1/FAM3B/CACNB4/ADCY5/FAM3D/TACR1/TACR2/PLA2G3/POMC/MYB/AQP1/CNR1/TRPV6/RPH3AL/PREPL/RAB11FIP1/MAP2K6/TRPV4/TFR2/CPLX1/PLA2G6/SYT2/NOS2/STX19/ILDR1/GCK/PRKD1/SYP/PRKN/BLK/SLC6A4/SYTL4/UNC13B/UNC13A/NRXN1/ADRA2B/PTPRN2/ITPR1/TIAM1/DOC2B/CADPS2/TNFRSF11A/GNAZ/PCLO/ERC2/SMPD3/PPARG/RIMS4/CCN3/BMP6/LIN7B/CPLX3/CFTR/UCP2/SEPTIN5/ADRA2A/PRKCE/SYK/BRAF/C1QTNF3/CHRNB2/ENSA/PPFIA3/AGT/P2RX1/MIDN…
1	GO:0044282	small molecule catabolic process	BP	0.0358895	65	ALDH5A1/ACACB/CYP26A1/ASRGL1/GPT/ACOX1/GDA/ACADSB/CNR1/GLS2/CYP27A1/CRYM/CYP4F12/FUT6/NOS2/ACADL/GPT2/GCK/ECHDC2/CDO1/HAAO/ECH1/SLC27A2/LPIN1/HIBCH/PGD/ENPP4/LDHD/NPL/CYP4F3/PCCA/PGAM2/CYP2W1/GLUL/GK/ALDH1L1/NOS3/PCK1/PLIN5/DPEP1/MCCC1/RENBP/ENTPD4/PRODH/PCCB/XYLB/AASS/BCKDHB/TST/DDAH1/SULT1A1/GLYATL2/ACADS/CARNS1/ACAD8/ACAA2/GK5/GCAT/CBS/LPIN2/ALDH6A1/UPB1/DPEP2/HACL1/AKR1A1
1	GO:0034762	regulation of transmembrane transport	BP	0.0390014	74	KCNJ11/CACNB4/WNK2/BCL2/SLC1A2/CACNA1D/GPD1L/FGF13/INSR/FXYD6/GPC3/KCNH2/TMEM38A/ANK3/WNK3/OSR1/SORBS1/AMIGO1/FGF12/ATP7A/CACNA2D1/PRKD1/KCNJ2/NHERF1/GSTM2/ABCB1/CLIC2/FGF14/UTRN/KLF15/JSRP1/NFE2L2/MS4A1/JPH1/APPL2/KCNE3/TLR9/KEL/ANK2/GPR35/LIME1/TESC/CD19/C2CD5/CFTR/APPL1/APLNR/ADRA2A/PRKCE/GRIN2C/CALHM1/ACSL1/BRAF/CLIP3/HECW2/ISCU/ASPSCR1/FXYD1/P2RX1/NOS1AP/PER2/RGS9/CRBN/SLC43A1/IGF1/PDE4B/REM…
1	GO:0098771	inorganic ion homeostasis	BP	0.0395417	84	CACNB4/ATP13A4/BCL2/SCNN1A/SLC25A23/TRIM24/PLCE1/SCNN1B/MICU3/ATP13A5/TMEM178A/CNR1/CCL14/TRPV6/TMTC2/TRPV4/CYP4F12/KCNH2/SMDT1/TMEM38A/TFR2/ANK3/RYR1/CNNM3/ATP7A/DISC1/KL/PRKD1/TSPOAP1/KCNJ2/NHERF1/GSTM2/CLIC2/MCUR1/NPR1/JSRP1/MLLT6/CNNM1/HMOX1/JPH1/SLC11A2/KCNE3/ITPR1/HERPUD1/KEL/TMTC4/CCL19/CYBRD1/ANK2/ERC2/LIME1/CD19/SLC12A7/PLCB4/BMP6/APLNR/PRKCE/SLC1A1/FZD9/ATP12A/CP/ISCU/SELENOK/AGT/ATP2A3…
1	GO:0009187	cyclic nucleotide metabolic process	BP	0.0401574	13	CACNB4/ADCY5/PDE5A/RORA/NPR1/PDE4C/PDE9A/ADCY2/ADCY4/PDE10A/PDE4B/GUCY1B1/ADCY6
1	GO:0006836	neurotransmitter transport	BP	0.0401574	40	CACNB4/SLC1A2/ICA1/TACR2/RPH3AL/PREPL/CLN8/SLC6A6/SLC29A2/CPLX1/SYT2/STX19/SYP/PRKN/SLC6A4/UNC13B/UNC13A/NRXN1/PTPRN2/DOC2B/CADPS2/PCLO/ERC2/RIMS4/LIN7B/CPLX3/SEPTIN5/SLC1A1/BRAF/PPFIA3/P2RX1/PER2/SYN2/P2RY1/SV2A/SV2B/SLC29A4/SYNGR3/KCNJ10/NRXN2
1	GO:0007272	ensheathment of neurons	BP	0.0449835	34	NTRK2/MAL/BCAS1/ERBB2/EPB41L3/PARD3/FA2H/AMIGO1/RARB/LARGE1/EIF2AK3/PTN/ERBB3/LGI4/ID4/LPIN1/PLLP/NCMAP/JAM2/CLU/CLDN11/ABCA2/KEL/ANK2/TG/CD9/FIG4/TMEM163/CXCR4/EGR2/CLDN5/SOX10/XK/KCNJ10
1	GO:0008366	axon ensheathment	BP	0.0449835	34	NTRK2/MAL/BCAS1/ERBB2/EPB41L3/PARD3/FA2H/AMIGO1/RARB/LARGE1/EIF2AK3/PTN/ERBB3/LGI4/ID4/LPIN1/PLLP/NCMAP/JAM2/CLU/CLDN11/ABCA2/KEL/ANK2/TG/CD9/FIG4/TMEM163/CXCR4/EGR2/CLDN5/SOX10/XK/KCNJ10
1	GO:0051693	actin filament capping	BP	0.0449835	13	CRACD/ADD3/SPTBN4/SVIL/GSN/EPS8/VILL/SCIN/SPTBN2/DMTN/LMOD1/TRIOBP/CARMIL2
1	GO:0000303	response to superoxide	BP	0.0449835	10	BMP7/PRDX2/ATP7A/NFE2L2/NOS3/UCP2/UCP3/MB/FBLN5/SOD3
1	GO:1903861	positive regulation of dendrite extension	BP	0.0449835	9	SYT2/CPNE5/PRKN/ITSN2/UNC13A/CXCR4/RNF157/RASAL1/MECP2
1	GO:1903530	regulation of secretion by cell	BP	0.0449835	87	KCNJ11/GPLD1/CACNB4/ADCY5/FAM3D/PARD6A/TACR1/GAB2/TACR2/PLA2G3/POMC/MYB/STXBP6/CNR1/TRPV6/RPH3AL/PREPL/RAB11FIP1/MAP2K6/LLGL2/NSF/TFR2/CPLX1/LGI3/PLA2G6/FOXF1/SYT2/NOS2/ILDR1/GCK/PRKD1/SCAMP5/EXPH5/SYP/APBB1/PRKN/CD200/BLK/SLC6A4/SYTL4/UNC13B/ADRA2B/ITPR1/TIAM1/DOC2B/CADPS2/TNFRSF11A/GNAZ/PCLO/CD177/SMPD3/PPARG/RIMS4/CCN3/BMP6/CPLX3/CFTR/UCP2/SEPTIN5/ADRA2A/RAB15/PRKCE/ITGAM/SYK/BRAF/C1QTNF3/CHRN…
1	GO:0007416	synapse assembly	BP	0.0449835	39	ZDHHC2/ROBO2/SEMA4D/LRRN1/NTRK2/STAU2/SEMA4A/EPHA7/FGF13/SLITRK5/LRRC4B/LRRC4/PTPRS/BDNF/AMIGO1/LARGE1/AMIGO3/KIRREL3/FARP1/NRXN1/NTN1/EPHB1/PCLO/GABRB3/LGI2/SDK1/NRCAM/SPTBN2/CHRNB2/ARHGEF15/FZD1/CLSTN3/NEGR1/GPRASP3/MECP2/SPOCK2/ACHE/SIX1/NRXN2
1	GO:0042593	glucose homeostasis	BP	0.0449835	44	KCNJ11/GPLD1/ADCY5/CEBPA/SLC2A4/CSMD1/POMC/GCGR/CNR1/INSR/PRKAA2/RPH3AL/TRPV4/PLA2G6/IGFBP5/SERPINF1/FOXA1/GCK/MLXIPL/XBP1/PTCH1/KLF15/UNC13B/APPL2/PTPRN2/TIAM1/PRCP/PPARG/SLC12A7/PCK1/CFTR/UCP2/ADRA2A/PRKCE/STAT3/NCF1/ASPSCR1/SYBU/PIM3/SLC12A6/MPC2/FOXO3/SMAD4/FOXA3
1	GO:0010828	positive regulation of glucose transmembrane transport	BP	0.0473746	12	SLC1A2/INSR/GPC3/SORBS1/KLF15/NFE2L2/C2CD5/APPL1/BRAF/CLIP3/IGF1/RHOQ
1	GO:0033500	carbohydrate homeostasis	BP	0.0473746	44	KCNJ11/GPLD1/ADCY5/CEBPA/SLC2A4/CSMD1/POMC/GCGR/CNR1/INSR/PRKAA2/RPH3AL/TRPV4/PLA2G6/IGFBP5/SERPINF1/FOXA1/GCK/MLXIPL/XBP1/PTCH1/KLF15/UNC13B/APPL2/PTPRN2/TIAM1/PRCP/PPARG/SLC12A7/PCK1/CFTR/UCP2/ADRA2A/PRKCE/STAT3/NCF1/ASPSCR1/SYBU/PIM3/SLC12A6/MPC2/FOXO3/SMAD4/FOXA3
1	GO:0097306	cellular response to alcohol	BP	0.0491208	24	GPLD1/ADCY5/SCNN1A/SCNN1B/PRKAA2/DNMT3A/KLF2/PRKD1/TP53INP1/PTCH1/GRAMD1C/DYNAP/PCK1/CFTR/PRKCE/LRP6/CES1/ADCY2/FBP1/SPHK2/MAP4K1/FOXO3/SCNN1G/ADCY6
1	GO:0099509	regulation of presynaptic cytosolic calcium ion concentration	BP	0.0491208	7	CACNB4/CNR1/TSPOAP1/ERC2/P2RX1/P2RY1/SV2B

## Sheet: cluster_2
cluster	go_id	description	ontology	p_adjust	gene_count	genes
2	GO:0007059	chromosome segregation	BP	1.59e-22	70	KMT5A/CDK1/OIP5/KNSTRN/NUP37/RAB11A/MIS18A/TUBG1/CDC6/CDCA2/ANAPC7/BUB1B/ESCO2/XRCC3/CCNB2/MAD2L1/NUSAP1/FAM83D/CENPU/SRPK1/SIRT7/BIRC5/SKA1/ZWINT/BRCA1/MND1/RCC1/VPS4B/SPAG5/NUF2/SEH1L/AURKB/PRC1/CCNB1/SPC25/SKA3/SLC25A5/SASS6/RMI2/SGO1/KIF11/RACGAP1/NEK2/KIF22/PSMC3IP/CHEK2/PSRC1/FANCD2/CENPX/CENPE/CENPW/ECT2/KIF18A/SMARCD2/CENPK/TTK/BCCIP/CDCA5/GEN1/RCC2/BUB3/DLGAP5/ZWILCH/KIF18B/SMC2/SMC4/TOP…
2	GO:0000280	nuclear division	BP	2.73e-20	67	KMT5A/CDK1/TOM1L1/REEP4/KNSTRN/RAB11A/CKS2/TUBG1/TDRD9/CDCA2/ANAPC7/BUB1B/RAD51/XRCC3/CCNB2/MAD2L1/NUSAP1/SIRT7/BIRC5/SKA1/ZWINT/ING2/MND1/RCC1/VPS4B/SPAG5/NUF2/SEH1L/AURKB/PRC1/CCNB1/RAD54B/SPC25/SKA3/MASTL/PIWIL2/RAD54L/SGO1/KIF11/RACGAP1/NEK2/KIF22/PSMC3IP/CHEK2/PSRC1/FANCD2/CENPX/CENPE/KIF18A/CENPK/TTK/BCCIP/CDCA5/GEN1/RAD51AP1/BUB3/DLGAP5/RANBP1/ZWILCH/PKMYT1/KIF18B/SMC2/SMC4/TOP2A/NCAPG/NDC…
2	GO:0098813	nuclear chromosome segregation	BP	1.51e-19	56	KMT5A/CDK1/KNSTRN/RAB11A/TUBG1/CDC6/ANAPC7/BUB1B/XRCC3/CCNB2/MAD2L1/NUSAP1/FAM83D/SIRT7/BIRC5/SKA1/ZWINT/MND1/VPS4B/SPAG5/NUF2/SEH1L/AURKB/PRC1/CCNB1/SPC25/SKA3/RMI2/SGO1/KIF11/RACGAP1/NEK2/KIF22/PSMC3IP/CHEK2/PSRC1/FANCD2/CENPE/ECT2/KIF18A/SMARCD2/CENPK/TTK/BCCIP/CDCA5/GEN1/RCC2/BUB3/DLGAP5/ZWILCH/KIF18B/SMC2/SMC4/TOP2A/NCAPG/NDC80
2	GO:0048285	organelle fission	BP	2.87e-19	69	KMT5A/CDK1/TOM1L1/REEP4/KNSTRN/RAB11A/CKS2/TUBG1/TDRD9/CDCA2/ANAPC7/BUB1B/RAD51/XRCC3/CCNB2/MAD2L1/NUSAP1/SIRT7/PGAM5/BIRC5/SKA1/ZWINT/ING2/MND1/RCC1/VPS4B/SPAG5/NUF2/SEH1L/AURKB/PRC1/CCNB1/RAD54B/SPC25/SKA3/MASTL/PIWIL2/RAD54L/SGO1/KIF11/RACGAP1/NEK2/KIF22/PSMC3IP/CHEK2/PSRC1/FANCD2/CENPX/CENPE/KIF18A/CENPK/TTK/BCCIP/MYO19/CDCA5/GEN1/RAD51AP1/BUB3/DLGAP5/RANBP1/ZWILCH/PKMYT1/KIF18B/SMC2/SMC4/TOP…
2	GO:0006260	DNA replication	BP	1.18e-18	52	CDK1/INO80C/CDC25A/S100A11/RFC5/TIPIN/WEE1/CDC6/GINS1/HMGA1/CAMSAP3/POLE2/RAD51/ESCO2/FEN1/WRNIP1/POLQ/PCLAF/UCHL5/GMNN/SET/MCM10/TICRR/BRCA1/RRM1/GINS2/ORC6/DNA2/RMI2/CHAF1A/ATAD5/RFC2/POLE3/CHAF1B/CDC45/CENPX/ORC1/RNASEH2A/BLM/RBBP8/GEN1/RUVBL1/ORC2/PCNA/CCNA2/GINS3/DBF4/RFC4/GINS4/SSBP1/EME1/E2F7
2	GO:0000070	mitotic sister chromatid segregation	BP	2.65e-18	43	KMT5A/CDK1/KNSTRN/RAB11A/TUBG1/ANAPC7/BUB1B/XRCC3/MAD2L1/NUSAP1/BIRC5/SKA1/ZWINT/VPS4B/SPAG5/NUF2/SEH1L/AURKB/PRC1/CCNB1/SPC25/SKA3/KIF11/RACGAP1/NEK2/KIF22/CHEK2/PSRC1/CENPE/KIF18A/CENPK/TTK/BCCIP/CDCA5/GEN1/BUB3/DLGAP5/ZWILCH/KIF18B/SMC2/SMC4/NCAPG/NDC80
2	GO:0000819	sister chromatid segregation	BP	2.82e-18	47	KMT5A/CDK1/KNSTRN/RAB11A/TUBG1/CDC6/ANAPC7/BUB1B/XRCC3/MAD2L1/NUSAP1/BIRC5/SKA1/ZWINT/VPS4B/SPAG5/NUF2/SEH1L/AURKB/PRC1/CCNB1/SPC25/SKA3/RMI2/KIF11/RACGAP1/NEK2/KIF22/CHEK2/PSRC1/CENPE/KIF18A/SMARCD2/CENPK/TTK/BCCIP/CDCA5/GEN1/BUB3/DLGAP5/ZWILCH/KIF18B/SMC2/SMC4/TOP2A/NCAPG/NDC80
2	GO:0140014	mitotic nuclear division	BP	2.19e-16	49	KMT5A/CDK1/TOM1L1/REEP4/KNSTRN/RAB11A/TUBG1/CDCA2/ANAPC7/BUB1B/XRCC3/MAD2L1/NUSAP1/BIRC5/SKA1/ZWINT/RCC1/VPS4B/SPAG5/NUF2/SEH1L/AURKB/PRC1/CCNB1/SPC25/SKA3/KIF11/RACGAP1/NEK2/KIF22/CHEK2/PSRC1/CENPE/KIF18A/CENPK/TTK/BCCIP/CDCA5/GEN1/BUB3/DLGAP5/RANBP1/ZWILCH/PKMYT1/KIF18B/SMC2/SMC4/NCAPG/NDC80
2	GO:0006261	DNA-templated DNA replication	BP	5.58e-16	37	RFC5/TIPIN/CDC6/GINS1/HMGA1/CAMSAP3/POLE2/RAD51/FEN1/WRNIP1/POLQ/GMNN/MCM10/TICRR/BRCA1/RRM1/GINS2/ORC6/DNA2/ATAD5/RFC2/POLE3/CDC45/CENPX/ORC1/BLM/RBBP8/GEN1/ORC2/PCNA/GINS3/DBF4/RFC4/GINS4/SSBP1/EME1/E2F7
2	GO:0051310	metaphase chromosome alignment	BP	3.05e-13	27	KNSTRN/RAB11A/FAM83D/BIRC5/SKA1/ZWINT/VPS4B/SPAG5/NUF2/SEH1L/AURKB/CCNB1/SPC25/SKA3/SGO1/RACGAP1/NEK2/KIF22/PSRC1/CENPE/ECT2/KIF18A/CDCA5/RCC2/BUB3/ZWILCH/NDC80
2	GO:0007346	regulation of mitotic cell cycle	BP	7.29e-13	60	CDK1/TOM1L1/CDC25A/OVOL1/EIF4E/RAB11A/TIPIN/WEE1/CKS2/CDC6/CDCA2/ANAPC7/BUB1B/XRCC3/MAD2L1/NUSAP1/NHERF1/GMNN/BIRC5/ZWINT/TICRR/EZH2/BRCA1/RCC1/RRM1/VPS4B/CKS1B/NUF2/AURKB/CCNB1/SPC25/MASTL/KLF4/BTG3/SASS6/ATAD5/NEK2/CHEK2/FANCD2/CENPE/SMARCD2/TTK/ORC1/CDCA5/BLM/RBBP8/GEN1/RCC2/BUB3/TFDP1/DLGAP5/ZWILCH/PKMYT1/TFAP4/NDC80/RRM2/EME1/TTLL12/MSH2/E2F7
2	GO:1901987	regulation of cell cycle phase transition	BP	8.88e-13	55	CDK1/CDC25A/OVOL1/RAB11A/TIPIN/WEE1/CDC6/ANAPC7/CAMSAP3/BUB1B/RAD51/XRCC3/MAD2L1/FAM83D/BIRC5/ZWINT/TICRR/EZH2/BRCA1/RRM1/VPS4B/SOX2/NUF2/AURKB/CCNB1/SPC25/KLF4/DNA2/SASS6/ATAD5/CHEK2/CDC45/FANCD2/CENPE/SMARCD2/TTK/ORC1/CDCA5/BLM/RBBP8/GEN1/RCC2/BUB3/TFDP1/DLGAP5/ZWILCH/PKMYT1/DBF4/H2AX/TFAP4/NDC80/RRM2/EME1/MSH2/E2F7
2	GO:0050000	chromosome localization	BP	1.36e-12	28	KNSTRN/RAB11A/FAM83D/BIRC5/SKA1/ZWINT/VPS4B/SPAG5/NUF2/SEH1L/AURKB/CCNB1/SPC25/SKA3/SGO1/RACGAP1/NEK2/KIF22/PSRC1/CENPE/ECT2/KIF18A/CDCA5/RCC2/BUB3/DLGAP5/ZWILCH/NDC80
2	GO:0051303	establishment of chromosome localization	BP	1.44e-12	27	KNSTRN/RAB11A/FAM83D/BIRC5/SKA1/ZWINT/VPS4B/SPAG5/NUF2/SEH1L/AURKB/CCNB1/SPC25/SKA3/SGO1/RACGAP1/NEK2/KIF22/PSRC1/CENPE/ECT2/KIF18A/CDCA5/RCC2/BUB3/ZWILCH/NDC80
2	GO:0090068	positive regulation of cell cycle process	BP	4.96e-12	39	CDK1/CDC25A/RAB11A/CDC6/ANAPC7/GIPC1/XRCC3/MAD2L1/NUSAP1/FEN1/FAM83D/BIRC5/EZH2/RRM1/VPS4B/SPAG5/AURKB/CCNB1/PIWIL2/SASS6/SOX15/RACGAP1/ATAD5/ECT2/CDCA5/GEN1/RAD51AP1/RCC2/PLK4/TFDP1/DLGAP5/RANBP1/DBF4/SMC2/SMC4/NCAPG/NDC80/RRM2/E2F7
2	GO:0008608	attachment of spindle microtubules to kinetochore	BP	1.2e-11	19	KNSTRN/BIRC5/SKA1/SPAG5/NUF2/SEH1L/AURKB/CCNB1/SPC25/SKA3/SGO1/RACGAP1/NEK2/CENPE/ECT2/RCC2/BUB3/ZWILCH/NDC80
2	GO:0045787	positive regulation of cell cycle	BP	4.51e-11	43	CDK1/CDC25A/OVOL1/EIF4E/RAB11A/CDC6/ANAPC7/GIPC1/XRCC3/MAD2L1/NUSAP1/FEN1/FAM83D/BIRC5/EZH2/RRM1/VPS4B/SPAG5/AURKB/CCNB1/PIWIL2/SASS6/SOX15/RACGAP1/ATAD5/PSRC1/TGM1/ECT2/CDCA5/GEN1/RAD51AP1/RCC2/PLK4/TFDP1/DLGAP5/RANBP1/DBF4/SMC2/SMC4/NCAPG/NDC80/RRM2/E2F7
2	GO:0051052	regulation of DNA metabolic process	BP	8.96e-11	57	KMT5A/CDK1/INO80C/CDC25A/PTGES3/S100A11/UBE2N/MIS18A/PARPBP/RFC5/TIPIN/WEE1/CDC6/CAMSAP3/RAD51/ESCO2/WRNIP1/POLQ/HMCES/PARM1/UCHL5/GMNN/SIRT7/TICRR/BRCA1/AURKB/EXOSC3/KLF4/CEBPG/DNA2/RMI2/AUNIP/KPNA2/ATAD5/RFC2/POLE3/NEK2/GRHL2/NIBAN2/SMARCD2/DKC1/CCT4/BLM/RAD51AP1/RUVBL1/TFDP1/TFRC/PCNA/CCNA2/DBF4/RFC4/HNRNPD/SSBP1/H2AX/KAT2A/MSH2/E2F7
2	GO:1901988	negative regulation of cell cycle phase transition	BP	2.25e-10	38	CDK1/OVOL1/TIPIN/WEE1/CDC6/CAMSAP3/BUB1B/RAD51/XRCC3/MAD2L1/BIRC5/ZWINT/TICRR/EZH2/BRCA1/SOX2/NUF2/AURKB/CCNB1/SPC25/KLF4/DNA2/CHEK2/CDC45/FANCD2/TTK/ORC1/BLM/RBBP8/GEN1/BUB3/ZWILCH/PKMYT1/H2AX/NDC80/EME1/MSH2/E2F7
2	GO:0010948	negative regulation of cell cycle process	BP	3.14e-10	41	CDK1/TOM1L1/OVOL1/TIPIN/WEE1/CDC6/CAMSAP3/BUB1B/RAD51/XRCC3/MAD2L1/BIRC5/ZWINT/TICRR/EZH2/BRCA1/SOX2/NUF2/AURKB/CCNB1/SPC25/KLF4/DNA2/NEK2/CHEK2/CDC45/FANCD2/TTK/ORC1/BLM/RBBP8/GEN1/BUB3/ZWILCH/PKMYT1/H2AX/NDC80/EME1/KAT2A/MSH2/E2F7
2	GO:0006275	regulation of DNA replication	BP	3.56e-10	26	CDK1/INO80C/CDC25A/S100A11/RFC5/TIPIN/WEE1/CDC6/CAMSAP3/ESCO2/WRNIP1/UCHL5/GMNN/TICRR/DNA2/ATAD5/RFC2/POLE3/BLM/RUVBL1/PCNA/CCNA2/DBF4/RFC4/SSBP1/E2F7
2	GO:0044772	mitotic cell cycle phase transition	BP	3.82e-10	50	CDK1/CDC25A/EIF4E/RAB11A/WEE1/CKS2/CDC6/ANAPC7/BUB1B/XRCC3/CCNB2/MAD2L1/BIRC5/ZWINT/TICRR/EZH2/BRCA1/RCC1/RRM1/VPS4B/CKS1B/NUF2/AURKB/CCNB1/SPC25/MASTL/KLF4/SASS6/ATAD5/CHEK2/CENPE/SMARCD2/TTK/ORC1/CDCA5/BLM/RBBP8/GEN1/RCC2/BUB3/TFDP1/DLGAP5/ZWILCH/PKMYT1/CCNA2/DBF4/TFAP4/NDC80/RRM2/E2F7
2	GO:0006310	DNA recombination	BP	4.93e-10	42	KMT5A/INO80C/UBE2N/PARPBP/RAD51/XRCC3/FEN1/HROB/POLQ/HMCES/UCHL5/SFPQ/PALB2/BRCA1/MND1/EXOSC3/GINS2/RAD54B/RAD54L/HSPD1/RMI2/AUNIP/KPNA2/ATAD5/PSMC3IP/CDC45/FANCD2/CENPX/APEX2/XRCC2/BLM/RBBP8/GEN1/RAD51AP1/RUVBL1/TFRC/GINS4/TOP2A/H2AX/EME1/HMGB2/MSH2
2	GO:0045930	negative regulation of mitotic cell cycle	BP	6.24e-10	35	CDK1/TOM1L1/OVOL1/TIPIN/WEE1/CDC6/BUB1B/XRCC3/MAD2L1/NHERF1/BIRC5/ZWINT/TICRR/EZH2/BRCA1/NUF2/AURKB/CCNB1/SPC25/KLF4/BTG3/CHEK2/FANCD2/TTK/ORC1/BLM/RBBP8/GEN1/BUB3/ZWILCH/PKMYT1/NDC80/EME1/MSH2/E2F7
2	GO:0000075	cell cycle checkpoint signaling	BP	7.39e-10	32	CDK1/TIPIN/CDC6/CAMSAP3/BUB1B/RAD51/XRCC3/MAD2L1/BIRC5/ZWINT/TICRR/BRCA1/NUF2/AURKB/CCNB1/SPC25/DNA2/CHEK2/CDC45/FANCD2/TTK/ORC1/BLM/RBBP8/GEN1/BUB3/ZWILCH/H2AX/NDC80/EME1/MSH2/E2F7
2	GO:0051983	regulation of chromosome segregation	BP	7.64e-10	26	CDK1/CDC6/CDCA2/ANAPC7/BUB1B/XRCC3/MAD2L1/BIRC5/ZWINT/NUF2/AURKB/CCNB1/SPC25/RMI2/CENPE/SMARCD2/TTK/GEN1/RCC2/BUB3/DLGAP5/ZWILCH/SMC2/SMC4/NCAPG/NDC80
2	GO:0051321	meiotic cell cycle	BP	1.36e-09	36	CDC25A/OVOL1/CKS2/TUBG1/TDRD9/ANAPC7/RAD51/CCNB2/SIRT7/ZWINT/ING2/MND1/NUF2/RAD54B/PLD6/MASTL/PIWIL2/RAD54L/SGO1/NEK2/PSMC3IP/FANCD2/CENPX/KIF18A/TTK/XRCC2/RBBP8/RAD51AP1/BUB3/PKMYT1/SMC2/SMC4/TOP2A/H2AX/NDC80/EME1
2	GO:1901990	regulation of mitotic cell cycle phase transition	BP	1.45e-09	42	CDK1/CDC25A/RAB11A/WEE1/CDC6/ANAPC7/BUB1B/XRCC3/MAD2L1/BIRC5/ZWINT/TICRR/EZH2/BRCA1/RRM1/VPS4B/NUF2/AURKB/CCNB1/SPC25/KLF4/SASS6/ATAD5/CHEK2/CENPE/SMARCD2/TTK/ORC1/CDCA5/BLM/RBBP8/GEN1/RCC2/BUB3/TFDP1/DLGAP5/ZWILCH/PKMYT1/TFAP4/NDC80/RRM2/E2F7
2	GO:0007093	mitotic cell cycle checkpoint signaling	BP	1.66e-09	27	CDK1/TIPIN/CDC6/BUB1B/XRCC3/MAD2L1/BIRC5/ZWINT/TICRR/BRCA1/NUF2/AURKB/CCNB1/SPC25/CHEK2/FANCD2/TTK/ORC1/BLM/RBBP8/GEN1/BUB3/ZWILCH/NDC80/EME1/MSH2/E2F7
2	GO:0045786	negative regulation of cell cycle	BP	2.59e-09	45	CDK1/TOM1L1/OVOL1/TIPIN/WEE1/CDC6/CAMSAP3/BUB1B/RAD51/XRCC3/MAD2L1/NHERF1/GMNN/BIRC5/ZWINT/TICRR/EZH2/BRCA1/SOX2/NUF2/AURKB/CCNB1/SPC25/KLF4/BTG3/DNA2/NEK2/CHEK2/CDC45/FANCD2/TTK/ORC1/BLM/RBBP8/GEN1/BUB3/ZWILCH/PKMYT1/H2AX/TFAP4/NDC80/EME1/KAT2A/MSH2/E2F7
2	GO:1905818	regulation of chromosome separation	BP	5.84e-09	19	ANAPC7/BUB1B/XRCC3/MAD2L1/BIRC5/ZWINT/NUF2/AURKB/CCNB1/SPC25/TTK/GEN1/BUB3/DLGAP5/ZWILCH/SMC2/SMC4/NCAPG/NDC80
2	GO:0051383	kinetochore organization	BP	1.18e-08	11	NUF2/CENPX/CENPE/CENPW/CENPK/CENPA/DLGAP5/SMC2/SMC4/CENPH/NDC80
2	GO:1903046	meiotic cell cycle process	BP	1.5e-08	29	CDC25A/OVOL1/CKS2/TUBG1/TDRD9/RAD51/CCNB2/SIRT7/ZWINT/ING2/MND1/NUF2/RAD54B/MASTL/PIWIL2/RAD54L/SGO1/PSMC3IP/FANCD2/CENPX/KIF18A/TTK/RAD51AP1/PKMYT1/SMC2/SMC4/TOP2A/NDC80/EME1
2	GO:0051304	chromosome separation	BP	2.98e-08	19	ANAPC7/BUB1B/XRCC3/MAD2L1/BIRC5/ZWINT/NUF2/AURKB/CCNB1/SPC25/TTK/GEN1/BUB3/DLGAP5/ZWILCH/SMC2/SMC4/NCAPG/NDC80
2	GO:1902850	microtubule cytoskeleton organization involved in mitosis	BP	3.2e-08	27	CDK1/RAB11A/TUBG1/MAD2L1/NUSAP1/BIRC5/RCC1/VPS4B/NUF2/AURKB/PRC1/CCNB1/SPC25/SASS6/KIF11/RACGAP1/NEK2/CHEK2/PSRC1/CENPE/TTK/SAPCD2/BCCIP/CENPA/DLGAP5/CENPH/NDC80
2	GO:0032392	DNA geometric change	BP	5.44e-08	19	RFC5/GINS1/HMGA1/RAD51/WRNIP1/POLQ/GINS2/RAD54B/DNA2/RFC2/CDC45/BLM/RUVBL1/GINS3/RFC4/GINS4/SSBP1/TOP2A/HMGB2
2	GO:0033045	regulation of sister chromatid segregation	BP	5.44e-08	21	CDK1/CDC6/ANAPC7/BUB1B/XRCC3/MAD2L1/BIRC5/ZWINT/NUF2/AURKB/CCNB1/SPC25/RMI2/CENPE/SMARCD2/TTK/GEN1/BUB3/DLGAP5/ZWILCH/NDC80
2	GO:0051783	regulation of nuclear division	BP	7.49e-08	24	TOM1L1/CDCA2/ANAPC7/BUB1B/XRCC3/MAD2L1/NUSAP1/BIRC5/ZWINT/RCC1/NUF2/AURKB/CCNB1/SPC25/PIWIL2/NEK2/TTK/GEN1/RAD51AP1/BUB3/DLGAP5/ZWILCH/PKMYT1/NDC80
2	GO:0033044	regulation of chromosome organization	BP	7.99e-08	33	CDK1/INO80C/CDC6/ANAPC7/BUB1B/XRCC3/MAD2L1/FEN1/UCHL5/BIRC5/ZWINT/NUF2/AURKB/CCNB1/SPC25/RMI2/NEK2/CENPE/SMARCD2/TTK/DKC1/CCT4/GEN1/BUB3/RUVBL1/DLGAP5/ZWILCH/SMC2/HNRNPD/SMC4/TOP2A/NCAPG/NDC80
2	GO:0010965	regulation of mitotic sister chromatid separation	BP	7.99e-08	16	ANAPC7/BUB1B/XRCC3/MAD2L1/BIRC5/ZWINT/NUF2/AURKB/CCNB1/SPC25/TTK/GEN1/BUB3/DLGAP5/ZWILCH/NDC80
2	GO:0007088	regulation of mitotic nuclear division	BP	8.38e-08	22	TOM1L1/CDCA2/ANAPC7/BUB1B/XRCC3/MAD2L1/NUSAP1/BIRC5/ZWINT/RCC1/NUF2/AURKB/CCNB1/SPC25/NEK2/TTK/GEN1/BUB3/DLGAP5/ZWILCH/PKMYT1/NDC80
2	GO:0032508	DNA duplex unwinding	BP	9.45e-08	18	RFC5/GINS1/HMGA1/RAD51/WRNIP1/POLQ/GINS2/RAD54B/DNA2/RFC2/CDC45/BLM/RUVBL1/GINS3/RFC4/GINS4/SSBP1/TOP2A
2	GO:0051054	positive regulation of DNA metabolic process	BP	1.13e-07	36	CDK1/INO80C/CDC25A/PTGES3/UBE2N/RFC5/WEE1/RAD51/HMCES/PARM1/UCHL5/BRCA1/AURKB/EXOSC3/KLF4/CEBPG/DNA2/ATAD5/RFC2/NEK2/GRHL2/SMARCD2/DKC1/CCT4/RAD51AP1/RUVBL1/TFRC/PCNA/CCNA2/DBF4/RFC4/HNRNPD/SSBP1/H2AX/MSH2/E2F7
2	GO:1901991	negative regulation of mitotic cell cycle phase transition	BP	1.45e-07	27	CDK1/WEE1/CDC6/BUB1B/XRCC3/MAD2L1/BIRC5/ZWINT/TICRR/EZH2/BRCA1/NUF2/AURKB/CCNB1/SPC25/KLF4/CHEK2/TTK/ORC1/BLM/RBBP8/GEN1/BUB3/ZWILCH/PKMYT1/NDC80/E2F7
2	GO:0007094	mitotic spindle assembly checkpoint signaling	BP	1.45e-07	14	BUB1B/XRCC3/MAD2L1/BIRC5/ZWINT/NUF2/AURKB/CCNB1/SPC25/TTK/GEN1/BUB3/ZWILCH/NDC80
2	GO:0071173	spindle assembly checkpoint signaling	BP	1.45e-07	14	BUB1B/XRCC3/MAD2L1/BIRC5/ZWINT/NUF2/AURKB/CCNB1/SPC25/TTK/GEN1/BUB3/ZWILCH/NDC80
2	GO:0071174	mitotic spindle checkpoint signaling	BP	1.45e-07	14	BUB1B/XRCC3/MAD2L1/BIRC5/ZWINT/NUF2/AURKB/CCNB1/SPC25/TTK/GEN1/BUB3/ZWILCH/NDC80
2	GO:0030071	regulation of mitotic metaphase/anaphase transition	BP	1.45e-07	19	CDC6/ANAPC7/BUB1B/XRCC3/MAD2L1/BIRC5/ZWINT/NUF2/AURKB/CCNB1/SPC25/CENPE/SMARCD2/TTK/GEN1/BUB3/DLGAP5/ZWILCH/NDC80
2	GO:0051306	mitotic sister chromatid separation	BP	1.45e-07	16	ANAPC7/BUB1B/XRCC3/MAD2L1/BIRC5/ZWINT/NUF2/AURKB/CCNB1/SPC25/TTK/GEN1/BUB3/DLGAP5/ZWILCH/NDC80
2	GO:0033047	regulation of mitotic sister chromatid segregation	BP	1.5e-07	15	CDK1/BUB1B/XRCC3/MAD2L1/BIRC5/ZWINT/NUF2/AURKB/CCNB1/SPC25/TTK/GEN1/BUB3/ZWILCH/NDC80
2	GO:0071103	DNA conformation change	BP	1.69e-07	19	RFC5/GINS1/HMGA1/RAD51/WRNIP1/POLQ/GINS2/RAD54B/DNA2/RFC2/CDC45/BLM/RUVBL1/GINS3/RFC4/GINS4/SSBP1/TOP2A/HMGB2
2	GO:0051988	regulation of attachment of spindle microtubules to kinetochore	BP	1.78e-07	10	KNSTRN/BIRC5/SPAG5/AURKB/CCNB1/RACGAP1/NEK2/ECT2/RCC2/ZWILCH
2	GO:0031577	spindle checkpoint signaling	BP	1.79e-07	14	BUB1B/XRCC3/MAD2L1/BIRC5/ZWINT/NUF2/AURKB/CCNB1/SPC25/TTK/GEN1/BUB3/ZWILCH/NDC80
2	GO:1902099	regulation of metaphase/anaphase transition of cell cycle	BP	1.94e-07	19	CDC6/ANAPC7/BUB1B/XRCC3/MAD2L1/BIRC5/ZWINT/NUF2/AURKB/CCNB1/SPC25/CENPE/SMARCD2/TTK/GEN1/BUB3/DLGAP5/ZWILCH/NDC80
2	GO:0033046	negative regulation of sister chromatid segregation	BP	2.22e-07	14	BUB1B/XRCC3/MAD2L1/BIRC5/ZWINT/NUF2/AURKB/CCNB1/SPC25/TTK/GEN1/BUB3/ZWILCH/NDC80
2	GO:0033048	negative regulation of mitotic sister chromatid segregation	BP	2.22e-07	14	BUB1B/XRCC3/MAD2L1/BIRC5/ZWINT/NUF2/AURKB/CCNB1/SPC25/TTK/GEN1/BUB3/ZWILCH/NDC80
2	GO:0045841	negative regulation of mitotic metaphase/anaphase transition	BP	2.22e-07	14	BUB1B/XRCC3/MAD2L1/BIRC5/ZWINT/NUF2/AURKB/CCNB1/SPC25/TTK/GEN1/BUB3/ZWILCH/NDC80
2	GO:2000816	negative regulation of mitotic sister chromatid separation	BP	2.22e-07	14	BUB1B/XRCC3/MAD2L1/BIRC5/ZWINT/NUF2/AURKB/CCNB1/SPC25/TTK/GEN1/BUB3/ZWILCH/NDC80
2	GO:0045839	negative regulation of mitotic nuclear division	BP	2.22e-07	15	TOM1L1/BUB1B/XRCC3/MAD2L1/BIRC5/ZWINT/NUF2/AURKB/CCNB1/SPC25/TTK/GEN1/BUB3/ZWILCH/NDC80
2	GO:0036297	interstrand cross-link repair	BP	2.5e-07	13	RAD51/XRCC3/HROB/HMCES/FANCE/FANCI/FANCD2/CENPX/NEIL3/RAD51AP1/XPA/FANCL/FANCC
2	GO:0007091	metaphase/anaphase transition of mitotic cell cycle	BP	2.53e-07	19	CDC6/ANAPC7/BUB1B/XRCC3/MAD2L1/BIRC5/ZWINT/NUF2/AURKB/CCNB1/SPC25/CENPE/SMARCD2/TTK/GEN1/BUB3/DLGAP5/ZWILCH/NDC80
2	GO:0051985	negative regulation of chromosome segregation	BP	2.72e-07	14	BUB1B/XRCC3/MAD2L1/BIRC5/ZWINT/NUF2/AURKB/CCNB1/SPC25/TTK/GEN1/BUB3/ZWILCH/NDC80
2	GO:1902100	negative regulation of metaphase/anaphase transition of cell cycle	BP	2.72e-07	14	BUB1B/XRCC3/MAD2L1/BIRC5/ZWINT/NUF2/AURKB/CCNB1/SPC25/TTK/GEN1/BUB3/ZWILCH/NDC80
2	GO:1905819	negative regulation of chromosome separation	BP	2.72e-07	14	BUB1B/XRCC3/MAD2L1/BIRC5/ZWINT/NUF2/AURKB/CCNB1/SPC25/TTK/GEN1/BUB3/ZWILCH/NDC80
2	GO:0044784	metaphase/anaphase transition of cell cycle	BP	3.45e-07	19	CDC6/ANAPC7/BUB1B/XRCC3/MAD2L1/BIRC5/ZWINT/NUF2/AURKB/CCNB1/SPC25/CENPE/SMARCD2/TTK/GEN1/BUB3/DLGAP5/ZWILCH/NDC80
2	GO:0140013	meiotic nuclear division	BP	3.52e-07	25	CKS2/TDRD9/RAD51/CCNB2/SIRT7/ZWINT/ING2/MND1/NUF2/RAD54B/MASTL/PIWIL2/RAD54L/SGO1/PSMC3IP/FANCD2/CENPX/KIF18A/TTK/RAD51AP1/SMC2/SMC4/TOP2A/NDC80/EME1
2	GO:0007080	mitotic metaphase chromosome alignment	BP	4.28e-07	15	RAB11A/BIRC5/SKA1/VPS4B/NUF2/SEH1L/AURKB/CCNB1/SKA3/KIF22/PSRC1/CENPE/KIF18A/CDCA5/NDC80
2	GO:0007052	mitotic spindle organization	BP	5.54e-07	22	RAB11A/TUBG1/BIRC5/RCC1/VPS4B/NUF2/AURKB/PRC1/CCNB1/SPC25/SASS6/KIF11/RACGAP1/NEK2/CHEK2/PSRC1/CENPE/TTK/BCCIP/DLGAP5/CENPH/NDC80
2	GO:0061982	meiosis I cell cycle process	BP	6.17e-07	20	CDC25A/CKS2/TDRD9/RAD51/CCNB2/SIRT7/ZWINT/ING2/MND1/RAD54B/PIWIL2/RAD54L/PSMC3IP/FANCD2/CENPX/RAD51AP1/PKMYT1/TOP2A/NDC80/EME1
2	GO:0044786	cell cycle DNA replication	BP	7.67e-07	13	TIPIN/GINS1/RAD51/FEN1/GMNN/DNA2/ATAD5/CDC45/BLM/PCNA/GINS3/DBF4/E2F7
2	GO:0051784	negative regulation of nuclear division	BP	8.43e-07	15	TOM1L1/BUB1B/XRCC3/MAD2L1/BIRC5/ZWINT/NUF2/AURKB/CCNB1/SPC25/TTK/GEN1/BUB3/ZWILCH/NDC80
2	GO:0090329	regulation of DNA-templated DNA replication	BP	1.33e-06	13	RFC5/TIPIN/CAMSAP3/WRNIP1/GMNN/TICRR/RFC2/BLM/PCNA/DBF4/RFC4/SSBP1/E2F7
2	GO:0000725	recombinational repair	BP	1.78e-06	25	KMT5A/UBE2N/PARPBP/RAD51/XRCC3/FEN1/HROB/POLQ/SFPQ/PALB2/BRCA1/GINS2/RAD54B/RAD54L/RMI2/AUNIP/CDC45/XRCC2/BLM/RBBP8/GEN1/RAD51AP1/RUVBL1/GINS4/H2AX
2	GO:0006302	double-strand break repair	BP	2.13e-06	34	KMT5A/UBE2N/PARPBP/RAD51/ESCO2/XRCC3/FEN1/POLQ/HMCES/SFPQ/PALB2/BRCA1/GINS2/RAD54B/RAD54L/DNA2/RMI2/AUNIP/CHEK2/CDC45/FANCD2/SMARCD2/XRCC2/CDCA5/BLM/RBBP8/GEN1/RAD51AP1/RUVBL1/GINS4/H2AX/EME1/HMGB2/MSH2
2	GO:0033260	nuclear DNA replication	BP	2.21e-06	12	TIPIN/GINS1/RAD51/FEN1/GMNN/DNA2/ATAD5/CDC45/BLM/PCNA/GINS3/DBF4
2	GO:0006268	DNA unwinding involved in DNA replication	BP	2.49e-06	9	GINS1/HMGA1/RAD51/GINS2/CDC45/BLM/GINS3/GINS4/SSBP1
2	GO:0007051	spindle organization	BP	3.04e-06	26	KNSTRN/RAB11A/TUBG1/CCNB2/BIRC5/RCC1/VPS4B/SPAG5/NUF2/AURKB/PRC1/CCNB1/SPC25/SASS6/AUNIP/KIF11/RACGAP1/NEK2/CHEK2/PSRC1/CENPE/TTK/BCCIP/DLGAP5/CENPH/NDC80
2	GO:0071897	DNA biosynthetic process	BP	3.28e-06	25	PTGES3/RFC5/POLE2/WRNIP1/HROB/POLQ/PARM1/PCLAF/RRM1/AURKB/KLF4/LIN9/RFC2/POLE3/NEK2/GRHL2/NIBAN2/DKC1/CCT4/NOP10/TFDP1/PCNA/CCNA2/RFC4/HNRNPD
2	GO:0000724	double-strand break repair via homologous recombination	BP	3.89e-06	24	KMT5A/UBE2N/PARPBP/RAD51/XRCC3/FEN1/POLQ/SFPQ/PALB2/BRCA1/GINS2/RAD54B/RAD54L/RMI2/AUNIP/CDC45/XRCC2/BLM/RBBP8/GEN1/RAD51AP1/RUVBL1/GINS4/H2AX
2	GO:0044839	cell cycle G2/M phase transition	BP	4.12e-06	22	CDK1/CDC25A/RAB11A/WEE1/CDC6/CCNB2/TICRR/BRCA1/RRM1/VPS4B/AURKB/CCNB1/MASTL/ATAD5/CHEK2/ORC1/BLM/RBBP8/RCC2/PKMYT1/CCNA2/NDC80
2	GO:0007127	meiosis I	BP	6.21e-06	18	CKS2/TDRD9/RAD51/CCNB2/SIRT7/ZWINT/ING2/MND1/RAD54B/PIWIL2/RAD54L/PSMC3IP/FANCD2/CENPX/RAD51AP1/TOP2A/NDC80/EME1
2	GO:0044771	meiotic cell cycle phase transition	BP	1.07e-05	7	CDC25A/OVOL1/CCNB2/ZWINT/TTK/PKMYT1/NDC80
2	GO:0051656	establishment of organelle localization	BP	1.54e-05	42	KNSTRN/RAB11A/MREG/MAD2L1/NUSAP1/NHERF1/FAM83D/MYO5B/DYNLL1/BIRC5/SKA1/ZWINT/VPS4B/SPAG5/NUF2/SEH1L/AURKB/NEFH/CCNB1/SPC25/SKA3/SGO1/RACGAP1/LLGL2/NEK2/KIF22/PSRC1/CENPE/ECT2/KIF18A/PDCD10/AP1M2/SAPCD2/MYO19/CENPA/CDCA5/RCC2/BUB3/ZWILCH/XPO1/NDC80/BICDL2
2	GO:0016126	sterol biosynthetic process	BP	1.71e-05	13	FDPS/NSDHL/MVK/FDFT1/EBP/MSMO1/HSD17B7/HMGCR/CYB5R2/IDI1/TM7SF2/ERG28/CYP51A1
2	GO:1901989	positive regulation of cell cycle phase transition	BP	2.66e-05	17	CDK1/CDC25A/RAB11A/CDC6/ANAPC7/FAM83D/EZH2/RRM1/VPS4B/CCNB1/SASS6/ATAD5/CDCA5/RCC2/TFDP1/DLGAP5/RRM2
2	GO:0051984	positive regulation of chromosome segregation	BP	2.82e-05	9	CDK1/CDC6/BIRC5/AURKB/CCNB1/RCC2/SMC2/SMC4/NCAPG
2	GO:0034508	centromere complex assembly	BP	3.97e-05	9	OIP5/MIS18A/CENPX/CENPE/CENPW/CENPK/CENPA/DLGAP5/CENPH
2	GO:0006270	DNA replication initiation	BP	4.4e-05	10	CDC6/WRNIP1/GMNN/MCM10/TICRR/ORC6/CDC45/ORC1/ORC2/GINS3
2	GO:0090231	regulation of spindle checkpoint	BP	5.45e-05	8	XRCC3/MAD2L1/BIRC5/ZWINT/AURKB/CCNB1/GEN1/NDC80
2	GO:0000086	G2/M transition of mitotic cell cycle	BP	5.69e-05	19	CDK1/CDC25A/RAB11A/WEE1/CDC6/TICRR/BRCA1/RRM1/VPS4B/AURKB/CCNB1/MASTL/CHEK2/ORC1/BLM/RBBP8/RCC2/PKMYT1/CCNA2
2	GO:0035825	homologous recombination	BP	7.27e-05	12	RAD51/BRCA1/MND1/RAD54B/RAD54L/PSMC3IP/FANCD2/CENPX/RBBP8/RAD51AP1/TOP2A/EME1
2	GO:0045005	DNA-templated DNA replication maintenance of fidelity	BP	7.27e-05	12	TIPIN/CAMSAP3/RAD51/POLQ/BRCA1/DNA2/CENPX/BLM/RBBP8/GEN1/PCNA/EME1
2	GO:1902749	regulation of cell cycle G2/M phase transition	BP	7.27e-05	17	CDK1/CDC25A/RAB11A/WEE1/CDC6/TICRR/BRCA1/RRM1/VPS4B/AURKB/CCNB1/ATAD5/ORC1/BLM/RBBP8/RCC2/PKMYT1
2	GO:0007098	centrosome cycle	BP	8.63e-05	19	CDK1/PARD6B/XRCC3/PCLAF/BRCA1/VPS4B/CETN3/SASS6/SGO1/KIF11/NEK2/CEP76/XRCC2/GEN1/PLK4/RANBP1/XPO1/NDC80/KAT2A
2	GO:0010389	regulation of G2/M transition of mitotic cell cycle	BP	8.94e-05	16	CDK1/CDC25A/RAB11A/WEE1/CDC6/TICRR/BRCA1/RRM1/VPS4B/AURKB/CCNB1/ORC1/BLM/RBBP8/RCC2/PKMYT1
2	GO:0051382	kinetochore assembly	BP	8.98e-05	7	CENPX/CENPE/CENPW/CENPK/CENPA/DLGAP5/CENPH
2	GO:0031297	replication fork processing	BP	9.31e-05	11	TIPIN/RAD51/POLQ/BRCA1/DNA2/CENPX/BLM/RBBP8/GEN1/PCNA/EME1
2	GO:0051315	attachment of mitotic spindle microtubules to kinetochore	BP	0.000106089	8	BIRC5/SKA1/NUF2/SEH1L/AURKB/SKA3/CENPE/NDC80
2	GO:0090267	positive regulation of mitotic cell cycle spindle assembly checkpoint	BP	0.000120314	6	XRCC3/MAD2L1/BIRC5/AURKB/GEN1/NDC80
2	GO:2001251	negative regulation of chromosome organization	BP	0.000137277	15	BUB1B/XRCC3/MAD2L1/BIRC5/ZWINT/NUF2/AURKB/CCNB1/SPC25/TTK/GEN1/BUB3/ZWILCH/TOP2A/NDC80
2	GO:2000573	positive regulation of DNA biosynthetic process	BP	0.000137277	13	PTGES3/RFC5/PARM1/AURKB/KLF4/RFC2/NEK2/GRHL2/DKC1/CCT4/PCNA/CCNA2/RFC4
2	GO:0006695	cholesterol biosynthetic process	BP	0.000165583	11	FDPS/NSDHL/MVK/FDFT1/EBP/MSMO1/HSD17B7/HMGCR/IDI1/TM7SF2/CYP51A1
2	GO:1902653	secondary alcohol biosynthetic process	BP	0.000165583	11	FDPS/NSDHL/MVK/FDFT1/EBP/MSMO1/HSD17B7/HMGCR/IDI1/TM7SF2/CYP51A1
2	GO:0090232	positive regulation of spindle checkpoint	BP	0.000205478	6	XRCC3/MAD2L1/BIRC5/AURKB/GEN1/NDC80
2	GO:1901992	positive regulation of mitotic cell cycle phase transition	BP	0.000245301	14	CDK1/CDC25A/RAB11A/CDC6/ANAPC7/RRM1/VPS4B/CCNB1/SASS6/CDCA5/RCC2/TFDP1/DLGAP5/RRM2
2	GO:1901976	regulation of cell cycle checkpoint	BP	0.000266674	10	RAD51/XRCC3/MAD2L1/BIRC5/ZWINT/BRCA1/AURKB/CCNB1/GEN1/NDC80
2	GO:0031023	microtubule organizing center organization	BP	0.000269756	19	CDK1/PARD6B/XRCC3/PCLAF/BRCA1/VPS4B/CETN3/SASS6/SGO1/KIF11/NEK2/CEP76/XRCC2/GEN1/PLK4/RANBP1/XPO1/NDC80/KAT2A
2	GO:0000076	DNA replication checkpoint signaling	BP	0.000286421	7	TIPIN/CDC6/CAMSAP3/TICRR/DNA2/CDC45/ORC1
2	GO:2000278	regulation of DNA biosynthetic process	BP	0.000395921	16	PTGES3/RFC5/PARM1/AURKB/KLF4/RFC2/NEK2/GRHL2/NIBAN2/DKC1/CCT4/TFDP1/PCNA/CCNA2/RFC4/HNRNPD
2	GO:0090266	regulation of mitotic cell cycle spindle assembly checkpoint	BP	0.000403599	7	XRCC3/MAD2L1/BIRC5/AURKB/CCNB1/GEN1/NDC80
2	GO:1903504	regulation of mitotic spindle checkpoint	BP	0.000403599	7	XRCC3/MAD2L1/BIRC5/AURKB/CCNB1/GEN1/NDC80
2	GO:0034501	protein localization to kinetochore	BP	0.000514806	6	CDK1/AURKB/TTK/RCC2/BUB3/ZWILCH
2	GO:1903083	protein localization to condensed chromosome	BP	0.000514806	6	CDK1/AURKB/TTK/RCC2/BUB3/ZWILCH
2	GO:0007131	reciprocal meiotic recombination	BP	0.00056059	10	RAD51/MND1/RAD54B/RAD54L/PSMC3IP/FANCD2/CENPX/RAD51AP1/TOP2A/EME1
2	GO:0140527	reciprocal homologous recombination	BP	0.00056059	10	RAD51/MND1/RAD54B/RAD54L/PSMC3IP/FANCD2/CENPX/RAD51AP1/TOP2A/EME1
2	GO:1902751	positive regulation of cell cycle G2/M phase transition	BP	0.000576134	8	CDK1/CDC25A/RAB11A/RRM1/VPS4B/CCNB1/ATAD5/RCC2
2	GO:1901993	regulation of meiotic cell cycle phase transition	BP	0.000725005	5	CDC25A/OVOL1/ZWINT/TTK/PKMYT1
2	GO:0031570	DNA integrity checkpoint signaling	BP	0.000776186	17	CDK1/TIPIN/CDC6/CAMSAP3/RAD51/TICRR/BRCA1/DNA2/CHEK2/CDC45/FANCD2/ORC1/BLM/H2AX/EME1/MSH2/E2F7
2	GO:1990830	cellular response to leukemia inhibitory factor	BP	0.000908193	14	PIGA/KLF5/BSPRY/CACYBP/SRSF7/HELLS/SRSF3/NEFH/KLF4/SLC25A5/PDCD10/NUP35/RARG/TFRC
2	GO:0045740	positive regulation of DNA replication	BP	0.00112212	9	CDK1/CDC25A/WEE1/DNA2/ATAD5/PCNA/DBF4/SSBP1/E2F7
2	GO:1990823	response to leukemia inhibitory factor	BP	0.00113123	14	PIGA/KLF5/BSPRY/CACYBP/SRSF7/HELLS/SRSF3/NEFH/KLF4/SLC25A5/PDCD10/NUP35/RARG/TFRC
2	GO:0051973	positive regulation of telomerase activity	BP	0.00116817	8	PTGES3/PARM1/AURKB/KLF4/NEK2/GRHL2/DKC1/CCT4
2	GO:1903241	U2-type prespliceosome assembly	BP	0.0013087	7	SNRPD1/SNRPA1/SNRPF/SNRPG/SNRPD3/SNRPB/SF3B6
2	GO:0071459	protein localization to chromosome, centromeric region	BP	0.00144123	8	CDK1/BUB1B/AURKB/TTK/CENPA/RCC2/BUB3/ZWILCH
2	GO:0045132	meiotic chromosome segregation	BP	0.00144123	12	CCNB2/SIRT7/ZWINT/MND1/NUF2/SGO1/PSMC3IP/FANCD2/TTK/SMC2/SMC4/NDC80
2	GO:0051972	regulation of telomerase activity	BP	0.00158162	9	PTGES3/PARM1/AURKB/KLF4/NEK2/GRHL2/DKC1/CCT4/HNRNPD
2	GO:0065004	protein-DNA complex assembly	BP	0.00158249	21	OIP5/MIS18A/ANP32B/RAD51/GMNN/SET/DNAJC9/CHAF1A/POLE3/CHAF1B/CDC45/CENPX/CENPE/CENPW/ASF1B/CENPK/CENPA/DLGAP5/H2AX/CENPH/HMGB2
2	GO:0140694	non-membrane-bounded organelle assembly	BP	0.00177114	33	RAB11A/GRB7/CCNB2/C1QBP/BIRC5/BRCA1/ARHGEF5/RCC1/CDS1/VPS4B/SPAG5/PLS1/AURKB/PRC1/SASS6/KIF11/RACGAP1/NEK2/CHEK2/CENPX/CENPE/CEP76/CENPW/BRIX1/CENPK/BCCIP/RPL6/CENPA/PLK4/DLGAP5/CENPH/NDC80/KAT2A
2	GO:0045931	positive regulation of mitotic cell cycle	BP	0.00185059	15	CDK1/CDC25A/EIF4E/RAB11A/CDC6/ANAPC7/RRM1/VPS4B/CCNB1/SASS6/CDCA5/RCC2/TFDP1/DLGAP5/RRM2
2	GO:0006403	RNA localization	BP	0.00206932	20	THOC3/EIF4E/NUP37/NOP58/SRSF1/SRSF7/SEH1L/SRSF3/CETN3/NUP50/ZNF385A/NUP35/DKC1/CCT4/ALYREF/NOP10/RUVBL1/ZNHIT3/GLE1/XPO1
2	GO:0007076	mitotic chromosome condensation	BP	0.00208178	6	KMT5A/NUSAP1/CDCA5/SMC2/SMC4/NCAPG
2	GO:1901978	positive regulation of cell cycle checkpoint	BP	0.00208178	6	XRCC3/MAD2L1/BIRC5/AURKB/GEN1/NDC80
2	GO:0010971	positive regulation of G2/M transition of mitotic cell cycle	BP	0.00208474	7	CDK1/CDC25A/RAB11A/RRM1/VPS4B/CCNB1/RCC2
2	GO:0010824	regulation of centrosome duplication	BP	0.00215147	9	XRCC3/BRCA1/VPS4B/SASS6/CEP76/GEN1/PLK4/XPO1/KAT2A
2	GO:0022616	DNA strand elongation	BP	0.00252874	8	INO80C/GINS1/UCHL5/DNA2/POLE3/RUVBL1/PCNA/RFC4
2	GO:0030261	chromosome condensation	BP	0.00252874	8	KMT5A/CDK1/NUSAP1/CDCA5/SMC2/SMC4/TOP2A/NCAPG
2	GO:0022613	ribonucleoprotein complex biogenesis	BP	0.00323476	36	SNRPD1/SRSF9/PA2G4/PTGES3/SNRPA1/SNRPF/EXOSC2/KRR1/SNRPG/NOP58/SRPK1/ERI2/SIRT7/IMP3/SRSF1/C1QBP/SNRPD3/NOL11/RRP1/EXOSC3/EIF3M/SNRPB/RPS7/BRIX1/DKC1/RPL6/SF3B6/RIOK1/NOP10/GEMIN4/RUVBL1/ZNHIT3/NIFK/RPL35A/XPO1/EXOSC8
2	GO:1905820	positive regulation of chromosome separation	BP	0.00329292	7	ANAPC7/BIRC5/AURKB/DLGAP5/SMC2/SMC4/NCAPG
2	GO:0009394	2'-deoxyribonucleotide metabolic process	BP	0.00367324	8	SHMT1/SMUG1/RRM1/ADK/NUDT15/UPP1/DCTPP1/RRM2
2	GO:0051231	spindle elongation	BP	0.00420912	5	BIRC5/AURKB/PRC1/KIF11/RACGAP1
2	GO:0009262	deoxyribonucleotide metabolic process	BP	0.00431384	8	SHMT1/SMUG1/RRM1/ADK/NUDT15/UPP1/DCTPP1/RRM2
2	GO:0019692	deoxyribose phosphate metabolic process	BP	0.00431384	8	SHMT1/SMUG1/RRM1/ADK/NUDT15/UPP1/DCTPP1/RRM2
2	GO:0051225	spindle assembly	BP	0.00431384	15	RAB11A/CCNB2/BIRC5/RCC1/VPS4B/SPAG5/AURKB/PRC1/SASS6/KIF11/RACGAP1/NEK2/CHEK2/BCCIP/NDC80
2	GO:0046599	regulation of centriole replication	BP	0.00473427	6	BRCA1/VPS4B/SASS6/CEP76/PLK4/KAT2A
2	GO:0044774	mitotic DNA integrity checkpoint signaling	BP	0.00475492	12	CDK1/TIPIN/CDC6/TICRR/BRCA1/CHEK2/FANCD2/ORC1/BLM/EME1/MSH2/E2F7
2	GO:0009124	nucleoside monophosphate biosynthetic process	BP	0.00506031	8	UMPS/SHMT1/PAICS/ADK/GMPS/PRPS2/UPP1/PPAT
2	GO:0006271	DNA strand elongation involved in DNA replication	BP	0.00577586	5	GINS1/DNA2/POLE3/PCNA/RFC4
2	GO:0036260	RNA capping	BP	0.00577586	5	SNRPD1/SNRPF/SNRPG/SNRPD3/SNRPB
2	GO:0009112	nucleobase metabolic process	BP	0.00592327	7	UMPS/SHMT1/PAICS/RRM1/ADK/GMPS/PPAT
2	GO:0046605	regulation of centrosome cycle	BP	0.00602006	9	XRCC3/BRCA1/VPS4B/SASS6/CEP76/GEN1/PLK4/XPO1/KAT2A
2	GO:0016125	sterol metabolic process	BP	0.0063042	15	FDPS/NSDHL/MVK/FDFT1/FDXR/EBP/MSMO1/HSD17B7/HMGCR/CYB5R2/IDI1/TM7SF2/ERG28/CYP51A1/CLN6
2	GO:0034502	protein localization to chromosome	BP	0.0063082	14	CDK1/VRK1/BUB1B/ESCO2/EZH2/AURKB/TTK/DKC1/CCT4/CENPA/RCC2/BUB3/ZWILCH/MSH2
2	GO:0051347	positive regulation of transferase activity	BP	0.00631637	29	TOM1L1/PTGES3/RFC5/TXN/DBI/ERBB3/PARM1/EZH2/ARHGEF5/AURKB/KLF4/RFC2/NEK2/GRHL2/PSRC1/CENPE/ECT2/PDCD10/DKC1/CCT4/ABI1/DLG3/PCNA/PPIA/TRAF4/EPHA2/RFC4/IL23A/HNRNPD
2	GO:0010972	negative regulation of G2/M transition of mitotic cell cycle	BP	0.0070544	10	CDK1/WEE1/CDC6/TICRR/BRCA1/AURKB/ORC1/BLM/RBBP8/PKMYT1
2	GO:0006284	base-excision repair	BP	0.00795259	8	FEN1/POLQ/SMUG1/DNA2/NEIL3/APEX2/PCNA/XPA
2	GO:0009156	ribonucleoside monophosphate biosynthetic process	BP	0.00843364	7	UMPS/PAICS/ADK/GMPS/PRPS2/UPP1/PPAT
2	GO:0000018	regulation of DNA recombination	BP	0.00868095	14	KMT5A/PARPBP/RAD51/POLQ/HMCES/EXOSC3/RMI2/KPNA2/ATAD5/BLM/RAD51AP1/RUVBL1/TFRC/MSH2
2	GO:1902750	negative regulation of cell cycle G2/M phase transition	BP	0.00881833	10	CDK1/WEE1/CDC6/TICRR/BRCA1/AURKB/ORC1/BLM/RBBP8/PKMYT1
2	GO:2001252	positive regulation of chromosome organization	BP	0.0093806	13	CDK1/INO80C/FEN1/UCHL5/AURKB/NEK2/DKC1/CCT4/RUVBL1/SMC2/HNRNPD/SMC4/NCAPG
2	GO:0034470	ncRNA processing	BP	0.00976179	32	GPAT2/PA2G4/METTL2A/EXOSC2/TDRD9/KRR1/NOP58/ERI2/SIRT7/IMP3/WDR4/NOL11/TRUB2/RRP1/EXOSC3/SRSF3/PLD6/PIWIL2/TSEN54/RPS7/TPRKB/BRIX1/TRMT10C/DKC1/RIOK1/NOP10/GEMIN4/ZNHIT3/NIFK/RPL35A/TRIT1/EXOSC8
2	GO:0006301	postreplication repair	BP	0.00986521	7	UBE2N/POLE2/POLQ/PCLAF/BRCA1/PCNA/MSH2
2	GO:0006144	purine nucleobase metabolic process	BP	0.0100464	5	SHMT1/PAICS/ADK/GMPS/PPAT
2	GO:0031573	mitotic intra-S DNA damage checkpoint signaling	BP	0.0100464	5	TIPIN/CHEK2/FANCD2/EME1/MSH2
2	GO:0046112	nucleobase biosynthetic process	BP	0.0100464	5	UMPS/SHMT1/PAICS/GMPS/PPAT
2	GO:0002934	desmosome organization	BP	0.0102208	4	GRHL1/NECTIN1/JUP/PERP
2	GO:0031055	chromatin remodeling at centromere	BP	0.0102208	4	OIP5/MIS18A/CENPW/CENPA
2	GO:0031125	rRNA 3'-end processing	BP	0.0102208	4	EXOSC2/ERI2/EXOSC3/EXOSC8
2	GO:0034080	CENP-A containing chromatin assembly	BP	0.0102208	4	OIP5/MIS18A/CENPW/CENPA
2	GO:0060707	trophoblast giant cell differentiation	BP	0.0102208	4	GJB5/SOX15/PLK4/E2F7
2	GO:0000723	telomere maintenance	BP	0.0123617	16	INO80C/PTGES3/RAD51/XRCC3/FEN1/UCHL5/AURKB/DNA2/NEK2/DKC1/CCT4/NOP10/BLM/RUVBL1/PCNA/HNRNPD
2	GO:0090307	mitotic spindle assembly	BP	0.0130165	10	RAB11A/BIRC5/VPS4B/AURKB/PRC1/KIF11/RACGAP1/NEK2/CHEK2/BCCIP
2	GO:0010639	negative regulation of organelle organization	BP	0.0141127	27	TOM1L1/BUB1B/XRCC3/MAD2L1/F11R/BIRC5/ZWINT/FKBP4/BRCA1/NUF2/TWF1/AURKB/CCNB1/SPC25/SLC25A5/HIP1R/PPIF/TCHP/TTK/GEN1/BUB3/TFRC/ZWILCH/TOP2A/GCLC/NDC80/KAT2A
2	GO:0006364	rRNA processing	BP	0.0143004	20	PA2G4/EXOSC2/KRR1/NOP58/ERI2/SIRT7/IMP3/NOL11/RRP1/EXOSC3/RPS7/BRIX1/DKC1/RIOK1/NOP10/GEMIN4/ZNHIT3/NIFK/RPL35A/EXOSC8
2	GO:0051298	centrosome duplication	BP	0.0143004	10	XRCC3/BRCA1/VPS4B/SASS6/CEP76/GEN1/PLK4/XPO1/NDC80/KAT2A
2	GO:0006694	steroid biosynthetic process	BP	0.0147664	16	FDPS/NSDHL/MVK/FDFT1/FDXR/EBP/MSMO1/HSD17B7/HSD17B1/HMGCR/CYB5R2/IDI1/TM7SF2/ERG28/CYP51A1/HSD17B8
2	GO:0044843	cell cycle G1/S phase transition	BP	0.0147664	20	CDK1/CDC25A/EIF4E/WEE1/CDC6/FAM83D/EZH2/RCC1/RRM1/SOX2/KLF4/SASS6/CHEK2/SMARCD2/RBBP8/TFDP1/CCNA2/DBF4/RRM2/E2F7
2	GO:0051256	mitotic spindle midzone assembly	BP	0.0147664	4	BIRC5/AURKB/PRC1/RACGAP1
2	GO:0051987	positive regulation of attachment of spindle microtubules to kinetochore	BP	0.0147664	4	BIRC5/AURKB/CCNB1/RCC2
2	GO:0000731	DNA synthesis involved in DNA repair	BP	0.0150035	7	POLE2/WRNIP1/HROB/POLQ/PCLAF/RRM1/PCNA
2	GO:0000079	regulation of cyclin-dependent protein serine/threonine kinase activity	BP	0.0171668	10	CDC25A/CDC6/CCNB2/CCNB1/PSRC1/BCCIP/BLM/PKMYT1/CCNA2/TFAP4
2	GO:0045216	cell-cell junction organization	BP	0.0178826	18	PARD6B/MARVELD2/CDH1/CAMSAP3/CD9/GRHL1/F11R/PATJ/CLDN4/NECTIN1/JUP/GRHL2/ECT2/PERP/CLDN7/CDH26/EPHA2/TJP2
2	GO:0006066	alcohol metabolic process	BP	0.0179605	26	FDPS/NSDHL/MVK/FDFT1/FDXR/EBP/MSMO1/GK5/HSD17B7/COQ3/ADH5/HMGCR/IDI1/TM7SF2/CYP2C18/ADH7/RDH13/SPTSSA/SORD/CYP51A1/ALDH3A2/AKR1C1/ALG6/CLN6/GDPD3/SGPP2
2	GO:0000245	spliceosomal complex assembly	BP	0.0187596	10	SNRPD1/SRSF9/SNRPA1/SNRPF/SNRPG/SRPK1/SRSF1/SNRPD3/SNRPB/SF3B6
2	GO:0008203	cholesterol metabolic process	BP	0.0190121	13	FDPS/NSDHL/MVK/FDFT1/FDXR/EBP/MSMO1/HSD17B7/HMGCR/IDI1/TM7SF2/CYP51A1/CLN6
2	GO:0008156	negative regulation of DNA replication	BP	0.0201911	5	S100A11/TIPIN/CDC6/CAMSAP3/GMNN
2	GO:0000022	mitotic spindle elongation	BP	0.0205269	4	BIRC5/AURKB/PRC1/RACGAP1
2	GO:0032200	telomere organization	BP	0.02086	17	INO80C/PTGES3/RAD51/XRCC3/FEN1/UCHL5/EZH2/AURKB/DNA2/NEK2/DKC1/CCT4/NOP10/BLM/RUVBL1/PCNA/HNRNPD
2	GO:0045197	establishment or maintenance of epithelial cell apical/basal polarity	BP	0.0209944	8	CRB3/PARD6B/LIN7C/CAMSAP3/NHERF1/PATJ/LLGL2/DLG3
2	GO:1901615	organic hydroxy compound metabolic process	BP	0.0209944	35	FDPS/NSDHL/PSAT1/MVK/FDFT1/GRIN2A/FDXR/EBP/MSMO1/GIPC1/GK5/FOXE1/HSD17B7/HSD17B1/COQ3/ADH5/HMGCR/CYB5R2/IDI1/TM7SF2/ERG28/CYP2C18/ADH7/RDH13/SPTSSA/SORD/CYP51A1/DUOXA2/ALDH3A2/AKR1C1/ALG6/CLN6/GDPD3/CYP4F3/SGPP2
2	GO:1904029	regulation of cyclin-dependent protein kinase activity	BP	0.022173	10	CDC25A/CDC6/CCNB2/CCNB1/PSRC1/BCCIP/BLM/PKMYT1/CCNA2/TFAP4
2	GO:0000082	G1/S transition of mitotic cell cycle	BP	0.0227391	18	CDK1/CDC25A/EIF4E/WEE1/CDC6/EZH2/RCC1/RRM1/KLF4/SASS6/CHEK2/SMARCD2/RBBP8/TFDP1/CCNA2/DBF4/RRM2/E2F7
2	GO:0010638	positive regulation of organelle organization	BP	0.0228029	34	FAM162A/CDK1/INO80C/BAIAP2/ANAPC7/NUSAP1/FEN1/ANXA1/ARF6/UCHL5/DYNLL1/PGAM5/ARHGEF5/VPS4B/SPAG5/AURKB/PLD6/PIWIL2/SLC25A5/SASS6/HIP1R/NEK2/PSRC1/DKC1/CCT4/RAD51AP1/PLK4/RUVBL1/DLGAP5/SMC2/HNRNPD/SMC4/SSBP1/NCAPG
2	GO:0010212	response to ionizing radiation	BP	0.0228029	14	RAD51/TICRR/BRCA1/RRM1/RAD54B/RAD54L/CHEK2/FANCD2/ECT2/XRCC2/BLM/RAD51AP1/H2AX/MSH2
2	GO:0006720	isoprenoid metabolic process	BP	0.0228029	13	FDPS/MVK/FDFT1/PRMT3/ADH5/HMGCR/IDI1/CYP2C18/ADH7/RDH13/ALDH3A2/AKR1C1/ALG6
2	GO:0051028	mRNA transport	BP	0.0244839	13	THOC3/EIF4E/NUP37/SRSF1/SRSF7/SEH1L/SRSF3/CETN3/NUP50/NUP35/ALYREF/GLE1/XPO1
2	GO:0051053	negative regulation of DNA metabolic process	BP	0.0282921	13	KMT5A/S100A11/PARPBP/TIPIN/CDC6/CAMSAP3/POLQ/GMNN/RMI2/AUNIP/NIBAN2/BLM/MSH2
2	GO:0009913	epidermal cell differentiation	BP	0.0296632	19	CSTA/OVOL1/KDF1/ESRP1/TRIM16/NHERF1/GRHL1/ANXA1/SPRR1A/EZH2/PLS1/OVOL2/KLF4/GRHL2/HDAC1/TGM1/KRT5/EVPL/EPHA2
2	GO:0000302	response to reactive oxygen species	BP	0.0298322	17	MAPK13/RLIG1/CDK1/GSTP1/TXN/EZH2/KLF4/PRDX2/PPIF/PRDX1/TRAP1/ECT2/PDCD10/PCNA/NUDT15/FANCC/STK26
2	GO:0060706	cell differentiation involved in embryonic placenta development	BP	0.0298322	5	GJB5/SOX15/GRHL2/PLK4/E2F7
2	GO:0035088	establishment or maintenance of apical/basal cell polarity	BP	0.0322279	8	CRB3/PARD6B/LIN7C/CAMSAP3/NHERF1/PATJ/LLGL2/DLG3
2	GO:0061245	establishment or maintenance of bipolar cell polarity	BP	0.0322279	8	CRB3/PARD6B/LIN7C/CAMSAP3/NHERF1/PATJ/LLGL2/DLG3
2	GO:0044773	mitotic DNA damage checkpoint signaling	BP	0.0337154	10	CDK1/TIPIN/TICRR/BRCA1/CHEK2/FANCD2/BLM/EME1/MSH2/E2F7
2	GO:1902652	secondary alcohol metabolic process	BP	0.0339572	13	FDPS/NSDHL/MVK/FDFT1/FDXR/EBP/MSMO1/HSD17B7/HMGCR/IDI1/TM7SF2/CYP51A1/CLN6
2	GO:0043588	skin development	BP	0.0342443	23	NSDHL/GRHL3/CSTA/OVOL1/PTGES3/KDF1/TRIM16/GRHL1/ANXA1/CLDN4/FOXE1/SPRR1A/EZH2/OVOL2/KLF4/JUP/GJB3/GRHL2/HDAC1/TGM1/KRT5/EVPL/EPHA2
2	GO:0006177	GMP biosynthetic process	BP	0.0344829	4	PAICS/ADK/GMPS/PPAT
2	GO:0009263	deoxyribonucleotide biosynthetic process	BP	0.0344829	4	SHMT1/RRM1/ADK/RRM2
2	GO:0009265	2'-deoxyribonucleotide biosynthetic process	BP	0.0344829	4	SHMT1/RRM1/ADK/RRM2
2	GO:0046385	deoxyribose phosphate biosynthetic process	BP	0.0344829	4	SHMT1/RRM1/ADK/RRM2
2	GO:0051255	spindle midzone assembly	BP	0.0344829	4	BIRC5/AURKB/PRC1/RACGAP1
2	GO:0009161	ribonucleoside monophosphate metabolic process	BP	0.0344829	8	UMPS/PAICS/ADK/GMPS/PRPS2/UPP1/TJP2/PPAT
2	GO:0051445	regulation of meiotic cell cycle	BP	0.0344829	8	CDC25A/OVOL1/ANAPC7/ZWINT/PIWIL2/TTK/RAD51AP1/PKMYT1
2	GO:0032465	regulation of cytokinesis	BP	0.0351872	10	RAB11A/CDC6/GIPC1/BIRC5/AURKB/PRC1/RACGAP1/ECT2/MYO19/E2F7
2	GO:0006282	regulation of DNA repair	BP	0.0354077	18	KMT5A/INO80C/UBE2N/PARPBP/RAD51/POLQ/UCHL5/SIRT7/BRCA1/CEBPG/RMI2/AUNIP/SMARCD2/RAD51AP1/RUVBL1/PCNA/H2AX/KAT2A
2	GO:0006081	cellular aldehyde metabolic process	BP	0.0374033	9	SLC25A10/TALDO1/TKT/ALDH3A1/ADH5/RDH13/ALDH3A2/GLO1/AKR1C1
2	GO:0016072	rRNA metabolic process	BP	0.0394451	21	PA2G4/EXOSC2/KRR1/NOP58/ERI2/SIRT7/IMP3/NOL11/RRP1/EXOSC3/GTF3C5/RPS7/BRIX1/DKC1/RIOK1/NOP10/GEMIN4/ZNHIT3/NIFK/RPL35A/EXOSC8
2	GO:0008544	epidermis development	BP	0.0410114	26	NSDHL/GRHL3/CSTA/OVOL1/KDF1/ESRP1/TRIM16/NHERF1/GRHL1/GJB5/ANXA1/CLDN4/FOXE1/SPRR1A/EZH2/PLS1/OVOL2/KLF4/GRHL2/HDAC1/TGM1/KRT5/EVPL/TFDP1/ALDH3A2/EPHA2
2	GO:0018149	peptide cross-linking	BP	0.0413224	5	CSTA/ANXA1/SPRR1A/TGM1/EVPL
2	GO:1904874	positive regulation of telomerase RNA localization to Cajal body	BP	0.0438705	4	DKC1/CCT4/NOP10/RUVBL1
2	GO:0009123	nucleoside monophosphate metabolic process	BP	0.0443908	9	UMPS/SHMT1/PAICS/ADK/GMPS/PRPS2/UPP1/TJP2/PPAT
2	GO:0022618	protein-RNA complex assembly	BP	0.0486263	17	SNRPD1/SRSF9/PTGES3/SNRPA1/SNRPF/SNRPG/SRPK1/SRSF1/SNRPD3/EIF3M/SNRPB/BRIX1/RPL6/SF3B6/GEMIN4/RUVBL1/ZNHIT3
2	GO:0006312	mitotic recombination	BP	0.0486263	5	RAD51/XRCC3/RAD54B/GEN1/MSH2
2	GO:0045830	positive regulation of isotype switching	BP	0.0486263	5	HMCES/EXOSC3/ATAD5/TFRC/MSH2
2	GO:0070129	regulation of mitochondrial translation	BP	0.0486263	5	C1QBP/TRUB2/TRMT10C/COA3/SHMT2

## Sheet: cluster_3
cluster	go_id	description	ontology	p_adjust	gene_count	genes
3	GO:0006260	DNA replication	BP	1.63e-20	185	PARP1/NUCKS1/RECQL/DHX9/FBXO5/TIMELESS/TSPYL2/DTL/RBBP4/PRIM2/ATF1/CDK2/DBF4B/SIN3A/ZRANB3/KAT7/CDKN1B/POLG2/ORC3/BLM/JADE1/MCM3/POLK/POLI/MCM2/E2F7/LIG1/SLFN11/CHAF1B/PRIM1/BRCA1/ACTL6A/MCM8/MCM4/CENPS/TERF1/USP37/NAP1L1/CHRAC1/UPF1/DDX11/SMARCAL1/WDHD1/TOPBP1/GEN1/MCM6/RFC5/EME1/METTL4/MMS22L/RMI1/MCM5/ORC2/DNA2/MCM7/PRIMPOL/POLA1/SUPT16H/EHMT2/RBBP7/CDK1/NBN/ORC1/MGME1/FGFR1/CCNA2/CHAF1A/POLQ/…
3	GO:0006261	DNA-templated DNA replication	BP	5.17e-18	119	PARP1/NUCKS1/RECQL/FBXO5/TIMELESS/PRIM2/CDK2/DBF4B/ZRANB3/KAT7/POLG2/ORC3/BLM/MCM3/MCM2/E2F7/LIG1/SLFN11/PRIM1/BRCA1/MCM8/MCM4/CENPS/TERF1/CHRAC1/UPF1/DDX11/SMARCAL1/WDHD1/TOPBP1/GEN1/MCM6/RFC5/EME1/METTL4/MMS22L/MCM5/ORC2/DNA2/MCM7/PRIMPOL/POLA1/NBN/ORC1/MGME1/FGFR1/POLQ/RBBP8/DSCC1/POLD3/CDK2AP1/INO80/RFC3/ZNF830/MCMBP/BRCA2/SETMAR/DBF4/MRE11/ATAD5/WRN/RFC1/ORC6/RPA1/MUS81/CIZ1/CDC7/DONSON/POLG…
3	GO:0007059	chromosome segregation	BP	4.44e-17	243	NSL1/MAP1S/NUP62/SMARCD1/NCAPD2/EML4/HAUS4/NEK2/CEP192/HNRNPU/CENPF/FBXO5/HJURP/SMARCB1/PIBF1/CDCA8/MLH1/CENPL/FIRRM/KNTC1/TOP2A/NEK6/TUBB/SPAG5/HASPIN/NCAPH/NUF2/LZTS2/SMC6/STAG3/KIF4A/AAAS/CEP85/TOP3A/CENPO/SMARCE1/BAZ1B/SPC24/CENPJ/KIF18B/ATM/BRIP1/TPR/BUB1B/ABRAXAS1/BRCA1/ACTL6A/KIFC1/SGO1/KIF3B/KIF14/BUB1/CENPS/SMC4/ESPL1/DPF2/TERF1/UHRF1/TPX2/CEP63/ASPM/SETDB2/NUSAP1/BCL7A/SMARCC2/ARL8A/NAA…
3	GO:0051052	regulation of DNA metabolic process	BP	1.04e-15	283	PARP1/DFFB/TAF6/XRCC1/SMARCD1/MSH6/NUCKS1/NEK2/TNFSF4/ABL1/SLF2/HNRNPU/DHX9/TNFSF13/FBXO5/TIMELESS/RAD51AP1/POT1/SPIDR/NSD2/TSPYL2/PRIM2/SMARCB1/ATF1/TP53BP1/CDK2/DBF4B/MLH1/AKT1/MPV17/OGG1/YEATS4/MSH2/ZRANB3/KAT7/SMC6/APAF1/CDKN1B/POLG2/PARP3/FOXM1/ORC3/PARN/DEK/SLF1/KLHL15/BLM/JADE1/SMARCE1/MCM3/ATM/MCM2/E2F7/NVL/SLFN11/SLC15A4/ABRAXAS1/BRCA1/ACTL6A/MCM4/CYP1B1/DPF2/TERF1/USP37/CHRAC1/PDGFB/BCL…
3	GO:0006302	double-strand break repair	BP	5.58e-15	187	PARP1/POGZ/RAD51D/XRCC1/SMARCD1/RHNO1/NUCKS1/ABL1/SLF2/RECQL/TIMELESS/RAD51AP1/POT1/SPIDR/NSD2/SMARCB1/TP53BP1/MLH1/OGG1/YEATS4/MSH2/RAD54B/IFFO1/PPP5C/SMC6/PARP3/TOP3A/FOXM1/DEK/SLF1/KLHL15/BLM/SMARCE1/MCM3/ATM/BRIP1/MCM2/DCLRE1A/CHD4/ABRAXAS1/BRCA1/ACTL6A/MCM8/MCM4/DPF2/UHRF1/BCL7A/SMARCC2/DDX11/SMARCAL1/TOPBP1/RAD52/GEN1/MCM6/UIMC1/RAD21/EME1/HMGB2/MMS22L/WDR48/RMI1/MCM5/DNA2/MTA1/MCM7/MORF4L1…
3	GO:0000819	sister chromatid segregation	BP	5.9e-13	146	NSL1/NUP62/SMARCD1/NCAPD2/EML4/NEK2/CEP192/HNRNPU/CENPF/FBXO5/SMARCB1/PIBF1/CDCA8/KNTC1/TOP2A/NEK6/SPAG5/HASPIN/NCAPH/NUF2/KIF4A/AAAS/SMARCE1/BAZ1B/SPC24/KIF18B/ATM/TPR/BUB1B/ABRAXAS1/ACTL6A/KIFC1/KIF3B/KIF14/BUB1/SMC4/ESPL1/DPF2/UHRF1/TPX2/NUSAP1/BCL7A/SMARCC2/GEN1/RAD21/SMC2/CHMP7/CDK5RAP2/CENPK/KIF23/CCSAP/KLHL22/CDK1/SMARCA2/SPDL1/KIF18A/RACGAP1/LSM14A/CLASP1/NCAPG2/CENPI/MAD2L1/TRIP13/NDC80/…
3	GO:0098813	nuclear chromosome segregation	BP	9.28e-13	181	NSL1/MAP1S/NUP62/SMARCD1/NCAPD2/EML4/NEK2/CEP192/HNRNPU/CENPF/FBXO5/SMARCB1/PIBF1/CDCA8/MLH1/KNTC1/TOP2A/NEK6/SPAG5/HASPIN/NCAPH/NUF2/STAG3/KIF4A/AAAS/SMARCE1/BAZ1B/SPC24/KIF18B/ATM/BRIP1/TPR/BUB1B/ABRAXAS1/ACTL6A/KIFC1/SGO1/KIF3B/KIF14/BUB1/SMC4/ESPL1/DPF2/TERF1/UHRF1/TPX2/ASPM/NUSAP1/BCL7A/SMARCC2/GEN1/RAD21/SMC2/TTL/CCNB1IP1/CHMP7/CDK5RAP2/CENPK/KIF23/CCSAP/KLHL22/FANCD2/EHMT2/CDK1/GEM/SMARCA2…
3	GO:0000725	recombinational repair	BP	2.68e-12	118	PARP1/POGZ/RAD51D/XRCC1/RHNO1/NUCKS1/ABL1/SLF2/RECQL/TIMELESS/RAD51AP1/SPIDR/TP53BP1/YEATS4/RAD54B/SMC6/TOP3A/SLF1/KLHL15/BLM/MCM3/ATM/MCM2/CHD4/BRCA1/ACTL6A/MCM8/MCM4/UHRF1/TOPBP1/RAD52/GEN1/MCM6/RAD21/MMS22L/WDR48/RMI1/MCM5/MCM7/MORF4L1/HROB/BRD8/NSMCE3/SMCHD1/NBN/SMC5/RNF138/ANKLE1/POLQ/ZGRF1/RBBP8/INO80/INTS3/BRCA2/NABP2/PARPBP/RAD54L/EPC2/RPA2/MRE11/FAN1/XRCC5/WRN/SLX4/RPA1/MUS81/RAD51C/XRCC…
3	GO:0044772	mitotic cell cycle phase transition	BP	7.94e-12	233	FBXO7/EPS8/KANK2/SMARCD1/PKD2/KHDRBS1/PTPN6/XPC/CENPF/FBXO5/MBTPS1/IQGAP3/DTL/GTSE1/SMARCB1/CDK2/CDK4/CDCA8/DBF4B/AKT1/SIN3A/KNTC1/NEK6/HASPIN/CASP2/BCL2/NUF2/CDKN1B/BTN2A2/FOXM1/BLM/JADE1/SMARCE1/SPC24/CENPJ/KLF11/ATM/E2F7/FBXL7/TPR/SLFN11/BUB1B/ABRAXAS1/BRCA1/ACTL6A/KIF14/BUB1/CCDC57/CTDSP2/ESPL1/DPF2/MBTPS2/USP37/BCL7A/SMARCC2/PRMT2/TOPBP1/RNASEH2B/FBXO31/GEN1/ERCC3/UIMC1/RAD21/CALM2/CHMP7/CDK…
3	GO:0000724	double-strand break repair via homologous recombination	BP	1.07e-11	114	PARP1/POGZ/RAD51D/XRCC1/NUCKS1/ABL1/SLF2/RECQL/TIMELESS/RAD51AP1/SPIDR/TP53BP1/YEATS4/RAD54B/SMC6/TOP3A/SLF1/KLHL15/BLM/MCM3/ATM/MCM2/CHD4/BRCA1/ACTL6A/MCM8/MCM4/UHRF1/TOPBP1/RAD52/GEN1/MCM6/RAD21/MMS22L/WDR48/RMI1/MCM5/MCM7/MORF4L1/BRD8/NSMCE3/SMCHD1/NBN/SMC5/RNF138/ANKLE1/POLQ/RBBP8/INO80/INTS3/BRCA2/NABP2/PARPBP/RAD54L/EPC2/RPA2/MRE11/FAN1/WRN/SLX4/RPA1/MUS81/RAD51C/XRCC2/TRRAP/CDC7/SHLD2/RMI2…
3	GO:0051054	positive regulation of DNA metabolic process	BP	1.07e-11	173	PARP1/XRCC1/SMARCD1/NEK2/TNFSF4/SLF2/DHX9/TNFSF13/TIMELESS/RAD51AP1/POT1/SPIDR/NSD2/PRIM2/SMARCB1/ATF1/TP53BP1/CDK2/DBF4B/MLH1/AKT1/YEATS4/MSH2/KAT7/CDKN1B/POLG2/PARP3/FOXM1/PARN/SLF1/SMARCE1/ATM/E2F7/NVL/ABRAXAS1/BRCA1/ACTL6A/CYP1B1/DPF2/TERF1/PDGFB/BCL7A/SMARCC2/DDX11/UIMC1/RFC5/WDR48/DNA2/MORF4L1/FBXO4/USP1/CDK1/HNRNPA2B1/BRD8/FGF2/MECP2/SMARCA2/SMCHD1/NBN/FGFR1/CCNA2/HMGB1/DSCC1/ACD/IGF1R/INO…
3	GO:1901987	regulation of cell cycle phase transition	BP	2.77e-11	231	MDC1/FBXO7/KANK2/SMARCD1/RHNO1/PKD2/PTPN6/XPC/CENPF/FBXO5/TIMELESS/MBTPS1/DTL/GTSE1/SMARCB1/TP53BP1/CDK2/CDK4/CDCA8/DBF4B/AKT1/MSH2/SIN3A/KNTC1/NEK6/ATF2/HASPIN/CASP2/BCL2/RAD1/NUF2/CDKN1B/BTN2A2/BLM/JADE1/SMARCE1/SPC24/CENPJ/KLF11/ATM/BRIP1/E2F7/TPR/TTI1/SLFN11/BUB1B/APBB1/ABRAXAS1/BRCA1/ACTL6A/KIF14/BUB1/CTDSP2/ESPL1/DPF2/MBTPS2/CEP63/BCL7A/METTL13/SMARCC2/PRMT2/TOPBP1/RNASEH2B/FBXO31/GEN1/ERCC…
3	GO:0006310	DNA recombination	BP	4.22e-11	181	PARP1/POGZ/RAD51D/XRCC1/RHNO1/MSH6/NUCKS1/TNFSF4/ABL1/SLF2/RECQL/TNFSF13/TIMELESS/RAD51AP1/NONO/SPIDR/NSD2/EXO1/TCF3/TP53BP1/LEF1/MLH1/YEATS4/MSH2/RAD54B/TOP2A/ZRANB3/SANBR/SMC6/PARP3/TOP3A/SLF1/KLHL15/BLM/MCM3/APEX1/ATM/BRIP1/MCM2/SLC15A4/CHD4/BRCA1/ACTL6A/MCM8/MCM4/CENPS/UHRF1/TOPBP1/RAD52/GEN1/MCM6/RAD21/EME1/HMGB2/MMS22L/WDR48/RMI1/MCM5/CCNB1IP1/UNG/MCM7/MORF4L1/FANCD2/DCAF1/HROB/BRD8/NSMCE3/…
3	GO:0033044	regulation of chromosome organization	BP	7.83e-11	149	PARP1/XRCC1/SMARCD1/NCAPD2/NEK2/SLF2/HNRNPU/CENPF/FBXO5/POT1/SMARCB1/CDK2/CDCA8/KNTC1/TOP2A/NEK6/HASPIN/NCAPH/NUF2/SMC6/PARN/SLF1/SMARCE1/BAZ1B/SPC24/SETDB1/ATM/TPR/BUB1B/ACTL6A/BUB1/SMC4/ESPL1/DPF2/TERF1/SETDB2/BCL7A/UPF1/SMARCC2/DDX11/GEN1/RAD21/SMC2/CDK5RAP2/KLHL22/FBXO4/CDK1/HNRNPA2B1/NSMCE3/SMARCA2/PPHLN1/NBN/SPDL1/SMC5/RNF4/NCAPG2/CTCF/MAD2L1/TRIP13/NDC80/ACD/PLK1/INO80/SMARCD3/SETMAR/NABP2…
3	GO:1901990	regulation of mitotic cell cycle phase transition	BP	1.63e-10	185	FBXO7/KANK2/SMARCD1/PKD2/PTPN6/XPC/CENPF/FBXO5/MBTPS1/DTL/GTSE1/SMARCB1/CDK2/CDK4/CDCA8/DBF4B/AKT1/SIN3A/KNTC1/NEK6/HASPIN/CASP2/BCL2/NUF2/CDKN1B/BTN2A2/BLM/JADE1/SMARCE1/SPC24/CENPJ/KLF11/ATM/E2F7/TPR/SLFN11/BUB1B/ABRAXAS1/BRCA1/ACTL6A/KIF14/BUB1/CTDSP2/ESPL1/DPF2/MBTPS2/BCL7A/SMARCC2/PRMT2/TOPBP1/RNASEH2B/FBXO31/GEN1/ERCC3/UIMC1/RAD21/CDK5RAP2/CTDSP1/TFAP4/KLHL22/CDC25C/CDK1/SMARCA2/ACVR1/LSM11…
3	GO:0000070	mitotic sister chromatid segregation	BP	5.1e-10	119	NSL1/NUP62/NCAPD2/EML4/NEK2/CEP192/HNRNPU/CENPF/FBXO5/PIBF1/CDCA8/KNTC1/SPAG5/HASPIN/NCAPH/NUF2/KIF4A/AAAS/BAZ1B/SPC24/KIF18B/ATM/TPR/BUB1B/ABRAXAS1/KIFC1/KIF3B/KIF14/BUB1/SMC4/ESPL1/UHRF1/TPX2/NUSAP1/GEN1/RAD21/SMC2/CHMP7/CDK5RAP2/CENPK/KIF23/CCSAP/KLHL22/CDK1/SPDL1/KIF18A/RACGAP1/LSM14A/CLASP1/NCAPG2/CENPI/MAD2L1/TRIP13/NDC80/PLK1/KIF2C/INO80/SMC3/KIF11/SMARCA5/PRC1/ZWINT/TTK/KNSTRN/SKA1/ZWILCH…
3	GO:0000280	nuclear division	BP	9.02e-10	223	NSL1/EPS8/RAD51D/NUP62/NCAPD2/EML4/NEK2/ZSCAN21/CEP192/HNRNPU/CENPF/FBXO5/RAD51AP1/PIBF1/CDCA8/MLH1/PDXP/RAD54B/KNTC1/TOP2A/SPAG5/HASPIN/NCAPH/RAD1/NUF2/CUL7/STAG3/CDKN1B/KIF4A/AAAS/CEP85/UBXN2B/BAZ1B/SPC24/KIF18B/ATM/BRIP1/TPR/BUB1B/ABRAXAS1/KIFC1/BCL2L11/SGO1/KIF3B/KIF14/BUB1/CENPS/SMC4/LIF/ESPL1/TERF1/UHRF1/TPX2/ASPM/PDGFB/NUSAP1/GEN1/RAD21/EME1/SMC2/RMI1/CCNB1IP1/CHMP7/CDK5RAP2/CENPK/FOXJ3/KI…
3	GO:0007346	regulation of mitotic cell cycle	BP	3.43e-09	253	MDC1/FBXO7/KANK2/NUP62/SMARCD1/ANGEL2/PKD2/PTPN6/NEK2/ABL1/XPC/HNRNPU/CENPF/FBXO5/MBTPS1/DTL/GTSE1/SMARCB1/CDK2/CDK4/CDCA8/DBF4B/AKT1/PDXP/MSH2/SIN3A/KNTC1/NEK6/ATF2/TTC28/HASPIN/CASP2/BCL2/NUF2/CUL7/CDKN1B/BTN2A2/SDCBP/BLM/JADE1/PTCH1/SMARCE1/SPC24/CENPJ/KLF11/ATM/E2F7/TPR/SLFN11/BUB1B/ABRAXAS1/BRCA1/ACTL6A/MEIS2/NEK9/KIF14/BUB1/CCDC57/CTDSP2/ESPL1/DPF2/MBTPS2/PDGFB/NUSAP1/BCL7A/SMARCC2/PRMT2/TO…
3	GO:0140014	mitotic nuclear division	BP	1.27e-08	157	NSL1/EPS8/NUP62/NCAPD2/EML4/NEK2/CEP192/HNRNPU/CENPF/FBXO5/PIBF1/CDCA8/PDXP/KNTC1/SPAG5/HASPIN/NCAPH/NUF2/CUL7/CDKN1B/KIF4A/AAAS/CEP85/UBXN2B/BAZ1B/SPC24/KIF18B/ATM/TPR/BUB1B/ABRAXAS1/KIFC1/KIF3B/KIF14/BUB1/SMC4/ESPL1/UHRF1/TPX2/PDGFB/NUSAP1/GEN1/RAD21/SMC2/CHMP7/CDK5RAP2/CENPK/KIF23/CCSAP/KLHL22/CDC25C/CDK1/SPAST/SPDL1/KIF18A/RACGAP1/INSR/LSM14A/CLASP1/NCAPG2/CENPI/MAD2L1/TRIP13/NDC80/PLK1/KIF2C…
3	GO:0010948	negative regulation of cell cycle process	BP	2.81e-08	164	MDC1/FBXO7/MDM1/KANK2/RHNO1/PKD2/NEK2/XPC/CENPF/FBXO5/TIMELESS/MBTPS1/DTL/GTSE1/CCP110/TP53BP1/CDK2/TRIM37/CDCA8/MSH2/KNTC1/ATF2/HASPIN/CASP2/BCL2/RAD1/NUF2/CDKN1B/BTN2A2/BLM/JADE1/BAZ1B/SPC24/ATM/BRIP1/E2F7/TPR/TTI1/SLFN11/BUB1B/APBB1/ABRAXAS1/BRCA1/BUB1/CTDSP2/LIF/ESPL1/MBTPS2/TERF1/CEP63/METTL13/PRMT2/TOPBP1/RNASEH2B/FBXO31/GEN1/UIMC1/RAD21/EME1/TMEM67/EIF2AK4/DNA2/CDK5RAP2/CTDSP1/KLHL22/FBXO4…
3	GO:0007098	centrosome cycle	BP	2.93e-08	89	PDE4DIP/MDM1/CEP68/NUP62/ALMS1/PKD2/CEP120/HAUS4/NEK2/CEP192/BBS4/C2CD3/CCP110/CDK2/TRIM37/CEP250/ODF2/KIAA0753/XPO1/CEP85/KIAA1614/CNTLN/UBXN2B/CEP135/CENPJ/BRCA1/SGO1/SDCCAG8/KIF3B/CCDC57/PPP1R12A/CEP63/CROCC/GEN1/FES/TMEM67/TUBE1/CDK5RAP2/HAUS8/HAUS1/CDK1/UVRAG/POC1B/CEP152/STIL/NDC80/PLK1/CNTROB/CHD3/BRCA2/KIF11/SSX2IP/HAUS5/PLK4/RBM14/PCM1/CEP72/NUBP1/CTNNB1/XRCC2/CHMP3/CEP295/SPICE1/AURKA/H…
3	GO:0080135	regulation of cellular response to stress	BP	3.65e-08	256	BFAR/PTTG1IP/CERS2/PARP1/USP13/FUT8/TAF6/MICU1/XRCC1/SMARCD1/DNMT3A/SOX4/DDAH1/ABL1/SLF2/ARL6IP5/DHX9/TIMELESS/ARHGEF2/RAD51AP1/POT1/SPIDR/NSD2/SMARCB1/TP53BP1/OGG1/YEATS4/PIK3R1/TXNDC12/NBR1/BCL2/KAT7/PARP3/FOXM1/SPRED2/TBC1D24/DEK/PTPRS/SLF1/KLHL15/SMARCE1/EIF2AK3/ATM/AIFM2/HIC1/TTI1/DYRK1A/RNFT2/CREB3L1/ABRAXAS1/BRCA1/ACTL6A/HDAC6/WFS1/ALOX5/BCL2L11/EFHD1/SEMA4C/DPF2/MBTPS2/BCL7A/SCARF1/SMARCC…
3	GO:0048285	organelle fission	BP	3.65e-08	238	NSL1/EPS8/RAD51D/NUP62/NCAPD2/EML4/NEK2/ZSCAN21/CEP192/HNRNPU/UCP2/CENPF/FBXO5/RAD51AP1/PIBF1/CDCA8/MLH1/PDXP/RAD54B/KNTC1/TOP2A/SPAG5/HASPIN/NCAPH/RAD1/NUF2/CUL7/STAG3/CDKN1B/KIF4A/AAAS/CEP85/UBXN2B/BAZ1B/SPC24/KIF18B/ATM/BRIP1/TPR/PEX19/BUB1B/ABRAXAS1/KIFC1/BCL2L11/SGO1/KIF3B/KIF14/BUB1/CENPS/SMC4/LIF/ESPL1/TERF1/UHRF1/TPX2/ASPM/PDGFB/NUSAP1/GEN1/RAD21/EME1/SMC2/RMI1/CCNB1IP1/CHMP7/CDK5RAP2/CEN…
3	GO:0007224	smoothened signaling pathway	BP	8.1e-08	89	IFT140/TCTN2/IFT172/TTC21B/TXNDC15/IFT52/DISP1/WDR19/HHAT/WDPCP/GORAB/IFT81/CLUAP1/C2CD3/ARMC9/EFCAB7/TCTN1/GPR161/TCTN3/PRKACA/GLIS2/STK36/TMEM231/RPGRIP1L/HSPG2/PTCH2/EVC/GPC2/PTCH1/CENPJ/PDCL/DZIP1L/RUNX2/IFT80/CIBAR1/TULP3/MEGF8/SHOX2/PRKACB/IFT122/RO60/PRRX1/ENPP1/EVC2/ARL13B/MGRN1/STIL/DZIP1/DISP3/SEPTIN2/DYRK2/FUZ/KIAA0586/CDK20/GPC3/RAB34/IFT56/CHSY1/MKS1/TTBK2/ARL3/KIF7/CDON/PAX6/CFAP410…
3	GO:0006397	mRNA processing	BP	1.03e-07	242	HNRNPLL/ALKBH5/CSTF2T/KHDRBS1/HNRNPA0/DHX35/RBMX/HNRNPU/DHX9/NONO/DDX23/SART3/PRKACA/USP39/WBP11/SAFB2/ARVCF/DDX42/HNRNPL/CPSF6/TIA1/HNRNPR/HNRNPUL1/PPP1R8/SUGP2/SF3A1/GPATCH1/RBFOX2/PSIP1/PAN2/KHSRP/PAPOLG/DYRK1A/HABP4/SRSF10/HNRNPH3/ZCRB1/RBM23/DDX47/ZNF326/UPF1/SNRNP27/RSRC1/HNRNPA1L2/TSEN15/SRSF4/CASC3/ZNF473/SNRPN/SRRM1/LUC7L2/CACTIN/RPRD2/HNRNPA2B1/SAFB/U2AF2/CDC5L/SF3B2/LSM11/CPSF7/SRSF7/S…
3	GO:0051983	regulation of chromosome segregation	BP	1.11e-07	83	SMARCD1/NCAPD2/HNRNPU/CENPF/FBXO5/SMARCB1/CDCA8/KNTC1/NEK6/HASPIN/NCAPH/NUF2/SMC6/SMARCE1/SPC24/ATM/TPR/BUB1B/ACTL6A/BUB1/SMC4/ESPL1/DPF2/BCL7A/SMARCC2/GEN1/RAD21/SMC2/CDK5RAP2/KLHL22/CDK1/PUM2/SMARCA2/SPDL1/SMC5/RAD18/NCAPG2/MAD2L1/TRIP13/NDC80/PLK1/KIF2C/SMARCD3/ZWINT/TTK/ZWILCH/DLGAP5/RMI2/MKI67/SPC25/SMARCC1/CDC6/PHF10/NCAPD3/BUB3/ARID1A/ANAPC5/UBE2C/ARID2/SMARCD2/KNL1/CDC27/HECW2/AURKB/CENPE…
3	GO:0006275	regulation of DNA replication	BP	1.63e-07	80	NUCKS1/DHX9/FBXO5/TIMELESS/TSPYL2/ATF1/CDK2/DBF4B/KAT7/CDKN1B/POLG2/ORC3/BLM/JADE1/MCM3/MCM2/E2F7/SLFN11/ACTL6A/MCM4/TERF1/USP37/CHRAC1/MCM6/RFC5/METTL4/MCM5/DNA2/MCM7/EHMT2/CDK1/NBN/FGFR1/CCNA2/OBI1/ESCO2/DSCC1/INO80/RFC3/SMC3/DBF4/TTF1/SMARCA5/ATAD5/RAD17/CIZ1/CDC7/RFC4/CDC6/MCRS1/TP53/LIG3/PCNA/WIZ/POLE3/YY1/ATR/LPIN1/BRPF3/ZBTB38/RFC2/ESCO1/CDT1/TICRR/FAF1/ATRX/ACVRL1/CHTF18/ING5/WEE1/E2F8/GL…
3	GO:0045814	negative regulation of gene expression, epigenetic	BP	1.63e-07	80	DNMT3A/ZNF445/HNRNPU/BMI1/CDK2/SCMH1/TRIM37/SIN3A/LMNB1/PHF2/DNMT1/TRIM27/SETDB1/TPR/DYRK1A/BRCA1/HDAC6/PCGF5/PHF19/UHRF1/HELLS/SETDB2/METTL4/MTA1/SAMD1/MECP2/PPHLN1/SMCHD1/CTCF/HMGB1/YTHDC1/TASOR/HAT1/SMARCA5/ARB2A/SMYD5/BAHD1/CBX3/PHF8/SUZ12/PIWIL2/HDAC2/L3MBTL3/EHMT1/CENPV/HDAC9/EZH1/MORC2/SUV39H2/SIRT1/POLE3/KDM1A/L3MBTL1/TDRD9/EPC1/RIF1/KMT2A/CHEK1/RBM15/MACROH2A2/RBM15B/BEND3/ATRX/SUV39H1/R…
3	GO:0045005	DNA-templated DNA replication maintenance of fidelity	BP	1.63e-07	44	PARP1/NUCKS1/RECQL/TIMELESS/ZRANB3/BLM/SLFN11/BRCA1/MCM8/CENPS/DDX11/SMARCAL1/GEN1/EME1/MMS22L/DNA2/PRIMPOL/NBN/POLQ/RBBP8/BRCA2/SETMAR/MRE11/WRN/MUS81/DONSON/POLG/POLE/FAM111A/FBH1/PCNA/TRAIP/FANCM/TONSL/ATR/EXD2/RFWD3/RTEL1/BARD1/RAD51/ATRX/ETAA1/BOD1L1/POLD1
3	GO:0000075	cell cycle checkpoint signaling	BP	1.63e-07	114	MDC1/RHNO1/XPC/CENPF/TIMELESS/MBTPS1/DTL/GTSE1/TP53BP1/CDK2/CDCA8/MSH2/KNTC1/ATF2/HASPIN/CASP2/RAD1/NUF2/CDKN1B/BLM/SPC24/ATM/BRIP1/E2F7/TPR/TTI1/BUB1B/ABRAXAS1/BRCA1/BUB1/MBTPS2/CEP63/TOPBP1/RNASEH2B/FBXO31/GEN1/UIMC1/EME1/EIF2AK4/DNA2/CDK5RAP2/KLHL22/FBXO4/FANCD2/CDK1/CDC5L/USP28/NBN/ORC1/SPDL1/TIPRL/MAD2L1/TRIP13/RBBP8/NDC80/PLK1/INTS3/ZNF830/BRCA2/SETMAR/NABP2/RPA2/MRE11/ZWINT/TTK/ZWILCH/RAD1…
3	GO:0031023	microtubule organizing center organization	BP	1.95e-07	93	PDE4DIP/MDM1/CEP68/NUP62/ALMS1/PKD2/CEP120/HAUS4/NEK2/CEP192/BBS4/C2CD3/CCP110/CDK2/TRIM37/CEP250/ODF2/KIAA0753/XPO1/CEP85/KIAA1614/CNTLN/UBXN2B/CEP135/CENPJ/BRCA1/SGO1/SDCCAG8/KIF3B/CCDC57/PPP1R12A/CEP63/CROCC/GEN1/FES/TMEM67/TUBE1/CDK5RAP2/HAUS8/HAUS1/CDK1/UVRAG/POC1B/CEP152/GCC2/STIL/CLASP1/DZIP1/NDC80/PLK1/CNTROB/CHD3/BRCA2/KIF11/SSX2IP/HAUS5/PLK4/RBM14/PCM1/CEP72/NUBP1/CTNNB1/XRCC2/CHMP3/CEP…
3	GO:0051236	establishment of RNA localization	BP	3.14e-07	95	ALKBH5/NUP62/KHDRBS1/DHX9/CPSF6/XPO1/AAAS/POLDIP3/G3BP2/ATM/KHSRP/TPR/NUP107/HHEX/ATXN2/FXR1/NUP133/TERF1/PEG10/UPF1/HNRNPA1L2/CASC3/RANBP17/SMG7/TOMM20/HNRNPA2B1/FXR2/SRSF7/NUP93/NUP43/YTHDC1/NCBP2/PARP11/CHTOP/NPIPA1/TNKS/NUP42/FLOT1/SETD2/SLBP/NUP155/THOC5/NUP214/ZC3H11A/KPNB1/NUP54/IWS1/AHCTF1/MCM3AP/SRSF3/NUP85/SENP2/POM121C/SSB/PNPT1/ATR/CKAP5/SEH1L/RFTN2/THOC3/NUP160/GLE1/YBX1/NUP98/RBM15B…
3	GO:0044786	cell cycle DNA replication	BP	3.18e-07	37	FBXO5/DBF4B/BLM/MCM3/MCM2/E2F7/LIG1/MCM4/TERF1/UPF1/MCM6/DNA2/POLA1/FGFR1/INO80/ZNF830/BRCA2/DBF4/ATAD5/WRN/CDC7/DONSON/TERF2/PCNA/WIZ/CDC45/TK1/GINS3/RTEL1/CDT1/GINS1/RAD51/ATRX/E2F8/FEN1/GMNN/BCL6
3	GO:0007091	metaphase/anaphase transition of mitotic cell cycle	BP	3.56e-07	64	SMARCD1/CENPF/FBXO5/SMARCB1/CDCA8/KNTC1/NEK6/HASPIN/NUF2/SMARCE1/SPC24/ATM/TPR/BUB1B/ACTL6A/BUB1/ESPL1/DPF2/BCL7A/SMARCC2/GEN1/RAD21/CDK5RAP2/KLHL22/SMARCA2/SPDL1/MAD2L1/TRIP13/NDC80/PLK1/SMARCD3/ZWINT/TTK/ZWILCH/DLGAP5/SPC25/SMARCC1/CDC6/PHF10/BUB3/ARID1A/ANAPC5/UBE2C/ARID2/SMARCD2/KNL1/CDC27/HECW2/AURKB/CENPE/MAD2L1BP/ANAPC1/INCENP/CDC23/ARID1B/TACC3/SMARCA4/PCID2/PSMG2/XRCC3/MAD2L2/CCNB1/APC/P…
3	GO:1901988	negative regulation of cell cycle phase transition	BP	4e-07	141	MDC1/FBXO7/KANK2/RHNO1/PKD2/XPC/CENPF/FBXO5/TIMELESS/MBTPS1/DTL/GTSE1/TP53BP1/CDK2/CDCA8/MSH2/KNTC1/ATF2/HASPIN/CASP2/BCL2/RAD1/NUF2/CDKN1B/BTN2A2/BLM/JADE1/SPC24/ATM/BRIP1/E2F7/TPR/TTI1/SLFN11/BUB1B/APBB1/ABRAXAS1/BRCA1/BUB1/CTDSP2/MBTPS2/CEP63/METTL13/PRMT2/TOPBP1/RNASEH2B/FBXO31/GEN1/UIMC1/RAD21/EME1/EIF2AK4/DNA2/CDK5RAP2/CTDSP1/KLHL22/FBXO4/FANCD2/CDK1/CDC5L/USP28/ACVR1/NBN/ORC1/SPDL1/TIPRL/M…
3	GO:0090329	regulation of DNA-templated DNA replication	BP	4.41e-07	38	FBXO5/TIMELESS/CDK2/DBF4B/KAT7/POLG2/BLM/MCM3/MCM2/E2F7/SLFN11/MCM4/MCM6/RFC5/METTL4/MCM5/MCM7/NBN/FGFR1/DSCC1/INO80/RFC3/DBF4/CIZ1/CDC7/RFC4/LIG3/PCNA/WIZ/RFC2/CDT1/TICRR/ATRX/CHTF18/E2F8/GMNN/WRNIP1/BCL6
3	GO:0071103	DNA conformation change	BP	5.47e-07	62	ABL1/RECQL/DHX9/POT1/RAD54B/TOP2A/ZRANB3/TOP3A/BLM/MCM3/BRIP1/MCM2/HHEX/MCM8/MCM4/UPF1/DDX11/MCM6/ERCC3/RFC5/HMGB2/DHX30/MCM5/DNA2/MCM7/HNRNPA2B1/MTERF1/NBN/POLQ/ZGRF1/HMGB1/DSCC1/RFC3/CHD1L/DDX12P/MRE11/XRCC5/WRN/SETX/TOP2B/RFC4/GINS4/ASCC1/FBH1/ERCC2/CDC45/FANCM/GINS3/RTEL1/RFC2/GINS1/RAD51/TWNK/CHTF18/DHX36/GINS2/RECQL4/G3BP1/CHD8/WRNIP1/HMGB3/MNAT1
3	GO:0071897	DNA biosynthetic process	BP	5.53e-07	108	NEK2/HNRNPU/CENPF/POT1/DTL/TK2/KAT7/POLG2/PARP3/PARN/JADE1/LIN9/POLK/POLI/ATM/LIG1/NVL/CYP1B1/TERF1/CHRAC1/PDGFB/TYMS/RFC5/PRIMPOL/POLA1/FBXO4/USP1/HROB/HNRNPA2B1/FGF2/CCNA2/POLQ/DSCC1/ACD/POLD3/RFC3/HNRNPD/MRE11/HSP90AB1/POLM/XRCC5/TNKS/WRN/RFC1/SRC/RPA1/PTK2B/ZBTB1/CTNNB1/POLG/RFC4/PTGES3/POLE/MAPKAPK5/NFATC1/TERF2/DCP2/TP53/LIG3/SIRT1/PCNA/PARM1/SMOC2/PDGFRB/PARP4/POLE3/HNRNPC/RRM1/RRM2B/TK1/S…
3	GO:0032392	DNA geometric change	BP	7.16e-07	58	RECQL/DHX9/POT1/RAD54B/TOP2A/ZRANB3/BLM/MCM3/BRIP1/MCM2/MCM8/MCM4/UPF1/DDX11/MCM6/ERCC3/RFC5/HMGB2/DHX30/MCM5/DNA2/MCM7/HNRNPA2B1/MTERF1/NBN/POLQ/ZGRF1/HMGB1/DSCC1/RFC3/CHD1L/DDX12P/MRE11/XRCC5/WRN/SETX/RFC4/GINS4/ASCC1/FBH1/ERCC2/CDC45/FANCM/GINS3/RTEL1/RFC2/GINS1/RAD51/TWNK/CHTF18/DHX36/GINS2/RECQL4/G3BP1/CHD8/WRNIP1/HMGB3/MNAT1
3	GO:0033045	regulation of sister chromatid segregation	BP	7.66e-07	68	SMARCD1/HNRNPU/CENPF/FBXO5/SMARCB1/CDCA8/KNTC1/NEK6/HASPIN/NUF2/SMARCE1/SPC24/ATM/TPR/BUB1B/ACTL6A/BUB1/ESPL1/DPF2/BCL7A/SMARCC2/GEN1/RAD21/CDK5RAP2/KLHL22/CDK1/SMARCA2/SPDL1/MAD2L1/TRIP13/NDC80/PLK1/SMARCD3/ZWINT/TTK/ZWILCH/DLGAP5/RMI2/SPC25/SMARCC1/CDC6/PHF10/BUB3/ARID1A/ANAPC5/UBE2C/ARID2/SMARCD2/KNL1/CDC27/HECW2/AURKB/CENPE/MAD2L1BP/ANAPC1/INCENP/CDC23/ARID1B/TACC3/SMARCA4/PCID2/PSMG2/XRCC3/N…
3	GO:0033260	nuclear DNA replication	BP	7.75e-07	34	DBF4B/BLM/MCM3/MCM2/LIG1/MCM4/TERF1/UPF1/MCM6/DNA2/POLA1/FGFR1/INO80/ZNF830/BRCA2/DBF4/ATAD5/WRN/CDC7/DONSON/TERF2/PCNA/WIZ/CDC45/TK1/GINS3/RTEL1/CDT1/GINS1/RAD51/ATRX/FEN1/GMNN/BCL6
3	GO:0030071	regulation of mitotic metaphase/anaphase transition	BP	8.78e-07	61	SMARCD1/CENPF/FBXO5/SMARCB1/CDCA8/KNTC1/NEK6/HASPIN/NUF2/SMARCE1/SPC24/ATM/TPR/BUB1B/ACTL6A/BUB1/ESPL1/DPF2/BCL7A/SMARCC2/GEN1/RAD21/CDK5RAP2/KLHL22/SMARCA2/SPDL1/MAD2L1/TRIP13/NDC80/PLK1/SMARCD3/ZWINT/TTK/ZWILCH/DLGAP5/SPC25/SMARCC1/CDC6/PHF10/BUB3/ARID1A/ANAPC5/UBE2C/ARID2/SMARCD2/KNL1/HECW2/AURKB/CENPE/MAD2L1BP/INCENP/CDC23/ARID1B/SMARCA4/PCID2/PSMG2/XRCC3/MAD2L2/CCNB1/APC/PBRM1
3	GO:0050657	nucleic acid transport	BP	1e-06	92	ALKBH5/NUP62/KHDRBS1/DHX9/CPSF6/XPO1/AAAS/POLDIP3/G3BP2/KHSRP/TPR/NUP107/HHEX/ATXN2/FXR1/NUP133/PEG10/UPF1/HNRNPA1L2/CASC3/RANBP17/SMG7/TOMM20/HNRNPA2B1/FXR2/SRSF7/NUP93/NUP43/YTHDC1/NCBP2/PARP11/CHTOP/NPIPA1/TNKS/NUP42/FLOT1/SETD2/SLBP/NUP155/THOC5/NUP214/ZC3H11A/KPNB1/NUP54/IWS1/AHCTF1/MCM3AP/SRSF3/NUP85/SENP2/POM121C/SSB/PNPT1/CKAP5/SEH1L/RFTN2/THOC3/NUP160/GLE1/YBX1/NUP98/RBM15B/UPF3B/FMR1/DD…
3	GO:0050658	RNA transport	BP	1e-06	92	ALKBH5/NUP62/KHDRBS1/DHX9/CPSF6/XPO1/AAAS/POLDIP3/G3BP2/KHSRP/TPR/NUP107/HHEX/ATXN2/FXR1/NUP133/PEG10/UPF1/HNRNPA1L2/CASC3/RANBP17/SMG7/TOMM20/HNRNPA2B1/FXR2/SRSF7/NUP93/NUP43/YTHDC1/NCBP2/PARP11/CHTOP/NPIPA1/TNKS/NUP42/FLOT1/SETD2/SLBP/NUP155/THOC5/NUP214/ZC3H11A/KPNB1/NUP54/IWS1/AHCTF1/MCM3AP/SRSF3/NUP85/SENP2/POM121C/SSB/PNPT1/CKAP5/SEH1L/RFTN2/THOC3/NUP160/GLE1/YBX1/NUP98/RBM15B/UPF3B/FMR1/DD…
3	GO:0044784	metaphase/anaphase transition of cell cycle	BP	1.02e-06	64	SMARCD1/CENPF/FBXO5/SMARCB1/CDCA8/KNTC1/NEK6/HASPIN/NUF2/SMARCE1/SPC24/ATM/TPR/BUB1B/ACTL6A/BUB1/ESPL1/DPF2/BCL7A/SMARCC2/GEN1/RAD21/CDK5RAP2/KLHL22/SMARCA2/SPDL1/MAD2L1/TRIP13/NDC80/PLK1/SMARCD3/ZWINT/TTK/ZWILCH/DLGAP5/SPC25/SMARCC1/CDC6/PHF10/BUB3/ARID1A/ANAPC5/UBE2C/ARID2/SMARCD2/KNL1/CDC27/HECW2/AURKB/CENPE/MAD2L1BP/ANAPC1/INCENP/CDC23/ARID1B/TACC3/SMARCA4/PCID2/PSMG2/XRCC3/MAD2L2/CCNB1/APC/P…
3	GO:0031297	replication fork processing	BP	1.04e-06	38	PARP1/NUCKS1/RECQL/ZRANB3/BLM/BRCA1/CENPS/DDX11/SMARCAL1/GEN1/EME1/MMS22L/DNA2/PRIMPOL/NBN/POLQ/RBBP8/BRCA2/SETMAR/MRE11/WRN/MUS81/DONSON/FAM111A/FBH1/PCNA/TRAIP/FANCM/TONSL/ATR/EXD2/RFWD3/RTEL1/BARD1/RAD51/ATRX/ETAA1/BOD1L1
3	GO:0006282	regulation of DNA repair	BP	1.54e-06	120	PARP1/TAF6/XRCC1/SMARCD1/ABL1/SLF2/DHX9/TIMELESS/RAD51AP1/POT1/SPIDR/NSD2/SMARCB1/TP53BP1/OGG1/YEATS4/KAT7/PARP3/FOXM1/DEK/SLF1/KLHL15/SMARCE1/ABRAXAS1/BRCA1/ACTL6A/DPF2/BCL7A/SMARCC2/DDX11/RAD52/TAF5L/UIMC1/WDR48/MORF4L1/USP1/BRD8/SMARCA2/USP22/SMCHD1/POLQ/HMGB1/INO80/SMARCD3/SETMAR/PARPBP/EPC2/RPA2/SUPT7L/CCDC117/CBX8/ZCWPW1/TRRAP/SHLD2/RMI2/TOP2B/FIGNL1/SETD2/TADA1/SMARCC1/EP400/TERF2/FBH1/MCR…
3	GO:2001251	negative regulation of chromosome organization	BP	1.6e-06	62	PARP1/XRCC1/HNRNPU/CENPF/FBXO5/POT1/CDCA8/KNTC1/TOP2A/HASPIN/NUF2/BAZ1B/SPC24/ATM/TPR/BUB1B/BUB1/ESPL1/TERF1/GEN1/RAD21/CDK5RAP2/KLHL22/NBN/SPDL1/MAD2L1/TRIP13/NDC80/ACD/PLK1/SETMAR/SMARCA5/ZWINT/TTK/ZWILCH/TNKS/SLX4/SRC/SPC25/TERF2/DCP2/TP53/HNRNPC/BUB3/KNL1/AURKB/EXOSC10/RTEL1/MAD2L1BP/ATRX/INCENP/PCID2/PSMG2/SMG6/XRCC3/MAD2L2/ERCC4/CCNB1/HNRNPA1/MNAT1/NAT10/APC
3	GO:0007093	mitotic cell cycle checkpoint signaling	BP	2.45e-06	87	MDC1/XPC/CENPF/MBTPS1/DTL/GTSE1/CDK2/CDCA8/MSH2/KNTC1/ATF2/HASPIN/CASP2/NUF2/CDKN1B/BLM/SPC24/ATM/E2F7/TPR/BUB1B/ABRAXAS1/BRCA1/BUB1/MBTPS2/TOPBP1/FBXO31/GEN1/UIMC1/EME1/CDK5RAP2/KLHL22/FANCD2/CDK1/NBN/ORC1/SPDL1/MAD2L1/TRIP13/RBBP8/NDC80/PLK1/INTS3/ZNF830/SETMAR/NABP2/RPA2/MRE11/ZWINT/TTK/ZWILCH/RAD17/SDE2/CLSPN/MUS81/DONSON/SPC25/CDC6/TP53/BUB3/INIP/BABAM2/KNL1/PRKDC/CHEK2/RFWD3/AURKB/CHEK1/BAR…
3	GO:0051028	mRNA transport	BP	2.45e-06	77	ALKBH5/NUP62/DHX9/XPO1/AAAS/POLDIP3/G3BP2/KHSRP/TPR/NUP107/HHEX/FXR1/NUP133/PEG10/UPF1/HNRNPA1L2/CASC3/RANBP17/SMG7/HNRNPA2B1/FXR2/SRSF7/NUP93/NUP43/YTHDC1/NCBP2/PARP11/CHTOP/NPIPA1/TNKS/NUP42/SETD2/SLBP/NUP155/THOC5/NUP214/ZC3H11A/NUP54/IWS1/AHCTF1/MCM3AP/SRSF3/NUP85/SENP2/POM121C/SEH1L/THOC3/NUP160/GLE1/NUP98/RBM15B/UPF3B/FMR1/DDX39B/POM121/NCBP3/QKI/LRPPRC/NUP188/SRSF1/PCID2/NUP35/THOC2/SMG6/N…
3	GO:2000779	regulation of double-strand break repair	BP	2.45e-06	80	PARP1/SMARCD1/ABL1/SLF2/TIMELESS/RAD51AP1/POT1/SPIDR/NSD2/SMARCB1/TP53BP1/OGG1/YEATS4/PARP3/FOXM1/DEK/SLF1/KLHL15/SMARCE1/ACTL6A/DPF2/BCL7A/SMARCC2/DDX11/WDR48/MORF4L1/BRD8/SMARCA2/SMCHD1/POLQ/SMARCD3/SETMAR/PARPBP/EPC2/RPA2/ZCWPW1/TRRAP/SHLD2/RMI2/TOP2B/FIGNL1/SETD2/SMARCC1/EP400/FBH1/SIRT1/PHF10/VPS72/ING3/ARID1A/HDGFL2/TWIST1/FUS/AUNIP/PIAS4/ARID2/SMARCD2/KDM1A/ATR/RADX/CYREN/PRKDC/EPC1/RIF1/C…
3	GO:1902099	regulation of metaphase/anaphase transition of cell cycle	BP	2.63e-06	61	SMARCD1/CENPF/FBXO5/SMARCB1/CDCA8/KNTC1/NEK6/HASPIN/NUF2/SMARCE1/SPC24/ATM/TPR/BUB1B/ACTL6A/BUB1/ESPL1/DPF2/BCL7A/SMARCC2/GEN1/RAD21/CDK5RAP2/KLHL22/SMARCA2/SPDL1/MAD2L1/TRIP13/NDC80/PLK1/SMARCD3/ZWINT/TTK/ZWILCH/DLGAP5/SPC25/SMARCC1/CDC6/PHF10/BUB3/ARID1A/ANAPC5/UBE2C/ARID2/SMARCD2/KNL1/HECW2/AURKB/CENPE/MAD2L1BP/INCENP/CDC23/ARID1B/SMARCA4/PCID2/PSMG2/XRCC3/MAD2L2/CCNB1/APC/PBRM1
3	GO:0006403	RNA localization	BP	3.07e-06	109	ALKBH5/NUP62/KHDRBS1/HNRNPU/DHX9/CPSF6/XPO1/AAAS/PARN/POLDIP3/G3BP2/ATM/KHSRP/TPR/NUP107/HHEX/ATXN2/FXR1/NUP133/MEX3D/TERF1/PEG10/UPF1/HNRNPA1L2/CASC3/RANBP17/BICD1/SMG7/TOMM20/HNRNPA2B1/PUM2/FXR2/SRSF7/NUP93/NUP43/YTHDC1/NCBP2/PARP11/CHTOP/NPIPA1/TNKS/NUP42/FLOT1/SETD2/SLBP/NUP155/THOC5/DCP2/NUP214/ZC3H11A/KPNB1/NUP54/IWS1/AHCTF1/MCM3AP/SRSF3/NUP85/SENP2/POM121C/SSB/YY1/PNPT1/ATR/CKAP5/SEH1L/RFT…
3	GO:0040029	epigenetic regulation of gene expression	BP	3.65e-06	114	SMARCD1/DNMT3A/SPHK2/ZNF445/HNRNPU/BMI1/SMARCB1/CDK2/SCMH1/TRIM37/USP21/SIN3A/ATF2/KAT7/LMNB1/PHF2/DNMT1/TRIM27/SETDB1/TPR/DYRK1A/BRCA1/ARID4B/HDAC6/PCGF5/PHF19/UHRF1/HELLS/SETDB2/CTCFL/METTL4/MTA1/SAMD1/MECP2/PPHLN1/SMCHD1/TASP1/DDB1/CTCF/HMGB1/METTL23/YTHDC1/TASOR/HAT1/SMARCA5/ARB2A/SMYD5/CGGBP1/BAHD1/RBM14/CBX3/PHF8/SUZ12/PIWIL2/HDAC2/L3MBTL3/EHMT1/CENPV/HDAC9/EZH1/MORC2/SUV39H2/TP53/SIRT1/VPS…
3	GO:0090068	positive regulation of cell cycle process	BP	3.76e-06	129	NUP62/RHNO1/NCAPD2/CEP120/SLF2/HNRNPU/FBXO5/RAD51AP1/DTL/CIT/CDK4/CDCA8/DBF4B/AKT1/NUDT16/SIN3A/SPAG5/NCAPH/SMC6/SLF1/UBXN2B/CENPJ/E2F7/TPR/KIF3B/KIF14/BUB1/SMC4/ESPL1/PDGFB/NUSAP1/DDX11/GEN1/RAD21/SMC2/KIF23/CDC25C/CDK1/SPAST/LSM11/CSPP1/FGFR1/SMC5/RACGAP1/PKP4/INSR/RAD18/STIL/NCAPG2/MAD2L1/NDC80/IGF1R/INO80/ECT2/SMARCD3/DBF4/CCND3/USP19/ATAD5/PLK4/CDC14A/PIWIL2/LRP5/RAD51C/STXBP4/DLGAP5/CDC73/C…
3	GO:0007062	sister chromatid cohesion	BP	4.89e-06	41	POGZ/SLF2/HASPIN/STAG3/SLF1/BUB1B/SGO1/BUB1/ESPL1/PDS5B/DDX11/SGO2/RAD21/MAU2/SMC5/CTCF/ESCO2/DSCC1/PLK1/SMC3/MCMBP/DDX12P/MRE11/TNKS/BOD1/RAD51C/CTNNB1/TENT4A/AXIN2/SMC1A/ESCO1/STAG1/ATRX/CDCA5/STAG2/NIPBL/FEN1/PHB2/SMC1B/PDS5A/KIF22
3	GO:0001667	ameboidal-type cell migration	BP	4.89e-06	208	SRGAP2/PATZ1/MIA3/FUT8/KANK2/ARSB/SMAD4/SERPINF1/WDPCP/AKT3/ABL1/GNA13/PKN1/NR2F2/PRR5L/PRKD1/AKT1/SEMA4F/P2RX4/SYNJ2BP/SMURF2/NF1/TNS1/HYAL2/PIK3R3/PTPRM/PLXND1/CD40/TNFSF12/FN1/BCAS3/HDAC6/CYP1B1/SEMA4C/ENPP2/MAP3K3/TMEM201/PLPP3/MEGF8/SEMA5B/PTP4A3/ZEB2/PDGFB/VASH1/SEMA6C/PTK2/TIMP1/LOXL2/AMOT/IQSEC1/FGF2/MECP2/ITGA4/ACVR1/NRP2/FGFR1/FGF7/CLASP1/ADGRA2/MAP2K5/SPRED1/ITGB3/HMGB1/TESK1/CDH2/CTSH…
3	GO:0045787	positive regulation of cell cycle	BP	6.84e-06	158	NUP62/RHNO1/NCAPD2/CEP120/ABL1/SLF2/HNRNPU/FBXO5/RAD51AP1/DTL/CIT/CDK4/CDCA8/DBF4B/AKT1/NUDT16/CCPG1/LRP6/SIN3A/SPAG5/NCAPH/SMC6/SLF1/UBXN2B/RARA/CENPJ/E2F7/TPR/MEIS2/BCL2L11/KIF3B/KIF14/BUB1/SMC4/CCDC57/ESPL1/PDGFB/NUSAP1/DDX11/GEN1/RAD21/SMC2/STAT5B/TTL/KIF23/CDC25C/CDK1/SPAST/USP22/LSM11/CSPP1/FGFR1/SMC5/RACGAP1/PKP4/CCNY/INSR/RAD18/STIL/NCAPG2/MAD2L1/NDC80/IGF1R/TRIM32/INO80/ECT2/SMARCD3/BRCA…
3	GO:0030198	extracellular matrix organization	BP	7.54e-06	161	RUNX1/CRTAP/MELTF/P4HA1/COLGALT1/LOXL3/SMAD4/ABL1/MMP14/FKRP/LOXL1/PLOD3/PBXIP1/MPV17/NTN4/POMGNT1/FBLN1/CCDC80/NF1/LAMC1/COL9A2/SULF1/ABI3BP/CREB3L1/TMEM38B/LAMB2/CYP1B1/EMILIN1/ANTXR1/DDR1/LOXL2/EFEMP2/OLFML2B/MMP19/MMP7/CTSS/DAG1/SLC2A10/LOXL4/FKBP10/CLASP1/ITGB3/POSTN/RECK/LAMB1/FBLN5/NFKB2/PHLDB1/TLL2/ADAMTS16/SFRP2/AGT/COL8A1/COL10A1/SERPINF2/ADAMTS5/FLOT1/BMP1/LRP1/ADAMTS6/COL4A4/ST7/COL4A…
3	GO:0031507	heterochromatin formation	BP	7.76e-06	61	DNMT3A/HNRNPU/CDK2/SCMH1/SIN3A/LMNB1/PHF2/DNMT1/SETDB1/TPR/DYRK1A/BRCA1/PCGF5/UHRF1/HELLS/SETDB2/SAMD1/MECP2/PPHLN1/SMCHD1/HMGB1/YTHDC1/TASOR/HAT1/SMARCA5/ARB2A/BAHD1/CBX3/PHF8/SUZ12/PIWIL2/HDAC2/L3MBTL3/EHMT1/CENPV/EZH1/MORC2/SIRT1/POLE3/KDM1A/L3MBTL1/TDRD9/RIF1/KMT2A/RBM15/RBM15B/BEND3/ATRX/SUV39H1/RLIM/MPHOSPH8/ATF7IP2/LMNB2/TET1/ZNF304/KDM5A/PPM1D/LRIF1/METTL3/TRIM28/BCL6
3	GO:0007051	spindle organization	BP	8.1e-06	110	MAP1S/NUP62/CEP120/SUN2/HAUS4/NEK2/CEP192/HNRNPU/FBXO5/PIBF1/CDCA8/MLH1/NEK6/TUBB/SPAG5/NUF2/LZTS2/KIF4A/AAAS/PARP3/STMN1/CENPJ/TPR/ABRAXAS1/KIFC1/EFHC1/KIF3B/ESPL1/UHRF1/TPX2/CEP63/ASPM/CHMP7/HAUS8/TACC1/KIF23/CCSAP/CENPH/HAUS1/SPAST/UVRAG/RACGAP1/DDB1/LSM14A/STIL/CLASP1/RNF4/NDC80/PLK1/INO80/CHD3/CEP126/SMC3/KIF11/PCNT/HAUS5/PRC1/TTK/TUBGCP6/KNSTRN/TNKS/CEP72/DLGAP5/CHMP3/CSNK1D/CCNB2/SPICE1/SP…
3	GO:0045786	negative regulation of cell cycle	BP	8.81e-06	189	MDC1/FBXO7/MDM1/KANK2/TAF6/RHNO1/ANGEL2/PKD2/NEK2/ABL1/XPC/CENPF/FBXO5/NR2F2/TIMELESS/MBTPS1/TSPYL2/DTL/GTSE1/CCP110/TP53BP1/CDK2/TRIM37/CDCA8/MSH2/KNTC1/ATF2/CASP3/HASPIN/CASP2/BCL2/RAD1/NUF2/CDKN1B/BTN2A2/RUNX3/BLM/JADE1/BAZ1B/SPC24/ATM/BRIP1/E2F7/TPR/TTI1/SLFN11/BUB1B/APBB1/ABRAXAS1/BRCA1/HHEX/BUB1/CTDSP2/LIF/ESPL1/MBTPS2/TERF1/CEP63/METTL13/PRMT2/TOPBP1/RNASEH2B/FBXO31/GEN1/UIMC1/RAD21/EME1/T…
3	GO:0042770	signal transduction in response to DNA damage	BP	8.89e-06	107	PTTG1IP/MDC1/RHNO1/SOX4/ABL1/XPC/MBTPS1/DTL/GTSE1/TP53BP1/CDK2/MSH2/CASP9/ATF2/CASP2/RAD1/CDKN1B/FOXM1/SPRED2/GRB2/BLM/ATM/BRIP1/HIC1/E2F7/TTI1/DYRK1A/ABRAXAS1/BRCA1/MBTPS2/CEP63/TOPBP1/RNASEH2B/FBXO31/UIMC1/EME1/EIF2AK4/TFAP4/FBXO4/FANCD2/CDK1/CDC5L/USP28/NBN/MDM4/BID/TIPRL/SPRED1/PLK1/MAP2K6/ZNF830/BRCA2/RPA2/MRE11/ATAD5/RAD17/MAPK12/SDE2/CCAR2/CLSPN/MUS81/INTS7/DONSON/TP53/SIRT1/TWIST1/CRY1/BA…
3	GO:0043062	extracellular structure organization	BP	9.25e-06	161	RUNX1/CRTAP/MELTF/P4HA1/COLGALT1/LOXL3/SMAD4/ABL1/MMP14/FKRP/LOXL1/PLOD3/PBXIP1/MPV17/NTN4/POMGNT1/FBLN1/CCDC80/NF1/LAMC1/COL9A2/SULF1/ABI3BP/CREB3L1/TMEM38B/LAMB2/CYP1B1/EMILIN1/ANTXR1/DDR1/LOXL2/EFEMP2/OLFML2B/MMP19/MMP7/CTSS/DAG1/SLC2A10/LOXL4/FKBP10/CLASP1/ITGB3/POSTN/RECK/LAMB1/FBLN5/NFKB2/PHLDB1/TLL2/ADAMTS16/SFRP2/AGT/COL8A1/COL10A1/SERPINF2/ADAMTS5/FLOT1/BMP1/LRP1/ADAMTS6/COL4A4/ST7/COL4A…
3	GO:1901991	negative regulation of mitotic cell cycle phase transition	BP	1.09e-05	101	FBXO7/KANK2/PKD2/CENPF/FBXO5/MBTPS1/DTL/GTSE1/CDK2/CDCA8/KNTC1/HASPIN/CASP2/BCL2/NUF2/CDKN1B/BTN2A2/BLM/JADE1/SPC24/ATM/E2F7/TPR/SLFN11/BUB1B/ABRAXAS1/BRCA1/BUB1/CTDSP2/MBTPS2/PRMT2/TOPBP1/FBXO31/GEN1/UIMC1/RAD21/CDK5RAP2/CTDSP1/KLHL22/CDK1/ACVR1/NBN/ORC1/SPDL1/MAD2L1/TRIP13/RBBP8/NDC80/PLK1/INTS3/ZNF830/DACT1/NABP2/RPA2/MRE11/ZWINT/TTK/ZWILCH/RAD17/SDE2/CLSPN/CDC73/DONSON/SPC25/CDC6/TP53/BUB3/IN…
3	GO:0044839	cell cycle G2/M phase transition	BP	1.13e-05	87	KHDRBS1/CENPF/FBXO5/MBTPS1/DTL/CDK2/CDK4/DBF4B/SIN3A/FOXM1/BLM/ATM/FBXL7/ABRAXAS1/BRCA1/KIF14/CCDC57/MBTPS2/TOPBP1/RNASEH2B/UIMC1/RAD21/CALM2/CDC25C/CDK1/NBN/ORC1/CCNA2/CCNY/RBBP8/NDC80/PLK1/SMARCD3/INTS3/ZNF830/NABP2/MRE11/ATAD5/CDK14/RAD17/CLSPN/RAD51C/STOX1/CDC7/DONSON/PBX1/CCNB2/PKIA/AURKA/MASTL/CDC6/TP53/INIP/RRM1/BABAM2/RRM2B/APP/PLCB1/CHEK2/BRD4/ING4/AURKB/CHEK1/BARD1/TAOK2/FZR1/TICRR/GPR1…
3	GO:0045229	external encapsulating structure organization	BP	1.17e-05	161	RUNX1/CRTAP/MELTF/P4HA1/COLGALT1/LOXL3/SMAD4/ABL1/MMP14/FKRP/LOXL1/PLOD3/PBXIP1/MPV17/NTN4/POMGNT1/FBLN1/CCDC80/NF1/LAMC1/COL9A2/SULF1/ABI3BP/CREB3L1/TMEM38B/LAMB2/CYP1B1/EMILIN1/ANTXR1/DDR1/LOXL2/EFEMP2/OLFML2B/MMP19/MMP7/CTSS/DAG1/SLC2A10/LOXL4/FKBP10/CLASP1/ITGB3/POSTN/RECK/LAMB1/FBLN5/NFKB2/PHLDB1/TLL2/ADAMTS16/SFRP2/AGT/COL8A1/COL10A1/SERPINF2/ADAMTS5/FLOT1/BMP1/LRP1/ADAMTS6/COL4A4/ST7/COL4A…
3	GO:0045739	positive regulation of DNA repair	BP	1.34e-05	76	PARP1/XRCC1/SMARCD1/SLF2/DHX9/TIMELESS/RAD51AP1/SPIDR/SMARCB1/YEATS4/PARP3/FOXM1/SLF1/SMARCE1/ABRAXAS1/BRCA1/ACTL6A/DPF2/BCL7A/SMARCC2/DDX11/UIMC1/WDR48/MORF4L1/USP1/BRD8/SMARCA2/SMCHD1/HMGB1/INO80/SMARCD3/SETMAR/EPC2/CCDC117/CBX8/ZCWPW1/TRRAP/SHLD2/TOP2B/SMARCC1/EP400/MCRS1/SIRT1/PCNA/PHF10/HDAC10/VPS72/EYA1/ING3/ARID1A/HDGFL2/FUS/BABAM2/PIAS4/ARID2/SMARCD2/YY1/PRKDC/EPC1/RIF1/PNKP/WAS/FAM168A/K…
3	GO:0032508	DNA duplex unwinding	BP	1.48e-05	52	RECQL/DHX9/POT1/RAD54B/TOP2A/BLM/MCM3/BRIP1/MCM2/MCM8/MCM4/UPF1/DDX11/MCM6/ERCC3/RFC5/DHX30/MCM5/DNA2/MCM7/NBN/POLQ/ZGRF1/DSCC1/RFC3/CHD1L/DDX12P/MRE11/XRCC5/WRN/SETX/RFC4/GINS4/ASCC1/FBH1/ERCC2/CDC45/FANCM/GINS3/RTEL1/RFC2/GINS1/RAD51/TWNK/CHTF18/DHX36/GINS2/RECQL4/G3BP1/CHD8/WRNIP1/MNAT1
3	GO:0006270	DNA replication initiation	BP	2.14e-05	29	PRIM2/CDK2/KAT7/ORC3/MCM3/MCM2/PRIM1/MCM4/TOPBP1/MCM6/MCM5/ORC2/MCM7/POLA1/NBN/ORC1/ORC6/CIZ1/CDC6/LRWD1/CDC45/MCM10/GINS3/CDT1/POLA2/TICRR/NOC3L/GMNN/WRNIP1
3	GO:0060562	epithelial tube morphogenesis	BP	2.23e-05	163	SIX4/IFT172/TEAD2/SIX1/CEP290/IFT52/CTSZ/PKD2/SMAD4/ABL1/MMP14/HS2ST1/BBS4/GNA13/CLUAP1/C2CD3/TIMELESS/TCTN1/PRKACA/LEF1/CASP3/CTHRC1/BCL2/LZTS2/APAF1/BBS5/MDK/PTCH1/RARA/PLXND1/AHI1/FZD1/NOTCH4/SEMA4C/TULP3/SPRY2/MEGF8/DVL2/SETDB2/PRKACB/IFT122/DVL3/PPP3R1/DDR1/ARL13B/FGF2/CSF1/PLXNB2/DCHS1/ACVR1/MED12/DAG1/PODXL/STIL/BRD2/CTSH/LAMA5/NRP1/LMO4/CXCR4/FUZ/ADAMTS16/NKX3-1/CDK20/GPC3/SFRP2/AGT/TBX3/…
3	GO:0021915	neural tube development	BP	2.34e-05	88	IFT140/IFT172/TEAD2/IFT52/PKD2/WDR19/WDPCP/ABL1/BBS4/CLUAP1/C2CD3/BMI1/PLOD3/TCTN1/GPR161/PRKACA/RPGRIP1L/NF1/CASP3/CTHRC1/APAF1/RNF220/PTCH1/RARA/FZD1/ZNF358/DZIP1L/SEMA4C/NUP133/TULP3/DVL2/PRKACB/IFT122/DVL3/ARL13B/PLXNB2/DCHS1/MED12/STIL/BRD2/LMO4/DACT1/FUZ/CDK20/SFRP2/MTHFD1/MKS1/FZD6/FZD2/SETD2/CHRD/PTK7/MIB1/PAX6/TWIST1/STK4/IFT57/CELSR1/FOXA1/PKD1/ARHGAP35/TSC2/NOTCH1/CC2D2A/TGFB2/PLXNA2/A…
3	GO:0015931	nucleobase-containing compound transport	BP	2.41e-05	120	ALKBH5/NUP62/SLC35B2/KHDRBS1/DHX9/SLC25A42/CPSF6/XPO1/AAAS/SLC35E3/POLDIP3/SLC17A9/G3BP2/KHSRP/TPR/NUP107/HHEX/SLC25A36/ATXN2/FXR1/SLC29A3/NUP133/PEG10/SLC29A1/UPF1/SLC35B3/SLC35B1/HNRNPA1L2/CASC3/RANBP17/ADORA1/SLC25A19/SLC25A4/SMG7/TOMM20/HNRNPA2B1/FXR2/SRSF7/NUP93/NUP43/SLC29A2/ABCD1/YTHDC1/ABCC4/NCBP2/PARP11/CHTOP/NPIPA1/SLC35A5/TNKS/NUP42/SLC19A1/FLOT1/SETD2/SLBP/SLC35B4/NUP155/THOC5/NUP214/…
3	GO:0000082	G1/S transition of mitotic cell cycle	BP	2.68e-05	111	FBXO7/KANK2/SMARCD1/PKD2/KHDRBS1/PTPN6/IQGAP3/GTSE1/SMARCB1/CDK2/CDK4/AKT1/CASP2/BCL2/CDKN1B/BTN2A2/JADE1/SMARCE1/CENPJ/KLF11/ATM/E2F7/SLFN11/ACTL6A/KIF14/CTDSP2/DPF2/USP37/BCL7A/SMARCC2/PRMT2/FBXO31/CTDSP1/E2F3/CDK1/SMARCA2/ACVR1/LSM11/BID/CCNA2/STIL/RBBP8/INO80/SMARCD3/DBF4/DACT1/CCND3/RPA2/PPP3CA/PHF8/CDKN2C/SDE2/CDC73/STOX1/CDC7/DDR2/SMARCC1/POLE/KMT2E/MTBP/CDC6/TP53/SASS6/PHF10/CUL4B/ARID1A/…
3	GO:2000781	positive regulation of double-strand break repair	BP	2.82e-05	54	PARP1/SMARCD1/SLF2/TIMELESS/RAD51AP1/SPIDR/SMARCB1/YEATS4/PARP3/FOXM1/SLF1/SMARCE1/ACTL6A/DPF2/BCL7A/SMARCC2/DDX11/WDR48/MORF4L1/BRD8/SMARCA2/SMCHD1/SMARCD3/SETMAR/EPC2/ZCWPW1/TRRAP/SHLD2/TOP2B/SMARCC1/EP400/SIRT1/PHF10/VPS72/ING3/ARID1A/HDGFL2/FUS/PIAS4/ARID2/SMARCD2/PRKDC/EPC1/RIF1/PNKP/WAS/KMT5C/ARID1B/SMARCA4/MBTD1/MAD2L2/SPIRE2/PBRM1/MRGBP
3	GO:0000086	G2/M transition of mitotic cell cycle	BP	2.84e-05	79	KHDRBS1/CENPF/FBXO5/MBTPS1/DTL/CDK2/CDK4/DBF4B/SIN3A/FOXM1/BLM/ATM/FBXL7/ABRAXAS1/BRCA1/KIF14/CCDC57/MBTPS2/TOPBP1/RNASEH2B/UIMC1/RAD21/CALM2/CDC25C/CDK1/NBN/ORC1/CCNA2/CCNY/RBBP8/PLK1/SMARCD3/INTS3/ZNF830/NABP2/MRE11/CDK14/RAD17/CLSPN/RAD51C/STOX1/CDC7/DONSON/PBX1/PKIA/AURKA/MASTL/CDC6/INIP/RRM1/BABAM2/RRM2B/APP/PLCB1/CHEK2/BRD4/AURKB/CHEK1/BARD1/TAOK2/FZR1/TICRR/GPR132/CALM3/WEE1/ABCB1/LATS1/FO…
3	GO:0044843	cell cycle G1/S phase transition	BP	2.84e-05	122	FBXO7/KANK2/SMARCD1/PKD2/KHDRBS1/PTPN6/IQGAP3/GTSE1/SMARCB1/CDK2/CDK4/AKT1/CASP2/BCL2/CDKN1B/BTN2A2/JADE1/SMARCE1/CENPJ/KLF11/ATM/E2F7/SLFN11/APBB1/ACTL6A/KIF14/CTDSP2/DPF2/USP37/BCL7A/METTL13/SMARCC2/PRMT2/FBXO31/CTDSP1/E2F3/CDK1/SMARCA2/ACVR1/LSM11/BID/CCNA2/STIL/RBBP8/INO80/SMARCD3/DBF4/DACT1/CCND3/RPA2/PPP3CA/TAF1/PHF8/CDKN2C/SDE2/STXBP4/CDC73/STOX1/CDC7/DDR2/SMARCC1/POLE/KMT2E/MTBP/CDC6/TCIM…
3	GO:0051225	spindle assembly	BP	2.96e-05	76	HAUS4/NEK2/CEP192/HNRNPU/FBXO5/PIBF1/CDCA8/MLH1/NEK6/TUBB/SPAG5/LZTS2/KIF4A/AAAS/CENPJ/TPR/ABRAXAS1/KIFC1/KIF3B/UHRF1/TPX2/CEP63/ASPM/CHMP7/HAUS8/KIF23/CCSAP/HAUS1/RACGAP1/DDB1/LSM14A/STIL/CLASP1/RNF4/NDC80/PLK1/INO80/SMC3/KIF11/HAUS5/PRC1/TUBGCP6/TNKS/CHMP3/CSNK1D/CCNB2/SPICE1/AURKA/HAUS2/ARHGEF10/KPNB1/HAUS3/SASS6/WRAP73/SENP6/RCC1/CEP97/CHEK2/TUBGCP4/AURKB/MAP9/SMC1A/MZT1/STAG1/MYBL2/INCENP/TU…
3	GO:0051298	centrosome duplication	BP	3.89e-05	49	MDM1/NUP62/ALMS1/PKD2/CEP120/CEP192/C2CD3/CCP110/CDK2/TRIM37/KIAA0753/XPO1/CEP85/CEP135/CENPJ/BRCA1/CCDC57/CEP63/GEN1/TMEM67/CDK5RAP2/POC1B/CEP152/STIL/NDC80/CNTROB/BRCA2/PLK4/RBM14/CEP72/NUBP1/CHMP3/CEP295/SPICE1/ARHGEF10/CEP44/SASS6/SIRT1/CEP131/USP33/CKAP5/CCNF/XRCC3/CEP76/NDE1/RTTN/WDR62/ROCK2/NAT10
3	GO:0031570	DNA integrity checkpoint signaling	BP	4.18e-05	79	MDC1/RHNO1/XPC/TIMELESS/MBTPS1/DTL/GTSE1/TP53BP1/CDK2/MSH2/ATF2/CASP2/RAD1/CDKN1B/BLM/ATM/BRIP1/E2F7/TTI1/ABRAXAS1/BRCA1/MBTPS2/CEP63/TOPBP1/RNASEH2B/FBXO31/UIMC1/EME1/EIF2AK4/DNA2/FBXO4/FANCD2/CDK1/CDC5L/USP28/NBN/ORC1/TIPRL/PLK1/ZNF830/BRCA2/SETMAR/RPA2/MRE11/RAD17/SDE2/CCAR2/CLSPN/MUS81/INTS7/DONSON/CDC6/TP53/CDC45/CRY1/BABAM2/WDR76/ATR/PRKDC/CHEK2/RFWD3/CHEK1/BARD1/MDM2/TAOK2/FZR1/CDT1/NEK11/…
3	GO:0051303	establishment of chromosome localization	BP	5.23e-05	65	NSL1/MAP1S/NUP62/EML4/NEK2/HNRNPU/CENPF/PIBF1/CDCA8/MLH1/KNTC1/SPAG5/NUF2/SPC24/ATM/ABRAXAS1/KIFC1/SGO1/KIF14/TERF1/TTL/CHMP7/GEM/SPDL1/KIF18A/RACGAP1/NDC80/KIF2C/ECT2/ZWINT/KNSTRN/SKA1/CENPQ/ZWILCH/BOD1/MIS12/CHMP3/SPICE1/DSN1/SPC25/PSRC1/SUN1/KPNB1/BUB3/CENPC/RMDN1/FAM83D/KNL1/SEH1L/AURKB/CENPE/CDT1/TRAPPC12/INCENP/CDC23/SKA2/CDCA5/NUMA1/CHAMP1/NDE1/CCNB1/SKA3/KIF22/RCC2/APC
3	GO:0090092	regulation of transmembrane receptor protein serine/threonine kinase signaling pathway	BP	5.23e-05	132	PARP1/ACVR2B/GATA6/SMAD4/ABL1/SNX25/ING1/RBBP4/SIN3A/SMURF2/DAB2/SAP30/SPRED2/SDCBP/ZNF703/SULF1/GLG1/ZEB1/FZD1/LTBP4/MAGI2/ARID4B/TGFB1I1/SPRY2/PEG10/ZEB2/EMILIN1/CTDSPL2/NEO1/SAP30L/SCUBE3/SMAD2/RBBP7/SAP130/ACVR1/SINHCAF/TWSG1/NUP93/ARK2C/SLC2A10/SPRED1/NRROS/PELO/FSTL1/PRDM16/ZNF423/HFE/HSP90AB1/GPC3/SFRP2/TGFB3/FBN1/FLCN/ZNF451/MTMR4/UBE2O/HDAC2/LRP1/CHRD/LDLRAD4/TP53/SIRT1/SMAD7/BMPR1A/NOMO…
3	GO:0010720	positive regulation of cell development	BP	6.81e-05	208	RUNX1/TIAM2/SMARCD1/SOX4/SERPINF1/TNFSF4/MMP14/ETV5/FBXW8/NEDD9/SMARCB1/LEF1/DISC1/PDE5A/CD46/BCL2/CUL7/CX3CL1/BTN2A2/RUNX3/ITPKA/AXL/TBC1D24/MDK/SOX13/SMARCE1/RARA/PLXND1/CLCN2/FZD4/TGM2/FN1/RFX3/ADNP/SOCS5/ACTL6A/HDAC6/FXR1/LIF/LGALS9/ZBTB46/NAP1L1/MEGF8/HCLS1/SHOX2/ASPM/SMARCC2/CD83/RHEB/ACE/FES/STAT5B/DBN1/FGF2/CSF1/MECP2/PLXNB2/PPP2R3C/SMARCA2/FXR2/MAP1B/TENM4/GPER1/DAG1/NEURL1/BRD2/MYB/VCAN…
3	GO:0033046	negative regulation of sister chromatid segregation	BP	7.54e-05	35	CENPF/FBXO5/CDCA8/KNTC1/HASPIN/NUF2/SPC24/ATM/TPR/BUB1B/BUB1/GEN1/RAD21/CDK5RAP2/KLHL22/SPDL1/MAD2L1/TRIP13/NDC80/PLK1/ZWINT/TTK/ZWILCH/SPC25/BUB3/KNL1/AURKB/MAD2L1BP/INCENP/PCID2/PSMG2/XRCC3/MAD2L2/CCNB1/APC
3	GO:0033048	negative regulation of mitotic sister chromatid segregation	BP	7.54e-05	35	CENPF/FBXO5/CDCA8/KNTC1/HASPIN/NUF2/SPC24/ATM/TPR/BUB1B/BUB1/GEN1/RAD21/CDK5RAP2/KLHL22/SPDL1/MAD2L1/TRIP13/NDC80/PLK1/ZWINT/TTK/ZWILCH/SPC25/BUB3/KNL1/AURKB/MAD2L1BP/INCENP/PCID2/PSMG2/XRCC3/MAD2L2/CCNB1/APC
3	GO:0045841	negative regulation of mitotic metaphase/anaphase transition	BP	7.54e-05	35	CENPF/FBXO5/CDCA8/KNTC1/HASPIN/NUF2/SPC24/ATM/TPR/BUB1B/BUB1/GEN1/RAD21/CDK5RAP2/KLHL22/SPDL1/MAD2L1/TRIP13/NDC80/PLK1/ZWINT/TTK/ZWILCH/SPC25/BUB3/KNL1/AURKB/MAD2L1BP/INCENP/PCID2/PSMG2/XRCC3/MAD2L2/CCNB1/APC
3	GO:2000816	negative regulation of mitotic sister chromatid separation	BP	7.54e-05	35	CENPF/FBXO5/CDCA8/KNTC1/HASPIN/NUF2/SPC24/ATM/TPR/BUB1B/BUB1/GEN1/RAD21/CDK5RAP2/KLHL22/SPDL1/MAD2L1/TRIP13/NDC80/PLK1/ZWINT/TTK/ZWILCH/SPC25/BUB3/KNL1/AURKB/MAD2L1BP/INCENP/PCID2/PSMG2/XRCC3/MAD2L2/CCNB1/APC
3	GO:1902275	regulation of chromatin organization	BP	7.58e-05	27	HNRNPU/CDK2/PHF2/SETDB1/TPR/DYRK1A/SETDB2/SAMD1/SETD1A/PPHLN1/LSM11/TLK2/TASOR/PHF8/L3MBTL3/SSRP1/MKI67/MLLT3/MORC2/KDM1A/KMT2A/SETD5/MPHOSPH8/ATF7IP2/TET1/ZNF304/TRIM28
3	GO:1902749	regulation of cell cycle G2/M phase transition	BP	7.58e-05	67	CENPF/FBXO5/MBTPS1/DTL/CDK2/CDK4/DBF4B/SIN3A/BLM/ATM/ABRAXAS1/BRCA1/KIF14/MBTPS2/TOPBP1/RNASEH2B/UIMC1/RAD21/CDC25C/CDK1/NBN/ORC1/RBBP8/PLK1/SMARCD3/INTS3/ZNF830/NABP2/MRE11/ATAD5/RAD17/CLSPN/RAD51C/STOX1/CDC7/DONSON/PBX1/PKIA/AURKA/CDC6/TP53/INIP/RRM1/BABAM2/RRM2B/APP/BRD4/ING4/AURKB/CHEK1/BARD1/TAOK2/FZR1/TICRR/GPR132/PAXIP1/WEE1/FOXN3/CDC25A/WNT10B/FHL1/CCNB1/ATF5/CDK3/DYRK3/RCC2/CCNG1
3	GO:1902850	microtubule cytoskeleton organization involved in mitosis	BP	7.61e-05	92	MAP1S/NUP62/SUN2/NEK2/CEP192/HNRNPU/PIBF1/CDCA8/NEK6/NUF2/KIF4A/AAAS/PARP3/STMN1/UBXN2B/CENPJ/TPR/ABRAXAS1/KIFC1/EFHC1/KIF3B/ESPL1/UHRF1/TPX2/SPRY2/NUSAP1/CHMP7/CDK5RAP2/TACC1/KIF23/CCSAP/CENPH/CDK1/SPAST/CENPA/SPDL1/RACGAP1/LSM14A/STIL/CLASP1/MAD2L1/NDC80/PLK1/CEP126/SMC3/KIF11/PCNT/PRC1/TTK/TNKS/DLGAP5/CHMP3/SPICE1/SETD2/SPC25/AURKA/ARHGEF10/BORA/PSRC1/KPNB1/SASS6/WRAP73/PAX6/SPRY1/RCC1/RMDN1/C…
3	GO:0051310	metaphase chromosome alignment	BP	7.82e-05	61	NSL1/MAP1S/NUP62/EML4/NEK2/HNRNPU/CENPF/PIBF1/CDCA8/MLH1/KNTC1/SPAG5/NUF2/SPC24/ABRAXAS1/KIFC1/SGO1/KIF14/TTL/CHMP7/GEM/SPDL1/KIF18A/RACGAP1/NDC80/KIF2C/ECT2/ZWINT/KNSTRN/SKA1/CENPQ/ZWILCH/BOD1/MIS12/CHMP3/SPICE1/DSN1/SPC25/PSRC1/KPNB1/BUB3/CENPC/RMDN1/FAM83D/KNL1/SEH1L/AURKB/CENPE/CDT1/TRAPPC12/INCENP/CDC23/SKA2/CDCA5/NUMA1/CHAMP1/CCNB1/SKA3/KIF22/RCC2/APC
3	GO:0042113	B cell activation	BP	7.84e-05	133	MSH6/PTPN6/TNFSF4/ABL1/MMP14/TNFSF13/PKN1/BMI1/NSD2/SLC39A10/EXO1/TCF3/TP53BP1/LEF1/MLH1/MSH2/PIK3R1/SANBR/PLCL2/CASP3/BCL2/PARP3/PIK3R3/CD40/CMTM7/ATM/TXLNA/ITFG2/SLC15A4/HHEX/VCAM1/STAT5B/UNG/SLAMF8/SP3/DCAF1/PTPRJ/ITGA4/PPP2R3C/NBN/ICOSLG/TLR4/JAK3/ATAD5/BANK1/ST3GAL1/IL4I1/IL27RA/TFRC/NHEJ1/CD86/PTK2B/ZBTB1/SHLD2/TOP2B/HDAC9/IRS2/IRF2BP2/FOXP3/LAPTM5/LYN/TP53/NFAM1/MFNG/SPI1/NCKAP1L/FNIP1/DOC…
3	GO:0007099	centriole replication	BP	7.89e-05	31	MDM1/NUP62/ALMS1/CEP120/CEP192/C2CD3/CCP110/CDK2/TRIM37/KIAA0753/CEP85/CEP135/CENPJ/BRCA1/CCDC57/CEP63/CDK5RAP2/POC1B/CEP152/STIL/CNTROB/PLK4/RBM14/CEP72/CEP295/SPICE1/CEP44/SASS6/CEP76/RTTN/WDR62
3	GO:1903311	regulation of mRNA metabolic process	BP	8.55e-05	145	TNRC6C/ALKBH5/TRAF5/SENP1/ANGEL2/KHDRBS1/HNRNPA0/ELAVL1/RBMX/HNRNPU/DHX9/PRR5L/MLH1/AKT1/SAFB2/HNRNPL/TIA1/VIM/PARN/APEX1/TUT4/RBFOX2/PAN2/NBAS/KHSRP/DYRK1A/SRSF10/RBM23/FXR1/MEX3D/CNOT8/UPF1/PAIP1/SRSF4/CASC3/PABPC4/SRRM1/TNRC6B/HNRNPA2B1/SAFB/PUM2/U2AF2/FXR2/SAMD4A/SRSF7/MAPKAPK2/SF3B4/THRAP3/SF1/RBPMS/TTC5/HNRNPK/FTO/WTAP/YTHDC1/CNOT3/HNRNPD/ARB2A/TRA2B/PRKCA/EIF4ENIF1/PTBP1/NCBP2/CELF2/HDAC7/…
3	GO:0090130	tissue migration	BP	8.73e-05	153	PATZ1/MIA3/KANK2/ARSB/SMAD4/SERPINF1/WDPCP/AKT3/ABL1/PKN1/NR2F2/PRKD1/AKT1/P2RX4/SYNJ2BP/NF1/PIK3R3/PTPRM/PLXND1/CD40/TNFSF12/BCAS3/HDAC6/CYP1B1/ENPP2/MAP3K3/PLPP3/PTP4A3/ZEB2/PDGFB/VASH1/PTK2/LOXL2/AMOT/IQSEC1/FGF2/MECP2/NRP2/FGFR1/FGF7/CLASP1/ADGRA2/MAP2K5/SPRED1/ITGB3/HMGB1/TESK1/CTSH/FSTL1/NRP1/ITGA2/VSTM4/KITLG/DOCK1/PRKCA/MACIR/HDAC7/AGT/JCAD/EMC10/SRC/LPXN/PTK2B/SPARC/SLIT2/ANLN/SP1/FGF1/H…
3	GO:0072001	renal system development	BP	8.73e-05	157	SIX4/APH1A/SIX1/CEP290/ACVR2B/KANK2/TNS2/CNTRL/GDF11/SOX4/ZBTB14/PKD2/SMAD4/SERPINF1/WDPCP/ASXL1/HS2ST1/CENPF/SNX17/AP2B1/GLIS2/MPV17/RPGRIP1L/PLCE1/CASP9/NF1/BCL2/LZTS2/PYGO2/APAF1/HYAL2/DCHS2/SULF1/PTCH1/RARA/PLXND1/AHI1/NUP107/MAGI2/WFS1/BCL2L11/LAMB2/LIF/NUP133/GCNT1/PDGFB/HELLS/ACE/AMER1/PTPRO/RARB/SMAD2/FGF2/DCHS1/FGFR1/PODXL/ITGB3/TRAF3IP1/CTSH/LAMA5/NRP1/ADAMTS16/NKX3-1/GPC3/FBN1/AGT/PPP3…
3	GO:0030174	regulation of DNA-templated DNA replication initiation	BP	8.73e-05	14	CDK2/KAT7/MCM3/MCM2/MCM4/MCM6/MCM5/MCM7/NBN/CIZ1/CDT1/TICRR/GMNN/WRNIP1
3	GO:0008608	attachment of spindle microtubules to kinetochore	BP	8.87e-05	37	NSL1/EML4/NEK2/HNRNPU/CDCA8/KNTC1/SPAG5/NUF2/SPC24/ABRAXAS1/SGO1/RACGAP1/NDC80/KIF2C/ECT2/KNSTRN/SKA1/ZWILCH/BOD1/MIS12/DSN1/SPC25/BUB3/CENPC/RMDN1/KNL1/SEH1L/AURKB/CENPE/CDT1/INCENP/SKA2/CHAMP1/CCNB1/SKA3/RCC2/APC
3	GO:0090287	regulation of cellular response to growth factor stimulus	BP	8.95e-05	152	ZDHHC17/GATA6/SMAD4/ABL1/SNX25/CD63/ING1/RBBP4/SIN3A/SMURF2/SAP30/SPRED2/SDCBP/ZNF703/SULF1/GLG1/ZEB1/FZD1/TMEM204/FZD4/LTBP4/RUNX2/CREB3L1/HHEX/ARID4B/TGFB1I1/SPRY2/GRB10/PEG10/PTP4A3/ZEB2/EMILIN1/CTDSPL2/NEO1/SAP30L/SCUBE3/SMAD2/RBBP7/SAP130/FGF2/ARNT/SINHCAF/TWSG1/ARK2C/FGFR1/SLC2A10/ADGRA2/SPRED1/TMEM108/ITGB3/NRROS/PELO/FSTL1/NRP1/PRDM16/ZNF423/NPTN/FUZ/HSP90AB1/GPC3/SHISA2/SFRP2/TGFB3/FBN1/…
3	GO:0061448	connective tissue development	BP	9.36e-05	138	RUNX1/PARP1/ABHD15/LTBP3/BBS1/FKRP/ARID5A/BBS4/PBXIP1/PKDCC/THRA/ATF2/SLC26A2/HYAL2/RUNX3/EVC/BMP8A/CBS/MDK/SULF1/RARA/EIF2AK3/GLG1/ZEB1/MEF2D/SLC39A14/RUNX2/IFT80/MEX3C/SHOX2/PDGFB/TYMS/AMER1/PRRX1/TIMP1/RARB/LOXL2/BMP8B/PUM2/FGF2/CSF1/DYRK1B/BPNT2/WNT9A/TWSG1/FGFR1/ITGB3/MGP/BBS2/FTO/RFLNA/EPYC/TAPT1/WNT5B/SFRP2/PRKAA1/CHSY1/LRP5/OGN/BMP1/THBS3/CTNNB1/PLAAT3/PDGFD/SMAD1/SIRT1/SMAD7/BMPR1A/PDGFR…
3	GO:0033047	regulation of mitotic sister chromatid segregation	BP	9.67e-05	38	HNRNPU/CENPF/FBXO5/CDCA8/KNTC1/HASPIN/NUF2/SPC24/ATM/TPR/BUB1B/BUB1/GEN1/RAD21/CDK5RAP2/KLHL22/CDK1/SPDL1/MAD2L1/TRIP13/NDC80/PLK1/ZWINT/TTK/ZWILCH/SPC25/BUB3/KNL1/AURKB/MAD2L1BP/INCENP/PCID2/PSMG2/XRCC3/NUMA1/MAD2L2/CCNB1/APC
3	GO:0010631	epithelial cell migration	BP	9.67e-05	150	PATZ1/MIA3/KANK2/ARSB/SMAD4/SERPINF1/WDPCP/AKT3/ABL1/PKN1/NR2F2/PRKD1/AKT1/P2RX4/SYNJ2BP/NF1/PIK3R3/PTPRM/PLXND1/CD40/TNFSF12/BCAS3/HDAC6/CYP1B1/ENPP2/MAP3K3/PLPP3/PTP4A3/ZEB2/PDGFB/VASH1/PTK2/LOXL2/AMOT/IQSEC1/FGF2/MECP2/NRP2/FGFR1/FGF7/CLASP1/ADGRA2/MAP2K5/SPRED1/ITGB3/HMGB1/TESK1/CTSH/FSTL1/NRP1/ITGA2/VSTM4/KITLG/DOCK1/PRKCA/MACIR/HDAC7/AGT/JCAD/EMC10/SRC/LPXN/PTK2B/SPARC/SLIT2/ANLN/SP1/FGF1/H…
3	GO:0034502	protein localization to chromosome	BP	9.67e-05	70	MDC1/PARP1/RHNO1/SLF2/POT1/SPIDR/LEF1/MSH2/KNTC1/IFFO1/HASPIN/PARP3/SLF1/BRD3/BUB1B/MCM8/TERF1/TPP1/TOPBP1/RAD21/CTCFL/MMS22L/CHMP7/CDK1/CENPA/PPHLN1/SPDL1/SMC5/ZNF827/RNF4/CTCF/BRD2/ESCO2/ACD/PLK1/BRCA2/NABP2/H4C14/TASOR/RPA2/TTK/XRCC5/CENPQ/ZWILCH/TNKS/BOD1/RPA1/SETD2/MTBP/TERF2/LRWD1/SPI1/BUB3/PIAS4/TONSL/KNL1/ATR/HTATSF1/AURKB/MACROH2A2/TRAPPC12/ATRX/ZMYND8/VRK1/NIPBL/CHAMP1/CCT5/RCC2/CCT2/VC…
3	GO:1905818	regulation of chromosome separation	BP	9.67e-05	48	NCAPD2/CENPF/FBXO5/CDCA8/KNTC1/HASPIN/NCAPH/NUF2/SPC24/ATM/TPR/BUB1B/BUB1/SMC4/ESPL1/GEN1/RAD21/SMC2/CDK5RAP2/KLHL22/SPDL1/NCAPG2/MAD2L1/TRIP13/NDC80/PLK1/ZWINT/TTK/ZWILCH/DLGAP5/SPC25/NCAPD3/BUB3/ANAPC5/UBE2C/KNL1/AURKB/MAD2L1BP/NCAPG/INCENP/CDC23/PCID2/PSMG2/XRCC3/NUMA1/MAD2L2/CCNB1/APC
3	GO:0050000	chromosome localization	BP	9.89e-05	68	NSL1/MAP1S/NUP62/EML4/NEK2/HNRNPU/CENPF/PIBF1/CDCA8/MLH1/KNTC1/IFFO1/SPAG5/NUF2/SPC24/ATM/ABRAXAS1/KIFC1/SGO1/KIF14/TERF1/TTL/CHMP7/GEM/SPDL1/KIF18A/RACGAP1/NDC80/KIF2C/ECT2/ZWINT/KNSTRN/SKA1/CENPQ/ZWILCH/BOD1/MIS12/DLGAP5/CHMP3/SPICE1/DSN1/SPC25/PSRC1/SUN1/KPNB1/BUB3/CENPC/RMDN1/FAM83D/KNL1/SEH1L/AURKB/CENPE/CDT1/NUP98/TRAPPC12/INCENP/CDC23/SKA2/CDCA5/NUMA1/CHAMP1/NDE1/CCNB1/SKA3/KIF22/RCC2/APC
3	GO:2000278	regulation of DNA biosynthetic process	BP	9.89e-05	68	NEK2/HNRNPU/POT1/KAT7/POLG2/PARP3/PARN/JADE1/ATM/NVL/CYP1B1/TERF1/PDGFB/RFC5/FBXO4/USP1/HNRNPA2B1/FGF2/CCNA2/DSCC1/ACD/RFC3/HNRNPD/HSP90AB1/XRCC5/TNKS/SRC/PTK2B/CTNNB1/RFC4/PTGES3/MAPKAPK5/NFATC1/TERF2/DCP2/TP53/PCNA/PARM1/SMOC2/PDGFRB/PARP4/HNRNPC/SH2B1/ATR/ING4/AURKB/CHEK1/EXOSC10/NOX4/RGCC/RFC2/PNKP/MEN1/PRKCQ/CHTF18/ING5/HGF/HSP90AA1/MAP3K4/SMG6/DNAJC2/JADE3/PKIB/GREM1/HNRNPA1/CCT5/NAT10/CCT2
3	GO:0045839	negative regulation of mitotic nuclear division	BP	0.000101276	39	CENPF/FBXO5/CDCA8/KNTC1/HASPIN/NUF2/SPC24/ATM/TPR/BUB1B/BUB1/GEN1/RAD21/CDK5RAP2/KLHL22/SPDL1/MAD2L1/TRIP13/NDC80/PLK1/ZWINT/TTK/ZWILCH/SPC25/MTBP/BUB3/KNL1/AURKB/CHEK1/MAD2L1BP/INCENP/BMP4/PCID2/PSMG2/XRCC3/MAD2L2/BMP7/CCNB1/APC
3	GO:0007052	mitotic spindle organization	BP	0.000118772	76	MAP1S/NUP62/SUN2/NEK2/CEP192/HNRNPU/PIBF1/CDCA8/NEK6/NUF2/KIF4A/AAAS/PARP3/STMN1/CENPJ/TPR/ABRAXAS1/KIFC1/EFHC1/KIF3B/UHRF1/TPX2/CHMP7/TACC1/KIF23/CCSAP/CENPH/SPAST/RACGAP1/LSM14A/STIL/CLASP1/NDC80/PLK1/CEP126/SMC3/KIF11/PCNT/PRC1/TTK/TNKS/DLGAP5/CHMP3/SPICE1/SPC25/AURKA/ARHGEF10/BORA/PSRC1/KPNB1/SASS6/WRAP73/RCC1/RMDN1/CEP97/PKD1/CKAP5/TBCE/CHEK2/AURKB/CENPE/MAP9/SMC1A/MZT1/STAG1/MYBL2/INCENP/TU…
3	GO:0090132	epithelium migration	BP	0.000118772	150	PATZ1/MIA3/KANK2/ARSB/SMAD4/SERPINF1/WDPCP/AKT3/ABL1/PKN1/NR2F2/PRKD1/AKT1/P2RX4/SYNJ2BP/NF1/PIK3R3/PTPRM/PLXND1/CD40/TNFSF12/BCAS3/HDAC6/CYP1B1/ENPP2/MAP3K3/PLPP3/PTP4A3/ZEB2/PDGFB/VASH1/PTK2/LOXL2/AMOT/IQSEC1/FGF2/MECP2/NRP2/FGFR1/FGF7/CLASP1/ADGRA2/MAP2K5/SPRED1/ITGB3/HMGB1/TESK1/CTSH/FSTL1/NRP1/ITGA2/VSTM4/KITLG/DOCK1/PRKCA/MACIR/HDAC7/AGT/JCAD/EMC10/SRC/LPXN/PTK2B/SPARC/SLIT2/ANLN/SP1/FGF1/H…
3	GO:0043542	endothelial cell migration	BP	0.000121111	112	PATZ1/MIA3/SERPINF1/AKT3/ABL1/NR2F2/PRKD1/AKT1/P2RX4/SYNJ2BP/NF1/PIK3R3/PTPRM/PLXND1/CD40/TNFSF12/BCAS3/CYP1B1/MAP3K3/PLPP3/PTP4A3/ZEB2/PDGFB/VASH1/PTK2/LOXL2/AMOT/FGF2/MECP2/NRP2/FGFR1/ADGRA2/MAP2K5/SPRED1/ITGB3/HMGB1/FSTL1/NRP1/VSTM4/PRKCA/HDAC7/AGT/JCAD/EMC10/LPXN/PTK2B/SPARC/SLIT2/SP1/FGF1/HDAC9/SCG2/STARD13/STAT5A/DLL4/SIRT1/ANGPT1/PTN/SMOC2/RHOJ/ETS1/GPX1/GPI/BMPER/NOTCH1/KRIT1/ITGB1/SVBP/M…
3	GO:0051784	negative regulation of nuclear division	BP	0.000124356	42	CENPF/FBXO5/CDCA8/KNTC1/HASPIN/RAD1/NUF2/SPC24/ATM/TPR/BUB1B/BUB1/LIF/GEN1/RAD21/CDK5RAP2/KLHL22/SPDL1/MAD2L1/TRIP13/NDC80/PLK1/ZWINT/TTK/ZWILCH/SPC25/MTBP/BUB3/KNL1/AURKB/CHEK1/MAD2L1BP/INCENP/BMP4/PCID2/PSMG2/XRCC3/MAD2L2/BMP7/CCNB1/RPS6KA2/APC
3	GO:0051985	negative regulation of chromosome segregation	BP	0.000126596	35	CENPF/FBXO5/CDCA8/KNTC1/HASPIN/NUF2/SPC24/ATM/TPR/BUB1B/BUB1/GEN1/RAD21/CDK5RAP2/KLHL22/SPDL1/MAD2L1/TRIP13/NDC80/PLK1/ZWINT/TTK/ZWILCH/SPC25/BUB3/KNL1/AURKB/MAD2L1BP/INCENP/PCID2/PSMG2/XRCC3/MAD2L2/CCNB1/APC
3	GO:1902100	negative regulation of metaphase/anaphase transition of cell cycle	BP	0.000126596	35	CENPF/FBXO5/CDCA8/KNTC1/HASPIN/NUF2/SPC24/ATM/TPR/BUB1B/BUB1/GEN1/RAD21/CDK5RAP2/KLHL22/SPDL1/MAD2L1/TRIP13/NDC80/PLK1/ZWINT/TTK/ZWILCH/SPC25/BUB3/KNL1/AURKB/MAD2L1BP/INCENP/PCID2/PSMG2/XRCC3/MAD2L2/CCNB1/APC
3	GO:1905819	negative regulation of chromosome separation	BP	0.000126596	35	CENPF/FBXO5/CDCA8/KNTC1/HASPIN/NUF2/SPC24/ATM/TPR/BUB1B/BUB1/GEN1/RAD21/CDK5RAP2/KLHL22/SPDL1/MAD2L1/TRIP13/NDC80/PLK1/ZWINT/TTK/ZWILCH/SPC25/BUB3/KNL1/AURKB/MAD2L1BP/INCENP/PCID2/PSMG2/XRCC3/MAD2L2/CCNB1/APC
3	GO:0050684	regulation of mRNA processing	BP	0.000126596	72	KHDRBS1/RBMX/HNRNPU/DHX9/SAFB2/HNRNPL/TIA1/RBFOX2/DYRK1A/SRSF10/RBM23/UPF1/SRSF4/SRRM1/HNRNPA2B1/SAFB/U2AF2/SRSF7/SF3B4/THRAP3/SF1/RBPMS/HNRNPK/WTAP/YTHDC1/ARB2A/TRA2B/PTBP1/NCBP2/CELF2/HDAC7/CDC73/RNPS1/DDX17/NSRP1/SRSF2/IWS1/CDK11B/KAT8/SRSF3/SNW1/EXOSC10/RBM15/BARD1/NUP98/RBM15B/UPF3B/FMR1/CDK11A/SRPK3/LARP7/QKI/RBMXL1/DHX36/RBM10/PRPF19/DDX5/ZC3H14/CELF1/NCBP1/CWC22/NCL/ZFP36L1/MAGOHB/SON/RBM…
3	GO:0030199	collagen fibril organization	BP	0.000126596	43	CRTAP/P4HA1/COLGALT1/LOXL3/LOXL1/PLOD3/NF1/CYP1B1/EMILIN1/LOXL2/EFEMP2/LOXL4/FKBP10/TLL2/SFRP2/SERPINF2/BMP1/DDR2/AEBP1/COL3A1/COL18A1/EXT1/COL5A1/P3H4/SERPINH1/COL6A1/COL1A2/COL1A1/ADAMTS2/TGFB2/PXDN/FMOD/COLGALT2/COL5A2/LUM/COL11A1/MMP11/COL14A1/ADAMTS12/GREM1/FOXC2/COMP/DPT
3	GO:0001701	in utero embryonic development	BP	0.000140242	191	FUT8/PCGF2/HEY1/SLC39A1/MATR3/GATA6/PKD2/SMAD4/WDR19/NEK2/OTUD7B/DHX35/FKRP/GNA13/VASH2/C2CD3/NR2F2/BMI1/PLOD3/TAB1/FBXW8/TCTN1/SMARCB1/LEF1/ARNT2/AKT1/PTPN18/TMEM231/MSH2/RPGRIP1L/TAF8/RCN1/SIN3A/ATF2/RUNDC1/POLG2/KIFBP/GRB2/PTCH1/SMG9/E2F7/ASF1B/C1orf43/KRT8/ACTL6A/CMTM3/BCL2L11/LIF/PDGFB/VASH1/RNASEH2B/APBA3/HEY2/CCNB1IP1/MGAT1/TTLL1/DBN1/AMOT/SMAD2/SP3/NMT1/ARNT/ZFPM2/GGNBP2/ACVR1/KIDINS220/N…
3	GO:0010389	regulation of G2/M transition of mitotic cell cycle	BP	0.00015917	61	CENPF/FBXO5/MBTPS1/DTL/CDK2/CDK4/DBF4B/SIN3A/BLM/ATM/ABRAXAS1/BRCA1/KIF14/MBTPS2/TOPBP1/RNASEH2B/UIMC1/RAD21/CDC25C/CDK1/NBN/ORC1/RBBP8/PLK1/SMARCD3/INTS3/ZNF830/NABP2/MRE11/RAD17/CLSPN/RAD51C/STOX1/CDC7/DONSON/PBX1/PKIA/AURKA/CDC6/INIP/RRM1/BABAM2/RRM2B/APP/BRD4/AURKB/CHEK1/BARD1/TAOK2/FZR1/TICRR/GPR132/WEE1/FOXN3/CDC25A/WNT10B/FHL1/CCNB1/CDK3/RCC2/CCNG1
3	GO:0051304	chromosome separation	BP	0.000160374	51	NCAPD2/CENPF/FBXO5/CDCA8/KNTC1/HASPIN/NCAPH/NUF2/TOP3A/SPC24/ATM/TPR/BUB1B/BUB1/SMC4/ESPL1/GEN1/RAD21/SMC2/CDK5RAP2/KLHL22/SPDL1/NCAPG2/MAD2L1/TRIP13/NDC80/PLK1/ZWINT/TTK/ZWILCH/DLGAP5/SPC25/NCAPD3/BUB3/ANAPC5/UBE2C/KNL1/AURKB/MAD2L1BP/NCAPG/DIS3L2/INCENP/CDC23/PCID2/PSMG2/XRCC3/NUMA1/MAD2L2/CCNB1/M1AP/APC
3	GO:0071559	response to transforming growth factor beta	BP	0.000160374	135	PARP1/FUT8/LTBP3/SMAD4/ABL1/SNX25/TAB1/ING1/RBBP4/SIN3A/SMURF2/DAB2/APAF1/HYAL2/RUNX3/SAP30/SPRED2/SDCBP/ZNF703/GLG1/ZEB1/LTBP4/ARID4B/FYN/TGFB1I1/FERMT2/ARRB2/SPRY2/PEG10/ZEB2/SAP30L/MXRA5/PTK2/PAK2/SMAD2/RBBP7/SAP130/ACVR1/SINHCAF/TWSG1/SLC2A10/PTPRK/GDF15/SPRED1/IGF1R/NRROS/POSTN/PRDM16/HSP90AB1/TGFB3/FBN1/FLCN/LTBP2/ZNF451/MTMR4/NLK/SRC/HDAC2/LPXN/COL4A2/DDR2/PDGFD/NFATC1/ZFHX3/LDLRAD4/SMAD1/…
3	GO:0001822	kidney development	BP	0.000165333	151	SIX4/APH1A/SIX1/CEP290/ACVR2B/KANK2/TNS2/CNTRL/GDF11/SOX4/ZBTB14/PKD2/SMAD4/SERPINF1/WDPCP/ASXL1/HS2ST1/CENPF/SNX17/AP2B1/GLIS2/MPV17/RPGRIP1L/PLCE1/CASP9/NF1/BCL2/LZTS2/PYGO2/APAF1/HYAL2/DCHS2/SULF1/PTCH1/RARA/PLXND1/AHI1/NUP107/MAGI2/WFS1/BCL2L11/LAMB2/LIF/NUP133/GCNT1/PDGFB/HELLS/ACE/AMER1/PTPRO/RARB/SMAD2/FGF2/DCHS1/FGFR1/PODXL/ITGB3/TRAF3IP1/CTSH/LAMA5/NRP1/ADAMTS16/NKX3-1/GPC3/FBN1/AGT/PPP3…
3	GO:0007178	transmembrane receptor protein serine/threonine kinase signaling pathway	BP	0.000165333	170	PARP1/FUT8/ACVR2B/GDF11/GATA6/LTBP3/SMAD4/ABL1/SNX25/TAB1/ING1/RBBP4/LEF1/SIN3A/SMURF2/ATF2/DAB2/RGMB/TGIF2/SAP30/SPRED2/SDCBP/ZNF703/SULF1/SPTBN1/GLG1/ZEB1/FZD1/LTBP4/RUNX2/MAGI2/ARID4B/TGFB1I1/FERMT2/ARRB2/SPRY2/MEGF8/PEG10/ZEB2/EMILIN1/CTDSPL2/NEO1/SAP30L/SCUBE3/PTK2/SMAD2/RBBP7/SAP130/ACVR1/SINHCAF/TWSG1/NUP93/ARK2C/SLC2A10/RBPMS/PTPRK/GDF15/SPRED1/NRROS/PELO/FSTL1/PRDM16/ZNF423/HFE/HSP90AB1/…
3	GO:0003181	atrioventricular valve morphogenesis	BP	0.000168299	21	HEY1/SOX4/SMAD4/NAGLU/HEY2/DCHS1/ACVR1/MDM4/HEYL/SLIT3/BMPR1A/TWIST1/SMAD6/NOTCH1/AXIN2/MDM2/TGFB2/BMPR2/EFNA1/CCN1/TGFBR2
3	GO:0000018	regulation of DNA recombination	BP	0.000183047	71	PARP1/MSH6/TNFSF4/ABL1/TNFSF13/TIMELESS/RAD51AP1/SPIDR/NSD2/TP53BP1/MLH1/YEATS4/MSH2/ZRANB3/PARP3/KLHL15/BLM/SLC15A4/ACTL6A/WDR48/MORF4L1/BRD8/SMCHD1/ANKLE1/POLQ/PARPBP/EPC2/RPA2/MRE11/ATAD5/IL27RA/TFRC/H1-10/ZCWPW1/TRRAP/SHLD2/RMI2/FIGNL1/SETD2/EP400/TERF2/FBH1/FOXP3/ERCC2/KPNA2/VPS72/ING3/HDGFL2/FUS/PIAS4/ARID2/KDM1A/RADX/EPC1/RIF1/CHEK1/RTEL1/NDFIP1/WAS/RAD51/PTPRC/PAXIP1/KMT5C/SENP3/MBTD1/CD2…
3	GO:0070828	heterochromatin organization	BP	0.000183047	71	DNMT3A/HNRNPU/MECOM/CDK2/SCMH1/H2AZ2/SIN3A/LMNB1/PHF2/DNMT1/SETDB1/TPR/DYRK1A/BRCA1/PCGF5/UHRF1/HELLS/SETDB2/LOXL2/SAMD1/MECP2/PPHLN1/SMCHD1/HMGB1/HP1BP3/PRDM16/YTHDC1/TASOR/HAT1/SMARCA5/ARB2A/BAHD1/CBX3/PHF8/SUZ12/PIWIL2/HDAC2/L3MBTL3/EHMT1/CENPV/EZH1/MORC2/SIRT1/POLE3/KDM1A/L3MBTL1/TDRD9/RIF1/KMT2A/RBM15/MACROH2A2/H2AZ1/RBM15B/BEND3/SNAI1/ATRX/SUV39H1/RLIM/MPHOSPH8/ATF7IP2/PCID2/LMNB2/TET1/ZNF3…
3	GO:0010965	regulation of mitotic sister chromatid separation	BP	0.000184678	40	CENPF/FBXO5/CDCA8/KNTC1/HASPIN/NUF2/SPC24/ATM/TPR/BUB1B/BUB1/ESPL1/GEN1/RAD21/CDK5RAP2/KLHL22/SPDL1/MAD2L1/TRIP13/NDC80/PLK1/ZWINT/TTK/ZWILCH/DLGAP5/SPC25/BUB3/ANAPC5/UBE2C/KNL1/AURKB/MAD2L1BP/INCENP/CDC23/PCID2/PSMG2/XRCC3/MAD2L2/CCNB1/APC
3	GO:0010639	negative regulation of organelle organization	BP	0.000185993	171	PARP1/MDM1/EPS8/KANK2/XRCC1/MPHOSPH9/RNF41/SMAD4/BBS4/HNRNPU/CENPF/FBXO5/FHOD3/ARHGEF2/POT1/CCP110/TRIM37/CDCA8/AKT1/PIK3R1/KNTC1/TOP2A/HDGFL3/LPAR1/HASPIN/RAD1/NUF2/BMERB1/STMN1/SPTBN1/BAZ1B/SPC24/ATM/TPR/DYRK1A/BUB1B/BRCA1/ADD3/HDAC6/SSH1/BUB1/LIF/ESPL1/RHPN2/TERF1/TPX2/SSH2/GEN1/RAD21/TMEM67/CLIP3/CDK5RAP2/SLC25A4/CORO2B/KLHL22/PAK2/EHMT2/KIF24/TMEM39A/MAP1B/CLU/TBCD/NBN/SPDL1/CLASP1/TRIOBP/SP…
3	GO:0007094	mitotic spindle assembly checkpoint signaling	BP	0.000185993	33	CENPF/CDCA8/KNTC1/HASPIN/NUF2/SPC24/ATM/TPR/BUB1B/BUB1/GEN1/CDK5RAP2/KLHL22/SPDL1/MAD2L1/TRIP13/NDC80/PLK1/ZWINT/TTK/ZWILCH/SPC25/BUB3/KNL1/AURKB/MAD2L1BP/INCENP/PCID2/PSMG2/XRCC3/MAD2L2/CCNB1/APC
3	GO:0071173	spindle assembly checkpoint signaling	BP	0.000185993	33	CENPF/CDCA8/KNTC1/HASPIN/NUF2/SPC24/ATM/TPR/BUB1B/BUB1/GEN1/CDK5RAP2/KLHL22/SPDL1/MAD2L1/TRIP13/NDC80/PLK1/ZWINT/TTK/ZWILCH/SPC25/BUB3/KNL1/AURKB/MAD2L1BP/INCENP/PCID2/PSMG2/XRCC3/MAD2L2/CCNB1/APC
3	GO:0071174	mitotic spindle checkpoint signaling	BP	0.000185993	33	CENPF/CDCA8/KNTC1/HASPIN/NUF2/SPC24/ATM/TPR/BUB1B/BUB1/GEN1/CDK5RAP2/KLHL22/SPDL1/MAD2L1/TRIP13/NDC80/PLK1/ZWINT/TTK/ZWILCH/SPC25/BUB3/KNL1/AURKB/MAD2L1BP/INCENP/PCID2/PSMG2/XRCC3/MAD2L2/CCNB1/APC
3	GO:0007088	regulation of mitotic nuclear division	BP	0.000191607	68	NUP62/NEK2/CENPF/FBXO5/CDCA8/PDXP/KNTC1/HASPIN/NUF2/CUL7/SPC24/ATM/TPR/BUB1B/BUB1/ESPL1/PDGFB/NUSAP1/GEN1/RAD21/CDK5RAP2/KLHL22/CDC25C/SPDL1/INSR/MAD2L1/TRIP13/NDC80/PLK1/ZWINT/TTK/ZWILCH/LRP5/DLGAP5/MKI67/SPC25/PHIP/AURKA/MTBP/BORA/PDGFRB/BUB3/RCC1/ANAPC5/UBE2C/SH2B1/KNL1/L3MBTL1/AURKB/CHEK1/IGF1/MAD2L1BP/RGCC/CCDC8/INCENP/CDC23/KIF20B/BMP4/PCID2/PSMG2/CD28/XRCC3/MAD2L2/BMP7/OBSL1/CDCA2/CCNB1/APC
3	GO:0060271	cilium assembly	BP	0.000193345	177	RABL2B/IFT140/TCTN2/IFT172/WDR35/TTC21B/DNAL1/CEP290/TXNDC15/FAM161A/IFT52/CCDC88A/MPHOSPH9/BBS1/CEP120/WDR19/WDPCP/GORAB/BBS4/IFT81/CLUAP1/C2CD3/TMEM216/ARMC9/FBXW8/TCTN1/FNBP1L/CCP110/TCTN3/PIBF1/RILPL2/AKT1/CEP250/DISC1/STK36/ODF2/TMEM231/RPGRIP1L/DNAAF10/KIAA0753/TBC1D31/LPAR1/CEP128/RAB11FIP3/FBF1/CEP162/BBS5/DYNC2I1/IFT22/CEP135/CENPJ/ATXN10/AHI1/PTPDC1/FAM149B1/BBS9/DZIP1L/KCNQ1/RFX3/ATG5/…
3	GO:0051056	regulation of small GTPase mediated signal transduction	BP	0.00021812	149	SRGAP2/ARHGEF40/TIAM2/DENND4B/EPS8/KANK2/NUP62/FAM13A/ABL1/GNA13/ARHGEF2/SYDE2/GMIP/SQSTM1/SH2B2/LPAR1/NF1/GIT1/GIT2/KCTD13/ARHGEF17/FOXM1/MYO9B/STMN1/ITSN1/AUTS2/TGM2/ARHGAP24/ARHGEF25/SIPA1L3/SRGAP3/KIF14/ARHGAP26/PSD3/RASA3/SPRY2/SYNGAP1/STAMBP/DENND3/ARHGAP44/RASGRF2/AMOT/IQSEC1/SIPA1L1/PREX1/CSF1/ARHGAP31/RACGAP1/STARD8/FBP1/ARHGAP19/SCAI/OPHN1/MADD/NRP1/ARFGEF3/ECT2/SYDE1/FGD5/SSX2IP/KITLG/…
3	GO:0003279	cardiac septum development	BP	0.00021812	62	CNTRL/HEY1/MATR3/GATA6/SOX4/ZBTB14/FGFRL1/SMAD4/SNX17/AP2B1/TAB1/NSD2/PLXND1/FZD1/SAV1/PARVA/HEY2/ZFPM2/ACVR1/MDM4/NRP2/ANK2/NRP1/LMO4/HEG1/TBX3/MKS1/SLIT2/HEYL/KCNJ8/ADAMTS6/SLIT3/FZD2/PTK7/NPRL3/MAML1/TP53/SMAD7/BMPR1A/CRELD1/SMAD6/NOTCH1/GJA5/RBM15/MDM2/TGFB2/NPHP3/BMPR2/TBX2/DNAH11/FRS2/EGLN1/BMP4/ISL1/NOS3/BMP7/FGFR2/SMO/SALL1/ENG/CCN1/TGFBR2
3	GO:0044782	cilium organization	BP	0.000224399	188	RABL2B/IFT140/TCTN2/IFT172/WDR35/TTC21B/DNAL1/CEP290/TXNDC15/FAM161A/LCA5/IFT52/CCDC88A/MPHOSPH9/BBS1/PKD2/CEP120/WDR19/WDPCP/GORAB/CCDC32/BBS4/IFT81/CLUAP1/C2CD3/TMEM216/ARMC9/FBXW8/NEDD9/TCTN1/FNBP1L/CCP110/TCTN3/PIBF1/RILPL2/AKT1/CEP250/DISC1/STK36/ODF2/TMEM231/RPGRIP1L/DNAAF10/KIAA0753/TBC1D31/LPAR1/CEP128/RAB11FIP3/FBF1/CEP162/BBS5/DYNC2I1/IFT22/CEP135/CENPJ/ATXN10/AHI1/PTPDC1/FAM149B1/BBS9/…
3	GO:0031109	microtubule polymerization or depolymerization	BP	0.00022468	74	MAP1S/PDE4DIP/HAUS4/ABL1/CEP192/FBXO5/ARHGEF2/NCKAP5L/HDGFL3/GIT1/BMERB1/CDKN1B/PRUNE1/STMN1/CENPJ/KIF18B/DYRK1A/HDAC6/CCDC57/TPX2/SLAIN1/NME7/FES/CLIP3/NEDD1/CDK5RAP2/HAUS8/CCSAP/HAUS1/MAP1A/KIF24/SPAST/MECP2/MAP1B/TBCD/KIF18A/CLASP1/KIF2C/TOGARAM1/HAUS5/FGF13/TUBGCP6/SKA1/TTBK2/CSNK1D/HAUS2/MID1/PSRC1/HAUS3/DIAPH3/CKAP5/TUBGCP4/ARHGEF7/MZT1/MAPT/STMN3/CDH5/TUBGCP3/TRPV4/AKAP9/SKA2/TUBG2/HAUS6/K…
3	GO:0045930	negative regulation of mitotic cell cycle	BP	0.00022468	118	MDC1/FBXO7/KANK2/ANGEL2/PKD2/ABL1/XPC/CENPF/FBXO5/MBTPS1/DTL/GTSE1/CDK2/CDCA8/MSH2/KNTC1/ATF2/HASPIN/CASP2/BCL2/NUF2/CDKN1B/BTN2A2/BLM/JADE1/SPC24/ATM/E2F7/TPR/SLFN11/BUB1B/ABRAXAS1/BRCA1/BUB1/CTDSP2/MBTPS2/PRMT2/TOPBP1/FBXO31/GEN1/UIMC1/RAD21/EME1/CDK5RAP2/CTDSP1/KLHL22/FANCD2/CDK1/ACVR1/NBN/ORC1/SPDL1/MAD2L1/TRIP13/RBBP8/NDC80/PLK1/INTS3/ZNF830/SETMAR/DACT1/NABP2/RPA2/MRE11/ZWINT/TTK/ZWILCH/RAD…
3	GO:0140694	non-membrane-bounded organelle assembly	BP	0.000228612	194	SIX4/MDM1/POGZ/ALKBH5/NUP62/ALMS1/DAZAP2/SMAD4/CEP120/HAUS4/NEK2/CEP192/HNRNPU/CENPF/FBXO5/C2CD3/FHOD3/CDS2/CCP110/PIBF1/CDK2/PRKD1/TRIM37/CDCA8/MLH1/SQSTM1/KIAA0753/KNTC1/TIA1/NEK6/TUBB/SPAG5/LZTS2/KIF4A/AAAS/CEP85/ATXN2L/UBAP2L/CEP135/CENPJ/G3BP2/PAN2/TPR/KRT8/ABRAXAS1/BRCA1/KIFC1/ATXN2/KIF3B/FXR1/CCDC57/UHRF1/TPX2/CEP63/ASPM/DHX30/BICD1/CHMP7/CDK5RAP2/HAUS8/CENPK/KIF23/CCSAP/CENPH/HAUS1/PISD/M…
3	GO:0003171	atrioventricular valve development	BP	0.000229718	22	HEY1/SOX4/SMAD4/NAGLU/HEY2/DCHS1/ACVR1/MDM4/HEYL/SLIT3/BMPR1A/TWIST1/SMAD6/NOTCH1/AXIN2/GJA5/MDM2/TGFB2/BMPR2/EFNA1/CCN1/TGFBR2
3	GO:0000077	DNA damage checkpoint signaling	BP	0.000236902	72	MDC1/RHNO1/XPC/MBTPS1/DTL/GTSE1/TP53BP1/CDK2/MSH2/ATF2/CASP2/RAD1/CDKN1B/BLM/ATM/BRIP1/E2F7/TTI1/ABRAXAS1/BRCA1/MBTPS2/CEP63/TOPBP1/RNASEH2B/FBXO31/UIMC1/EME1/EIF2AK4/FBXO4/FANCD2/CDK1/CDC5L/USP28/NBN/TIPRL/PLK1/ZNF830/BRCA2/RPA2/MRE11/RAD17/SDE2/CCAR2/CLSPN/MUS81/INTS7/DONSON/TP53/CRY1/BABAM2/WDR76/ATR/PRKDC/CHEK2/RFWD3/CHEK1/BARD1/MDM2/TAOK2/FZR1/NEK11/TICRR/RAD51/TTI2/E2F1/ETAA1/PRPF19/FOXN3/R…
3	GO:0048754	branching morphogenesis of an epithelial tube	BP	0.000238001	81	SIX4/SIX1/CTSZ/PKD2/SMAD4/ABL1/MMP14/GNA13/TIMELESS/LEF1/BCL2/MDK/PTCH1/PLXND1/NOTCH4/SPRY2/PPP3R1/DDR1/FGF2/CSF1/DCHS1/ACVR1/DAG1/CTSH/LAMA5/NRP1/ADAMTS16/NKX3-1/GPC3/SFRP2/AGT/TBX3/GZF1/LRP5/MKS1/SRC/SLIT2/CTNNB1/CSMD1/PBX1/FGF1/DLL4/MAGED1/EYA1/SPRY1/PGR/STK4/FOXF1/CELSR1/FOXA1/PKD1/DLG5/EXT1/SIX2/NOTCH1/RBM15/NPNT/ILK/WNT2/COL4A1/MED1/TIE1/CLIC4/SOX8/TBX2/BMP4/BMP7/LGR4/PHB2/FGFR2/SMO/SALL1/E…
3	GO:0036297	interstrand cross-link repair	BP	0.000243876	30	RAD51D/NUCKS1/RAD51AP1/FIRRM/EXO5/DCLRE1A/MCM8/CENPS/FANCL/FAAP100/FANCD2/HROB/FANCA/FANCC/FAN1/FANCI/DCLRE1B/FANCG/NEIL3/FANCM/FANCF/ATR/FANCE/RFWD3/RAD51/XRCC3/ERCC4/ERCC6L2/DCLRE1C/RNF168
3	GO:0051783	regulation of nuclear division	BP	0.00027966	77	NUP62/NEK2/CENPF/FBXO5/RAD51AP1/CDCA8/PDXP/KNTC1/HASPIN/RAD1/NUF2/CUL7/SPC24/ATM/TPR/BUB1B/BUB1/LIF/ESPL1/PDGFB/NUSAP1/GEN1/RAD21/CDK5RAP2/KLHL22/CDC25C/SPDL1/INSR/MAD2L1/TRIP13/NDC80/PLK1/ZWINT/TTK/ZWILCH/PIWIL2/LRP5/DLGAP5/MKI67/SPC25/PHIP/AURKA/MTBP/BORA/PDGFRB/BUB3/RCC1/ANAPC5/UBE2C/MSX1/PLCB1/SH2B1/KNL1/L3MBTL1/AURKB/CHEK1/IGF1/MAD2L1BP/RGCC/CCDC8/FZR1/INCENP/CDC23/PDE3A/KIF20B/BMP4/PCID2/PS…
3	GO:0003179	heart valve morphogenesis	BP	0.000290156	39	HEY1/SOX4/FGFRL1/SMAD4/NAGLU/EMILIN1/HEY2/CDH11/SMAD2/DCHS1/ACVR1/MDM4/ADAMTS5/SLIT2/HEYL/SLIT3/NFATC1/DLL4/BMPR1A/TWIST1/SMAD6/NOTCH1/AXIN2/GJA5/MEF2C/MDM2/TGFB2/ROCK1/SNAI1/TIE1/BMPR2/ADAMTS9/BMP4/EFNA1/ELN/NOS3/CCN1/TGFBR2/ROCK2
3	GO:0051306	mitotic sister chromatid separation	BP	0.000318285	41	CENPF/FBXO5/CDCA8/KNTC1/HASPIN/NUF2/SPC24/ATM/TPR/BUB1B/BUB1/ESPL1/GEN1/RAD21/CDK5RAP2/KLHL22/SPDL1/MAD2L1/TRIP13/NDC80/PLK1/ZWINT/TTK/ZWILCH/DLGAP5/SPC25/BUB3/ANAPC5/UBE2C/KNL1/AURKB/MAD2L1BP/DIS3L2/INCENP/CDC23/PCID2/PSMG2/XRCC3/MAD2L2/CCNB1/APC
3	GO:0031577	spindle checkpoint signaling	BP	0.000349552	33	CENPF/CDCA8/KNTC1/HASPIN/NUF2/SPC24/ATM/TPR/BUB1B/BUB1/GEN1/CDK5RAP2/KLHL22/SPDL1/MAD2L1/TRIP13/NDC80/PLK1/ZWINT/TTK/ZWILCH/SPC25/BUB3/KNL1/AURKB/MAD2L1BP/INCENP/PCID2/PSMG2/XRCC3/MAD2L2/CCNB1/APC
3	GO:0042073	intraciliary transport	BP	0.000349552	33	RABL2B/IFT140/IFT172/WDR35/TTC21B/LCA5/IFT52/WDR19/WDPCP/IFT81/CLUAP1/DYNC2I1/IFT22/IFT80/KIF3B/BBS12/IFT122/IFT70B/TUB/TRAF3IP1/SSX2IP/FUZ/PCM1/IFT56/ARL3/IFT57/CEP131/DYNC2LI1/IFT27/IFT70A/CILK1/DYNC2H1/IFT74
3	GO:2000573	positive regulation of DNA biosynthetic process	BP	0.000351473	45	NEK2/POT1/POLG2/PARN/ATM/NVL/CYP1B1/PDGFB/RFC5/FBXO4/USP1/FGF2/CCNA2/DSCC1/ACD/RFC3/HSP90AB1/XRCC5/TNKS/PTK2B/CTNNB1/RFC4/PTGES3/MAPKAPK5/NFATC1/PCNA/PARM1/SMOC2/PDGFRB/ATR/AURKB/NOX4/RGCC/RFC2/PNKP/PRKCQ/CHTF18/HGF/HSP90AA1/MAP3K4/PKIB/GREM1/HNRNPA1/CCT5/CCT2
3	GO:0001501	skeletal system development	BP	0.000355423	235	SIX4/IFT140/RUNX1/IFT172/SIX1/ACVR2B/PCGF2/GDF11/SLC39A1/FGFRL1/LTBP3/BBS1/WDR19/INPPL1/ASXL1/MMP14/ARID5A/BMI1/PAPSS2/PBXIP1/NSD2/PKDCC/THRA/ATF2/SLC26A2/HYAL2/RUNX3/EVC/BBX/DYNC2I1/BMP8A/COL9A2/CBS/MDK/TRIM45/SULF1/GNAS/RARA/EIF2AK3/GLG1/ZEB1/MEF2D/SLC39A14/TGM2/RYK/BNC2/RUNX2/NAB2/PRKRA/TMEM38B/IFT80/RAB23/P3H1/HEXA/MBTPS2/TULP3/MEGF8/MEX3C/SHOX2/SLC38A10/TYMS/AMER1/GNA11/PRRX1/HEXB/WDR48/TIMP…
3	GO:0014812	muscle cell migration	BP	0.000359819	52	SIX4/SIX1/GNA13/IGFBP5/LPAR1/NF1/BCL2/PLEKHO1/MDK/ABHD2/SSH1/CYP1B1/GRB10/PDGFB/ACE/PARVA/DDR1/ITGB3/NRP1/ITGA2/POSTN/TLR4/GNA12/DOCK7/TAFA5/SRC/SLIT2/LRP1/PLXNA1/TPM1/DDR2/PDGFD/DDIT3/BMPR1A/PDGFRB/MEGF10/THBS4/ADAMTS1/MEF2C/IGF1/SORL1/MDM2/PRKG1/ROCK1/PDGFA/CCN4/HAS2/BMP4/CORO1B/SMO/DOCK4/CCN3
3	GO:0008589	regulation of smoothened signaling pathway	BP	0.000359819	50	IFT140/IFT172/TTC21B/TXNDC15/GORAB/IFT81/C2CD3/ARMC9/EFCAB7/TCTN1/GPR161/PRKACA/GLIS2/STK36/RPGRIP1L/PTCH2/EVC/PTCH1/PDCL/RUNX2/CIBAR1/TULP3/MEGF8/SHOX2/PRKACB/IFT122/PRRX1/ENPP1/MGRN1/FUZ/CDK20/GPC3/RAB34/CHSY1/MKS1/KIF7/CREBBP/FOXA1/DLG5/MOSMO/TEDC2/GAS1/TMED2/TTC23/GLI1/WDR11/GAS8/DYNC2H1/FGFR2/SMO
3	GO:0141091	transforming growth factor beta receptor superfamily signaling pathway	BP	0.000415316	159	PARP1/FUT8/ACVR2B/GATA6/LTBP3/SMAD4/ABL1/SNX25/TAB1/ING1/RBBP4/LEF1/SIN3A/SMURF2/ATF2/DAB2/RGMB/TGIF2/SAP30/SPRED2/SDCBP/ZNF703/SULF1/GLG1/ZEB1/FZD1/LTBP4/RUNX2/MAGI2/ARID4B/TGFB1I1/FERMT2/ARRB2/SPRY2/MEGF8/PEG10/ZEB2/CTDSPL2/NEO1/SAP30L/SCUBE3/PTK2/SMAD2/RBBP7/SAP130/ACVR1/SINHCAF/TWSG1/ARK2C/SLC2A10/PTPRK/GDF15/SPRED1/NRROS/PELO/FSTL1/PRDM16/ZNF423/HFE/HSP90AB1/GPC3/SFRP2/TGFB3/FBN1/FLCN/LTBP2/…
3	GO:0031589	cell-substrate adhesion	BP	0.000425241	169	SRGAP2/MELTF/WDPCP/ABL1/MMP14/CD63/NEDD9/MERTK/NTN4/DISC1/FBLN1/PIK3R1/CCDC80/NF1/BCL2/DAB2/LAMC1/SGCE/CX3CL1/AXL/MDK/FBLN2/ABI3BP/FZD4/FN1/FZD7/EPDR1/BCL2L11/KIF14/FERMT2/SNED1/STON1/VCAM1/PDGFB/EMILIN1/PARVA/APOD/PTPRO/ANTXR1/PTK2/DDR1/ST6GAL1/ITGBL1/EFEMP2/CDH11/CORO2B/PREX1/CSF1/PTPRJ/ITGA4/TBCD/ITGB2/DAG1/PTPRK/CLASP1/TRIOBP/SORBS3/ITGB3/TESK1/EPHB1/LAMA5/NRP1/ITGA2/POSTN/LAMB1/FBLN5/DOCK1/I…
3	GO:0006997	nucleus organization	BP	0.000448376	73	NEMP1/GOLM1/SUN2/NEK6/TMEM43/LMNB1/PYGO2/PHF2/UBXN2B/TPR/HABP4/NUP107/FXR1/NUP133/SYNE1/DDX11/HMGB2/CHMP7/CDK1/SPAST/GPER1/NUP93/USPL1/SF1/USP36/PLK1/TBPL1/RRN3/SMARCA5/DMPK/TOR1A/PRKCA/UBXN2A/PARP11/PHF8/PSME4/CHMP3/TOR1AIP1/SELENOF/IRAG2/NUP155/AFF2/SUN1/NUP54/SIRT1/AHCTF1/ETS1/RCC1/ATR/LPIN1/EPC1/SEH1L/TOR1B/TMEM170A/CHEK1/MFSD14A/ANKLE2/NUP98/KDM3A/ACTR6/UBE2I/BEND3/SUV39H1/VRK1/PRKCB/NUP35/L…
3	GO:0051321	meiotic cell cycle	BP	0.000498732	125	OSGIN2/ZNF318/PIWIL4/RAD51D/MSH6/NCAPD2/SUN2/NEK2/ZSCAN21/FBXO5/RAD51AP1/EXO1/CDK2/MLH1/RAD54B/TOP2A/NCAPH/RAD1/NUF2/STAG3/TOP3A/ATM/BRIP1/BCL2L11/SGO1/CENPS/SMC4/LIF/ESPL1/TERF1/ASPM/SGO2/RAD21/EME1/SMC2/RMI1/CCNB1IP1/FOXJ3/MYBL1/FOXJ2/FANCD2/CDC25C/EHMT2/FANCA/NBN/KIF18A/DDB1/PLD6/INSR/ANKLE1/SYCP2/TRIP13/RBBP8/NDC80/PLK1/SMC3/BRCA2/RAD54L/MRE11/ZWINT/TTK/TUBGCP6/MLH3/PIWIL2/SLX4/RPA1/ANAPC16/M…
3	GO:0070507	regulation of microtubule cytoskeleton organization	BP	0.000498732	85	MAP1S/PDE4DIP/NUP62/HAUS4/ABL1/HNRNPU/ARHGEF2/HDGFL3/SPAG5/GIT1/BMERB1/CDKN1B/PRUNE1/PARP3/STMN1/CENPJ/TPR/DYRK1A/HDAC6/TPX2/SLAIN1/NME7/FES/CLIP3/BICD1/CHMP7/CDK5RAP2/DIXDC1/HAUS8/CCSAP/HAUS1/MAP1A/ATAT1/SPAST/MECP2/MAP1B/TBCD/KIF18A/STIL/CLASP1/RNF4/PRKAA2/PLK1/TRAF3IP1/TOGARAM1/PHLDB1/HAUS5/FGF13/PRKAA1/SKA1/TTBK2/CHMP3/HAUS2/MID1/BORA/PSRC1/HAUS3/SASS6/SENP6/DIAPH3/CEP97/PKD1/CKAP5/CEP70/GSK3…
3	GO:0006913	nucleocytoplasmic transport	BP	0.000498732	159	PTTG1IP/ALKBH5/NUP62/IPO9/KHDRBS1/ELAVL1/DHX9/EFCAB7/ING1/PRKACA/PRKD1/AKT1/SQSTM1/CBLB/PIK3R1/CPSF6/NF1/ATF2/LZTS2/HYAL2/CDKN1B/XPO1/AAAS/POLDIP3/STRADA/DNAJC27/TPR/NUP107/BACH2/HHEX/RAB23/NUP133/RANBP3/PPP1R12A/HCLS1/UPF1/CTDSPL2/RSRC1/PPP3R1/CASC3/APOD/RANBP17/E2F3/SMG7/RITA1/CDK1/HNRNPA2B1/NUP93/PKIG/CAMK1/NUP43/ANKLE1/ECT2/YTHDC1/ANP32A/EIF4ENIF1/NCBP2/CHTOP/PPP3CA/NUP42/TMCO6/PKIA/SETD2/TXN…
3	GO:0051169	nuclear transport	BP	0.000498732	159	PTTG1IP/ALKBH5/NUP62/IPO9/KHDRBS1/ELAVL1/DHX9/EFCAB7/ING1/PRKACA/PRKD1/AKT1/SQSTM1/CBLB/PIK3R1/CPSF6/NF1/ATF2/LZTS2/HYAL2/CDKN1B/XPO1/AAAS/POLDIP3/STRADA/DNAJC27/TPR/NUP107/BACH2/HHEX/RAB23/NUP133/RANBP3/PPP1R12A/HCLS1/UPF1/CTDSPL2/RSRC1/PPP3R1/CASC3/APOD/RANBP17/E2F3/SMG7/RITA1/CDK1/HNRNPA2B1/NUP93/PKIG/CAMK1/NUP43/ANKLE1/ECT2/YTHDC1/ANP32A/EIF4ENIF1/NCBP2/CHTOP/PPP3CA/NUP42/TMCO6/PKIA/SETD2/TXN…
3	GO:0006271	DNA strand elongation involved in DNA replication	BP	0.000511101	14	MCM3/LIG1/MCM4/DNA2/MCM7/POLA1/POLD3/RFC3/RFC4/POLE/LIG3/PCNA/POLE3/GINS1
3	GO:0006999	nuclear pore organization	BP	0.000511101	14	TPR/NUP107/FXR1/NUP133/NUP93/NUP54/AHCTF1/SEH1L/TMEM170A/NUP98/NUP35/NDC1/NUP205/NUP153
3	GO:0001503	ossification	BP	0.000526891	191	RUNX1/ACVR2B/LTBP3/SMAD4/INPPL1/MMP14/FKRP/RBMX/HNRNPU/DHX9/FBXO5/PKDCC/PRKACA/LEF1/PRKD1/AKT1/IGFBP5/ATRAID/THRA/NF1/GIT1/CTHRC1/NBR1/BCL2/SLC26A2/RUNX3/MRC2/BMP8A/CBS/MDK/PTCH1/EIF2AK3/MEF2D/FZD1/RUNX2/NAB2/CREB3L1/TMEM38B/IFT80/ALOX5/FERMT2/SLC8A1/SHOX2/SCUBE3/ENPP1/PTK2/CDH11/RXRB/BMP8B/SP3/FGF2/CSF1/DCHS1/BPNT2/ACVR1/TWSG1/RDH14/ACHE/SNRNP200/MINPP1/VCAN/RYR1/MGP/MAP2K6/RFLNA/TMEM119/TAPT1/F…
3	GO:0014909	smooth muscle cell migration	BP	0.000553228	45	GNA13/IGFBP5/LPAR1/NF1/BCL2/MDK/ABHD2/SSH1/CYP1B1/GRB10/PDGFB/ACE/PARVA/DDR1/ITGB3/NRP1/ITGA2/POSTN/TLR4/GNA12/DOCK7/TAFA5/SRC/SLIT2/LRP1/PLXNA1/TPM1/DDR2/PDGFD/DDIT3/BMPR1A/PDGFRB/ADAMTS1/MEF2C/IGF1/SORL1/MDM2/PRKG1/PDGFA/CCN4/HAS2/BMP4/CORO1B/DOCK4/CCN3
3	GO:0051493	regulation of cytoskeleton organization	BP	0.000553497	232	MAP1S/ABI2/PDE4DIP/MDM1/EPS8/KANK2/NUP62/CCDC88A/ALMS1/SMAD4/CEP120/HAUS4/ABL1/BBS4/HNRNPU/FHOD3/ARHGEF2/NEDD9/PRKD1/TRIM37/PDXP/PIK3R1/HDGFL3/LPAR1/SPAG5/GIT1/BMERB1/CX3CL1/CDKN1B/PRUNE1/PARP3/TRIM27/GRB2/STMN1/SPTBN1/CENPJ/TPR/DYRK1A/BCAS3/BRCA1/ADD3/HDAC6/SSH1/FERMT2/RHPN2/TPX2/HCLS1/DVL2/SLAIN1/NME7/SSH2/DVL3/FES/TMEM67/CLIP3/ARHGAP44/BICD1/PTK2/CHMP7/CDK5RAP2/DIXDC1/HAUS8/CCSAP/CORO2B/PAK2/P…
3	GO:0034508	centromere complex assembly	BP	0.000579066	22	POGZ/CENPF/HJURP/KNTC1/CENPO/CENPK/CENPH/CENPA/RNF4/CENPI/MIS12/MIS18A/DLGAP5/CENPV/CENPN/SENP6/CENPC/NASP/CENPE/TRAPPC12/OIP5/ITGB3BP
3	GO:1902105	regulation of leukocyte differentiation	BP	0.000593093	152	RUNX1/FBXO7/SMARCD1/RNF41/SOX4/LOXL3/PTPN6/TNFSF4/ABL1/MMP14/MITF/NEDD9/SMARCB1/LEF1/PIK3R1/NF1/CD46/BTN2A2/RUNX3/AXL/MDK/SOX13/SMARCE1/RARA/ZEB1/SOCS5/ACTL6A/LIF/LGALS9/ZBTB46/HCLS1/SMARCC2/DROSHA/CD83/FES/STAT5B/GPR137/SLAMF8/FANCD2/FANCA/CSF1/PPP2R3C/SMARCA2/BRD2/HMGB1/SMARCD3/TLR4/JAK3/KITLG/TCF7/SOS1/PRKCA/TMEM64/IL4I1/FBN1/SLC9B2/CD86/PPP3CA/CD4/TOX/ACIN1/ZBTB1/CBFB/CTNNB1/IL15/SOX12/IL2RA/…
3	GO:0071560	cellular response to transforming growth factor beta stimulus	BP	0.000596038	129	PARP1/FUT8/LTBP3/SMAD4/ABL1/SNX25/TAB1/ING1/RBBP4/SIN3A/SMURF2/DAB2/APAF1/HYAL2/SAP30/SPRED2/SDCBP/ZNF703/GLG1/ZEB1/LTBP4/ARID4B/FYN/TGFB1I1/FERMT2/ARRB2/SPRY2/PEG10/ZEB2/SAP30L/PTK2/PAK2/SMAD2/RBBP7/SAP130/ACVR1/SINHCAF/TWSG1/SLC2A10/PTPRK/GDF15/SPRED1/IGF1R/NRROS/POSTN/PRDM16/HSP90AB1/TGFB3/FBN1/FLCN/LTBP2/ZNF451/MTMR4/NLK/SRC/HDAC2/LPXN/COL4A2/DDR2/PDGFD/NFATC1/LDLRAD4/SMAD1/TP53/SIRT1/GCNT2/S…
3	GO:0031445	regulation of heterochromatin formation	BP	0.000596038	19	CDK2/PHF2/SETDB1/TPR/DYRK1A/SETDB2/SAMD1/PPHLN1/TASOR/PHF8/L3MBTL3/MORC2/KDM1A/KMT2A/MPHOSPH8/ATF7IP2/TET1/ZNF304/TRIM28
3	GO:0032042	mitochondrial DNA metabolic process	BP	0.000596038	19	PARP1/MPV17/POLG2/TOP3A/METTL4/DNA2/PRIMPOL/MGME1/FLCN/STOX1/POLG/TP53/LIG3/RRM1/RRM2B/DNAJA3/LONP1/TWNK/PPARGC1A
3	GO:0120261	regulation of heterochromatin organization	BP	0.000596038	19	CDK2/PHF2/SETDB1/TPR/DYRK1A/SETDB2/SAMD1/PPHLN1/TASOR/PHF8/L3MBTL3/MORC2/KDM1A/KMT2A/MPHOSPH8/ATF7IP2/TET1/ZNF304/TRIM28
3	GO:1902107	positive regulation of leukocyte differentiation	BP	0.000644187	96	RUNX1/SMARCD1/SOX4/TNFSF4/MMP14/NEDD9/SMARCB1/LEF1/CD46/BTN2A2/RUNX3/AXL/MDK/SOX13/SMARCE1/RARA/SOCS5/ACTL6A/LIF/LGALS9/ZBTB46/HCLS1/SMARCC2/CD83/FES/STAT5B/CSF1/PPP2R3C/SMARCA2/BRD2/HMGB1/SMARCD3/KITLG/PRKCA/TMEM64/IL4I1/SLC9B2/CD86/PPP3CA/CD4/TOX/ACIN1/ZBTB1/CBFB/IL15/SOX12/IL2RA/SMARCC1/HAX1/FOXP3/LILRB4/CCR1/PHF10/SPI1/NCKAP1L/ARID1A/ARID2/SMARCD2/EVI2B/PRKDC/BRD4/DUSP10/CR1/CREB1/HLX/BTK/IL2…
3	GO:1903708	positive regulation of hemopoiesis	BP	0.000644187	96	RUNX1/SMARCD1/SOX4/TNFSF4/MMP14/NEDD9/SMARCB1/LEF1/CD46/BTN2A2/RUNX3/AXL/MDK/SOX13/SMARCE1/RARA/SOCS5/ACTL6A/LIF/LGALS9/ZBTB46/HCLS1/SMARCC2/CD83/FES/STAT5B/CSF1/PPP2R3C/SMARCA2/BRD2/HMGB1/SMARCD3/KITLG/PRKCA/TMEM64/IL4I1/SLC9B2/CD86/PPP3CA/CD4/TOX/ACIN1/ZBTB1/CBFB/IL15/SOX12/IL2RA/SMARCC1/HAX1/FOXP3/LILRB4/CCR1/PHF10/SPI1/NCKAP1L/ARID1A/ARID2/SMARCD2/EVI2B/PRKDC/BRD4/DUSP10/CR1/CREB1/HLX/BTK/IL2…
3	GO:0030336	negative regulation of cell migration	BP	0.000644187	139	SRGAP2/PATZ1/CERS2/MIA3/RNF41/SERPINF1/GNA13/NR2F2/MITF/NEDD9/ING1/RBBP4/AKT1/IGFBP5/SYNJ2BP/SIN3A/NF1/DPYSL3/C5/BCL2/BMERB1/HYAL2/CX3CL1/SAP30/CD200/PTPRM/SULF1/EMILIN2/ABHD2/MAGI2/ARID4B/SRGAP3/CYP1B1/RNF20/ZEB2/EMILIN1/VASH1/SAP30L/APOD/ADORA1/TIMP1/CDH11/SLAMF8/RBBP7/SAP130/FGF2/PTPRJ/MECP2/SINHCAF/DAG1/PTPRK/SCAI/CLASP1/MAP2K5/SPRED1/HMGB1/PTPRU/GCSAM/RECK/GNA12/FUZ/SFRP2/MACIR/IL27RA/NF2/FL…
3	GO:0008380	RNA splicing	BP	0.000644187	208	HNRNPLL/ZC3H10/KHDRBS1/RBM12B/DHX35/RBMX/HNRNPU/DHX9/NONO/DDX23/SART3/USP39/WBP11/ARVCF/PIK3R1/DDX42/HNRNPL/TIA1/HNRNPR/HNRNPUL1/PPP1R8/SUGP2/SF3A1/GPATCH1/RBFOX2/PSIP1/KHSRP/DYRK1A/HABP4/SRSF10/HNRNPH3/ZCRB1/RBM23/DDX47/ZNF326/UPF1/SNRNP27/RSRC1/ZNF638/TAF5L/HNRNPA1L2/METTL4/TSEN15/SRSF4/CASC3/SNRPN/SRRM1/LUC7L2/CACTIN/HNRNPA2B1/U2AF2/CDC5L/SF3B2/USP22/SRSF7/SF3B4/THRAP3/SF1/RBPMS/SNRNP200/DHX16…
3	GO:0031124	mRNA 3'-end processing	BP	0.000644187	34	CSTF2T/CPSF6/PAPOLG/ZNF473/RPRD2/LSM11/CPSF7/SCAF8/YTHDC1/NCBP2/NUDT21/CDC73/SLBP/CSTF1/APP/PAPOLA/POLR2D/BARD1/CPSF1/CSTF3/APLP1/CPSF3/TUT1/DHX36/MTPAP/ZC3H14/RPRD1B/NCBP1/TENT2/CSTF2/ZFP36L1/AHCYL1/VIRMA/RPRD1A
3	GO:2000045	regulation of G1/S transition of mitotic cell cycle	BP	0.000659447	84	FBXO7/KANK2/SMARCD1/PKD2/PTPN6/GTSE1/SMARCB1/CDK2/AKT1/CASP2/BCL2/CDKN1B/BTN2A2/JADE1/SMARCE1/CENPJ/KLF11/ATM/E2F7/SLFN11/ACTL6A/KIF14/CTDSP2/DPF2/BCL7A/SMARCC2/PRMT2/FBXO31/CTDSP1/SMARCA2/ACVR1/LSM11/BID/STIL/INO80/SMARCD3/DACT1/CCND3/RPA2/CDKN2C/SDE2/CDC73/STOX1/DDR2/SMARCC1/KMT2E/MTBP/CDC6/TP53/SASS6/PHF10/CUL4B/ARID1A/RRM1/RBL1/PKD1/ARID2/SMARCD2/PLCB1/TMEM14B/PRKDC/CHEK2/ADAMTS1/RFWD3/MDM2/R…
3	GO:0007179	transforming growth factor beta receptor signaling pathway	BP	0.000664074	105	PARP1/FUT8/LTBP3/SMAD4/SNX25/TAB1/ING1/RBBP4/SIN3A/SMURF2/DAB2/SAP30/SPRED2/SDCBP/ZNF703/GLG1/ZEB1/LTBP4/ARID4B/TGFB1I1/FERMT2/ARRB2/SPRY2/PEG10/ZEB2/SAP30L/PTK2/SMAD2/RBBP7/SAP130/ACVR1/SINHCAF/TWSG1/SLC2A10/PTPRK/GDF15/SPRED1/NRROS/PRDM16/HSP90AB1/TGFB3/FBN1/FLCN/LTBP2/ZNF451/MTMR4/NLK/SRC/HDAC2/LPXN/LDLRAD4/SMAD1/TP53/SIRT1/GCNT2/SMAD7/BMPR1A/SPRY1/COL3A1/LRRC32/SMAD3/ITGB8/CREBBP/TSC22D1/SMAD…
3	GO:1902806	regulation of cell cycle G1/S phase transition	BP	0.000702331	94	FBXO7/KANK2/SMARCD1/PKD2/PTPN6/GTSE1/SMARCB1/CDK2/AKT1/CASP2/BCL2/CDKN1B/BTN2A2/JADE1/SMARCE1/CENPJ/KLF11/ATM/E2F7/SLFN11/APBB1/ACTL6A/KIF14/CTDSP2/DPF2/BCL7A/METTL13/SMARCC2/PRMT2/FBXO31/CTDSP1/SMARCA2/ACVR1/LSM11/BID/STIL/INO80/SMARCD3/DACT1/CCND3/RPA2/TAF1/CDKN2C/SDE2/STXBP4/CDC73/STOX1/DDR2/SMARCC1/KMT2E/MTBP/CDC6/TCIM/TP53/SASS6/PHF10/CUL4B/ARID1A/RRM1/RBL1/PKD1/ARID2/SMARCD2/PLCB1/FAM83D/TM…
3	GO:0002562	somatic diversification of immune receptors via germline recombination within a single locus	BP	0.000824945	42	MSH6/TNFSF4/TNFSF13/NSD2/EXO1/TCF3/TP53BP1/LEF1/MLH1/MSH2/SANBR/PARP3/ATM/SLC15A4/HMGB2/UNG/DCAF1/NBN/HMGB1/ATAD5/IL27RA/TFRC/NHEJ1/SHLD2/FOXP3/YY1/CYREN/PRKDC/RIF1/NDFIP1/PTPRC/PAXIP1/KMT5C/CD28/MAD2L2/BATF/RAG1/BCL6/SWAP70/DCLRE1C/RNF168/HSPD1
3	GO:0016444	somatic cell DNA recombination	BP	0.000824945	42	MSH6/TNFSF4/TNFSF13/NSD2/EXO1/TCF3/TP53BP1/LEF1/MLH1/MSH2/SANBR/PARP3/ATM/SLC15A4/HMGB2/UNG/DCAF1/NBN/HMGB1/ATAD5/IL27RA/TFRC/NHEJ1/SHLD2/FOXP3/YY1/CYREN/PRKDC/RIF1/NDFIP1/PTPRC/PAXIP1/KMT5C/CD28/MAD2L2/BATF/RAG1/BCL6/SWAP70/DCLRE1C/RNF168/HSPD1
3	GO:0045621	positive regulation of lymphocyte differentiation	BP	0.000824945	72	RUNX1/SMARCD1/SOX4/TNFSF4/MMP14/SMARCB1/LEF1/CD46/BTN2A2/RUNX3/AXL/MDK/SOX13/SMARCE1/RARA/SOCS5/ACTL6A/LGALS9/SMARCC2/CD83/STAT5B/PPP2R3C/SMARCA2/BRD2/SMARCD3/IL4I1/CD86/TOX/ZBTB1/CBFB/IL15/SOX12/IL2RA/SMARCC1/FOXP3/LILRB4/PHF10/SPI1/NCKAP1L/ARID1A/ARID2/SMARCD2/PRKDC/BRD4/DUSP10/CR1/HLX/BTK/IL2RG/PTPRC/INPP5D/ARID1B/RIPK2/SMARCA4/PCID2/SASH3/CD74/RHOH/HLA-DRA/LILRB2/WNT10B/RAG1/IL7R/GLI2/SOCS1/T…
3	GO:0003170	heart valve development	BP	0.000824945	44	HEY1/MATR3/SOX4/ZBTB14/FGFRL1/SMAD4/NAGLU/SHOX2/EMILIN1/HEY2/CDH11/SMAD2/DCHS1/ACVR1/MDM4/ADAMTS5/SLIT2/HEYL/SLIT3/NFATC1/DLL4/BMPR1A/TNFRSF1B/TWIST1/SMAD6/NOTCH1/AXIN2/GJA5/MEF2C/MDM2/TGFB2/ROCK1/SNAI1/TIE1/BMPR2/ADAMTS9/BMP4/EFNA1/ELN/NOS3/CCN1/TGFBR2/ROCK2/APC
3	GO:0002200	somatic diversification of immune receptors	BP	0.000824945	45	MSH6/TNFSF4/TNFSF13/NSD2/EXO1/TCF3/TP53BP1/LEF1/MLH1/MSH2/SANBR/PARP3/ATM/SLC15A4/HMGB2/UNG/DCAF1/NBN/POLQ/HMGB1/ATAD5/IL27RA/TFRC/NHEJ1/SHLD2/FOXP3/ADAR/MCM3AP/YY1/CYREN/PRKDC/RIF1/NDFIP1/PTPRC/PAXIP1/KMT5C/CD28/MAD2L2/BATF/RAG1/BCL6/SWAP70/DCLRE1C/RNF168/HSPD1
3	GO:0010594	regulation of endothelial cell migration	BP	0.000824945	85	PATZ1/SERPINF1/AKT3/ABL1/NR2F2/PRKD1/AKT1/P2RX4/SYNJ2BP/NF1/PTPRM/CD40/BCAS3/MAP3K3/PLPP3/PDGFB/VASH1/PTK2/FGF2/MECP2/NRP2/FGFR1/ADGRA2/MAP2K5/SPRED1/ITGB3/HMGB1/NRP1/PRKCA/HDAC7/AGT/JCAD/EMC10/PTK2B/SPARC/SLIT2/SP1/FGF1/HDAC9/STARD13/STAT5A/DLL4/SIRT1/ANGPT1/PTN/SMOC2/RHOJ/ETS1/GPI/BMPER/NOTCH1/KRIT1/SVBP/MEF2C/STC1/RGCC/FLT4/ATOH8/BCAR1/APOE/SRPX2/ACVRL1/SEMA5A/PIK3CG/DCN/LGMN/ADAMTS9/EFNA1/TEK…
3	GO:0003007	heart morphogenesis	BP	0.000842076	126	IFT172/TEAD2/SIX1/IFT52/HEY1/GATA6/SOX4/FGFRL1/PKD2/SMAD4/ASXL1/FKRP/CLUAP1/C2CD3/TAB1/NSD2/ATF2/BBS5/PTCH1/PLXND1/AHI1/FZD1/NAGLU/MEGF8/SAV1/SHOX2/DVL2/SETDB2/PARVA/HEY2/PTK2/ARL13B/SMAD2/ZFPM2/DCHS1/ACVR1/MDM4/NRP2/DAG1/INSR/STIL/RYR1/NRP1/SMARCD3/SOS1/SFRP2/HEG1/GAA/TBX3/MKS1/ADAMTS5/SLIT2/HEYL/CTNNB1/KCNJ8/RBP4/SLIT3/TPM1/FZD2/ABCC9/DLL4/TP53/MIB1/SMAD7/BMPR1A/EYA1/SPRY1/TWIST1/SMAD3/IFT57/FO…
3	GO:0040013	negative regulation of locomotion	BP	0.000865948	158	SRGAP2/PATZ1/CERS2/MIA3/RNF41/SERPINF1/GNA13/NR2F2/MITF/NEDD9/ING1/RBBP4/AKT1/SEMA4F/IGFBP5/SYNJ2BP/FBLN1/SIN3A/NF1/DPYSL3/C5/BCL2/BMERB1/HYAL2/CX3CL1/SAP30/CD200/PTPRM/SULF1/EMILIN2/ABHD2/RYK/MAGI2/ARID4B/HDAC6/SRGAP3/CYP1B1/SEMA4C/RNF20/SEMA5B/ZEB2/EMILIN1/VASH1/SAP30L/APOD/PTPRO/ADORA1/SEMA6C/TIMP1/ST6GAL1/CDH11/SLAMF8/RBBP7/SAP130/FGF2/PTPRJ/MECP2/SINHCAF/DAG1/PTPRK/SCAI/CLASP1/MAP2K5/SPRED1/…
3	GO:0010463	mesenchymal cell proliferation	BP	0.000866821	30	SIX1/DCHS2/ZEB1/SHOX2/SYNE1/PRRX1/DCHS1/FGFR1/FGF7/GPC3/LRP5/CTNNB1/IRS2/CHRD/BMPR1A/FOXF1/MSX1/SIX2/PHF14/WNT2/NFIB/OSR1/TBX2/PDGFA/BMP4/BMP7/FGFR2/SMO/KDR/TGFBR2
3	GO:0098534	centriole assembly	BP	0.000941614	31	MDM1/NUP62/ALMS1/CEP120/CEP192/C2CD3/CCP110/CDK2/TRIM37/KIAA0753/CEP85/CEP135/CENPJ/BRCA1/CCDC57/CEP63/CDK5RAP2/POC1B/CEP152/STIL/CNTROB/PLK4/RBM14/CEP72/CEP295/SPICE1/CEP44/SASS6/CEP76/RTTN/WDR62
3	GO:0045619	regulation of lymphocyte differentiation	BP	0.000954811	107	RUNX1/FBXO7/SMARCD1/RNF41/SOX4/LOXL3/PTPN6/TNFSF4/ABL1/MMP14/SMARCB1/LEF1/CD46/BTN2A2/RUNX3/AXL/MDK/SOX13/SMARCE1/RARA/ZEB1/SOCS5/ACTL6A/LGALS9/SMARCC2/DROSHA/CD83/STAT5B/SLAMF8/FANCD2/FANCA/PPP2R3C/SMARCA2/BRD2/HMGB1/SMARCD3/JAK3/TCF7/SOS1/IL4I1/CD86/TOX/ZBTB1/CBFB/IL15/SOX12/IL2RA/SMARCC1/FOXP3/LILRB4/NFAM1/PHF10/SMAD7/SLC4A2/SPI1/NCKAP1L/ARID1A/ARID2/SMARCD2/SH3RF1/PRKDC/HLA-DOA/BRD4/DUSP10/CR…
3	GO:0001843	neural tube closure	BP	0.00115137	52	IFT172/TEAD2/ABL1/BBS4/CLUAP1/PRKACA/CASP3/CTHRC1/APAF1/PTCH1/RARA/FZD1/SEMA4C/TULP3/DVL2/PRKACB/IFT122/DVL3/PLXNB2/MED12/STIL/BRD2/LMO4/FUZ/CDK20/SFRP2/MTHFD1/MKS1/FZD6/FZD2/SETD2/PTK7/TWIST1/IFT57/CELSR1/ARHGAP35/TSC2/CC2D2A/TGFB2/VASP/OPA1/SKI/DEAF1/TMED2/KIF20B/BMP4/RGMA/DLC1/TSC1/TRAF6/LHX2/PRICKLE1
3	GO:0060606	tube closure	BP	0.00115137	52	IFT172/TEAD2/ABL1/BBS4/CLUAP1/PRKACA/CASP3/CTHRC1/APAF1/PTCH1/RARA/FZD1/SEMA4C/TULP3/DVL2/PRKACB/IFT122/DVL3/PLXNB2/MED12/STIL/BRD2/LMO4/FUZ/CDK20/SFRP2/MTHFD1/MKS1/FZD6/FZD2/SETD2/PTK7/TWIST1/IFT57/CELSR1/ARHGAP35/TSC2/CC2D2A/TGFB2/VASP/OPA1/SKI/DEAF1/TMED2/KIF20B/BMP4/RGMA/DLC1/TSC1/TRAF6/LHX2/PRICKLE1
3	GO:0010761	fibroblast migration	BP	0.00116475	35	FUT8/WDPCP/GNA13/PRR5L/AKT1/TNS1/HYAL2/TMEM201/ZEB2/PTK2/FGF2/ITGB3/GNA12/AKAP12/MACIR/ARHGAP4/ZFAND5/CYGB/DDR2/PRKCE/ITGB1/SGPL1/ACTA2/ARHGEF7/ILK/PIP5K1A/RFFL/BAG4/THBS1/MTA2/DMTN/RCC2/CCN3/ARID5B/CD248
3	GO:2001252	positive regulation of chromosome organization	BP	0.00122039	62	NCAPD2/NEK2/SLF2/POT1/CDK2/NCAPH/PARN/SLF1/SETDB1/ATM/TPR/ACTL6A/BUB1/SMC4/TERF1/SETDB2/DDX11/RAD21/SMC2/FBXO4/CDK1/HNRNPA2B1/PPHLN1/NBN/SMC5/NCAPG2/ACD/INO80/NABP2/TASOR/HNRNPD/MRE11/XRCC5/TNKS/SLX4/CTNNB1/MAPKAPK5/TERF2/MORC2/MCRS1/NCAPD3/YY1/ATR/AURKB/RTEL1/MAD2L1BP/PNKP/NCAPG/ATRX/PRKCQ/MPHOSPH8/ATF7IP2/DHX36/MAP3K4/FEN1/NUMA1/ZNF304/PKIB/TRIM28/HNRNPA1/CCT5/CCT2
3	GO:0000731	DNA synthesis involved in DNA repair	BP	0.00126722	27	DTL/POLK/POLI/PRIMPOL/POLA1/USP1/HROB/POLQ/POLD3/RFC3/WRN/ZBTB1/POLE/SIRT1/PCNA/RRM1/RRM2B/REV1/REV3L/POLD1/POLH/CDKN2D/MAD2L2/USP10/WRNIP1/PARP10/SPRTN
3	GO:0060485	mesenchyme development	BP	0.0012934	144	SIX4/POFUT2/TEAD2/SIX1/KLHL12/HEY1/SOX4/LOXL3/PKD2/SMAD4/SLC39A10/LEF1/SEMA4F/LRP6/BCL2/DAB2/TCF7L2/CUL7/SPRED2/SDCBP/ZNF703/MDK/NOTCH4/FN1/BNC2/TGFB1I1/SEMA4C/FERMT2/NUP133/SPRY2/SEMA5B/AKNA/HEY2/AMER1/PPP3R1/SEMA6C/PTK2/LOXL2/ZFP64/SMAD2/ZFPM2/DCHS1/ACVR1/MDM4/NRP2/FGFR1/DAG1/CLASP1/SPRED1/CDH2/LAMA5/NRP1/KITLG/TASOR/TAPT1/PHLDB1/ARB2A/FUZ/SFRP2/DACT3/TGFB3/AGT/TBX3/HDAC2/ADAMTS5/SEMA3D/HEYL/CT…
3	GO:0051170	import into nucleus	BP	0.00136104	86	PTTG1IP/NUP62/IPO9/ELAVL1/EFCAB7/ING1/PRKD1/AKT1/SQSTM1/CBLB/PIK3R1/NF1/ATF2/HYAL2/TPR/NUP107/BACH2/RAB23/NUP133/HCLS1/PPP3R1/APOD/RANBP17/E2F3/CDK1/NUP93/PKIG/ECT2/EIF4ENIF1/PPP3CA/TMCO6/PKIA/TXNIP/NUP155/FAM53C/CRY2/NUP214/KPNB1/NUP54/TP53/ANGPT1/KPNA2/TNPO2/NUP85/STK4/SMAD3/SPG11/POM121C/TSC2/SIX2/PRKAG1/NOTCH1/TNPO1/NUP98/FAM53B/POLA2/POM121/MED1/RGPD6/SNUPN/PIK3R2/RBM22/CDAN1/HSP90AA1/MMP12/…
3	GO:0001841	neural tube formation	BP	0.00145311	57	IFT172/TEAD2/IFT52/ABL1/BBS4/CLUAP1/TCTN1/PRKACA/CASP3/CTHRC1/APAF1/PTCH1/RARA/FZD1/SEMA4C/TULP3/DVL2/PRKACB/IFT122/DVL3/PLXNB2/MED12/STIL/BRD2/LMO4/FUZ/CDK20/SFRP2/MTHFD1/MKS1/FZD6/FZD2/SETD2/PTK7/MIB1/TWIST1/STK4/IFT57/CELSR1/ARHGAP35/TSC2/CC2D2A/TGFB2/VASP/OPA1/SKI/DEAF1/TMED2/KIF20B/BMP4/BMP7/RGMA/DLC1/TSC1/TRAF6/LHX2/PRICKLE1
3	GO:0071604	transforming growth factor beta production	BP	0.0015133	29	GATA6/SMAD4/ATF2/CD46/CX3CL1/CD200/FN1/LGALS9/MYB/NRROS/HSP90AB1/LAPTM4B/AGT/SERPINF2/FOXP3/BMPR1A/COL3A1/TSKU/LRRC32/SMAD3/ITGB8/TSC22D1/ITGAV/LILRB1/TGFB2/ATP6AP2/TYROBP/LUM/THBS1
3	GO:0000002	mitochondrial genome maintenance	BP	0.00152845	23	PARP1/AKT3/MPV17/POLG2/TOP3A/SLC25A36/METTL4/DNA2/SLC25A4/PRIMPOL/MGME1/FLCN/STOX1/POLG/TP53/LIG3/RRM1/RRM2B/DNAJA3/LONP1/OPA1/TWNK/PPARGC1A
3	GO:0007064	mitotic sister chromatid cohesion	BP	0.00152845	23	POGZ/SLF2/HASPIN/SLF1/SGO1/BUB1/PDS5B/RAD21/MAU2/SMC5/ESCO2/DSCC1/SMC3/TNKS/BOD1/SMC1A/ESCO1/STAG1/ATRX/CDCA5/STAG2/NIPBL/PDS5A
3	GO:0019082	viral protein processing	BP	0.00152845	23	MGAT2/FUT8/EDEM2/ST3GAL2/MOGS/ST3GAL4/PARP16/ST3GAL3/MGAT1/ST6GAL1/ST3GAL1/MGAT4A/ST6GALNAC2/MGAT4B/SPCS1/GSK3A/PRMT1/ST6GALNAC4/SPCS3/CANX/GSK3B/MGAT5/PARP10
3	GO:0010632	regulation of epithelial cell migration	BP	0.0016236	110	PATZ1/ARSB/SERPINF1/AKT3/ABL1/NR2F2/PRKD1/AKT1/P2RX4/SYNJ2BP/NF1/PTPRM/CD40/BCAS3/HDAC6/ENPP2/MAP3K3/PLPP3/PDGFB/VASH1/PTK2/IQSEC1/FGF2/MECP2/NRP2/FGFR1/FGF7/CLASP1/ADGRA2/MAP2K5/SPRED1/ITGB3/HMGB1/CTSH/NRP1/ITGA2/DOCK1/PRKCA/MACIR/HDAC7/AGT/JCAD/EMC10/SRC/PTK2B/SPARC/SLIT2/SP1/FGF1/HDAC9/IRS2/STARD13/STAT5A/DLL4/SIRT1/ANGPT1/PTN/SMOC2/RHOJ/PRKCE/MARVELD3/EVL/ETS1/GPI/BMPER/NOTCH1/KRIT1/SVBP/MEF2…
3	GO:0098727	maintenance of cell number	BP	0.00166209	92	TRIM8/LBH/SMARCD1/SOX4/SELENON/ZHX2/ELAVL1/ING1/RBBP4/SMARCB1/SIN3A/ZNF322/SAP30/BCL9/SMARCE1/TUT4/ZNF358/FZD7/ACTL6A/ARID4B/PHF19/LIF/DPF2/SAV1/ASPM/BCL7A/SAP30L/TAF5L/PRRX1/BICRAL/LOXL2/FANCD2/RBBP7/SAP130/SMARCA2/MED12/SINHCAF/SMC5/CDH2/PELO/SMC3/CNOT3/FANCC/EIF4ENIF1/MED28/RTF1/TBX3/PCM1/PIWIL2/LRP5/HDAC2/SRRT/CTNNB1/CDC73/BICRA/SMARCC1/LDB1/PHF10/BMPR1A/PTN/FOXO1/FUT10/VPS72/ARID1A/LDB2/MED3…
3	GO:0051053	negative regulation of DNA metabolic process	BP	0.00172826	69	PARP1/DFFB/XRCC1/MSH6/ABL1/HNRNPU/FBXO5/TIMELESS/POT1/TSPYL2/TP53BP1/MLH1/OGG1/MSH2/ZRANB3/PARP3/KLHL15/BLM/ATM/SLFN11/TERF1/SMCHD1/NBN/ANKLE1/POLQ/ACD/PARPBP/TTF1/XRCC5/FLCN/TNKS/RAD17/H1-10/SLX4/SRC/SHLD2/RMI2/TERF2/DCP2/CDC6/FBH1/FOXP3/TP53/LIG3/HNRNPC/TWIST1/AUNIP/ATR/RADX/CYREN/RIF1/CHEK1/EXOSC10/RTEL1/NDFIP1/CDT1/MEN1/SENP3/SMG6/DNAJC2/MAD2L2/ERCC4/GMNN/MAGEF1/TRIM28/PDS5A/HNRNPA1/BCL6/NAT10
3	GO:2000146	negative regulation of cell motility	BP	0.00172894	142	SRGAP2/PATZ1/CERS2/MIA3/RNF41/SERPINF1/GNA13/NR2F2/MITF/NEDD9/ING1/RBBP4/AKT1/IGFBP5/SYNJ2BP/FBLN1/SIN3A/NF1/DPYSL3/C5/BCL2/BMERB1/HYAL2/CX3CL1/SAP30/CD200/PTPRM/SULF1/EMILIN2/ABHD2/MAGI2/ARID4B/SRGAP3/CYP1B1/RNF20/ZEB2/EMILIN1/VASH1/SAP30L/APOD/ADORA1/TIMP1/CDH11/SLAMF8/RBBP7/SAP130/FGF2/PTPRJ/MECP2/SINHCAF/DAG1/PTPRK/SCAI/CLASP1/MAP2K5/SPRED1/HMGB1/PTPRU/GCSAM/RECK/GNA12/FUZ/SFRP2/MACIR/IL27RA/…
3	GO:0009100	glycoprotein metabolic process	BP	0.00172925	171	CHST14/MGAT2/FUT4/DPY19L1/POFUT2/FUT8/GLB1/SLC35B2/XYLT2/MAN2B1/EDEM2/FKRP/PXYLP1/HS2ST1/GANAB/ST3GAL2/TMEM106A/B4GALT5/MAN2A2/PLOD3/UGGT2/GNPTAB/MOGS/POMGNT1/B3GALNT1/ALG10/NCSTN/DDOST/EXTL2/ST3GAL4/SOAT1/BCL2/ALG10B/TCF7L2/ABCA2/EOGT/B4GALT3/SULF1/FAM20B/IDUA/PRKCSH/TMEM260/B4GALT6/GAL3ST4/POFUT1/C1GALT1C1/GUSB/GBGT1/NAGLU/DPY19L4/HGSNAT/TMTC4/UGDH/HEXA/BACE2/ITM2C/GALNT2/COG7/GCNT1/MANBA/HEXB/…
3	GO:0006405	RNA export from nucleus	BP	0.00173431	50	ALKBH5/NUP62/KHDRBS1/DHX9/CPSF6/XPO1/POLDIP3/TPR/NUP107/HHEX/NUP133/UPF1/CASC3/SMG7/HNRNPA2B1/NUP93/YTHDC1/NCBP2/CHTOP/SETD2/NUP155/THOC5/NUP214/ZC3H11A/IWS1/MCM3AP/SRSF3/NUP85/POM121C/SSB/THOC3/NUP160/GLE1/NUP98/RBM15B/FMR1/DDX39B/POM121/NCBP3/NUP188/PCID2/THOC2/SMG6/NUP88/NCBP1/UPF2/MAGOHB/HNRNPA1/THOC6/NUP153
3	GO:0019827	stem cell population maintenance	BP	0.00182651	90	TRIM8/LBH/SMARCD1/SOX4/ZHX2/ELAVL1/ING1/RBBP4/SMARCB1/SIN3A/ZNF322/SAP30/BCL9/SMARCE1/TUT4/ZNF358/FZD7/ACTL6A/ARID4B/PHF19/LIF/DPF2/SAV1/ASPM/BCL7A/SAP30L/TAF5L/PRRX1/BICRAL/LOXL2/FANCD2/RBBP7/SAP130/SMARCA2/MED12/SINHCAF/SMC5/CDH2/PELO/SMC3/CNOT3/FANCC/EIF4ENIF1/MED28/RTF1/TBX3/PCM1/PIWIL2/LRP5/HDAC2/SRRT/CTNNB1/CDC73/BICRA/SMARCC1/LDB1/PHF10/BMPR1A/PTN/FOXO1/FUT10/VPS72/ARID1A/LDB2/MED30/SIX2/N…
3	GO:0002009	morphogenesis of an epithelium	BP	0.00185018	219	SIX4/IFT172/TEAD2/SIX1/CEP290/IFT52/CTSZ/PKD2/SMAD4/WDPCP/GORAB/ABL1/MMP14/HS2ST1/BBS4/GNA13/CLUAP1/C2CD3/TIMELESS/PLOD3/TCTN1/PRKACA/LEF1/NTN4/IGFBP5/RPGRIP1L/CASP3/CTHRC1/BCL2/LZTS2/APAF1/BBS5/GRB2/MDK/SULF1/PTCH1/RARA/PLXND1/AHI1/FZD1/TGM2/NAGLU/ARHGAP24/NOTCH4/TGFB1I1/SEMA4C/LIF/ZDHHC7/FERMT2/TULP3/SPRY2/MEGF8/DVL2/SETDB2/PRKACB/IFT122/DVL3/PPP3R1/DDR1/ARL13B/FGF2/CSF1/PLXNB2/DCHS1/ACVR1/MED1…
3	GO:0035825	homologous recombination	BP	0.00195559	36	RAD51D/NUCKS1/RAD51AP1/MLH1/RAD54B/TOP2A/ATM/BRIP1/BRCA1/CENPS/UHRF1/TOPBP1/RAD21/EME1/RMI1/CCNB1IP1/FANCD2/NBN/ANKLE1/TRIP13/RBBP8/RAD54L/MRE11/MLH3/SLX4/MUS81/RAD51C/TOP2B/MSH5/HDAC10/FANCM/BARD1/MND1/RAD51/PSMC3IP/ERCC4
3	GO:0010569	regulation of double-strand break repair via homologous recombination	BP	0.00196125	43	PARP1/ABL1/TIMELESS/RAD51AP1/SPIDR/TP53BP1/YEATS4/KLHL15/ACTL6A/WDR48/MORF4L1/BRD8/SMCHD1/POLQ/PARPBP/EPC2/RPA2/TRRAP/SHLD2/RMI2/FIGNL1/SETD2/EP400/FBH1/VPS72/ING3/HDGFL2/FUS/PIAS4/ARID2/KDM1A/RADX/EPC1/RIF1/CHEK1/RTEL1/WAS/RAD51/SENP3/MBTD1/MAD2L2/MAGEF1/MRGBP
3	GO:0014910	regulation of smooth muscle cell migration	BP	0.00199333	40	GNA13/IGFBP5/LPAR1/NF1/BCL2/MDK/ABHD2/SSH1/CYP1B1/PDGFB/ACE/ITGB3/NRP1/ITGA2/POSTN/TLR4/GNA12/DOCK7/TAFA5/SRC/SLIT2/LRP1/PLXNA1/TPM1/DDR2/PDGFD/BMPR1A/PDGFRB/ADAMTS1/MEF2C/IGF1/SORL1/MDM2/PRKG1/PDGFA/CCN4/HAS2/BMP4/CORO1B/DOCK4
3	GO:0061138	morphogenesis of a branching epithelium	BP	0.00209648	92	SIX4/SIX1/CTSZ/PKD2/SMAD4/ABL1/MMP14/GNA13/TIMELESS/LEF1/NTN4/BCL2/GRB2/MDK/SULF1/PTCH1/PLXND1/TGM2/NOTCH4/SPRY2/PPP3R1/DDR1/FGF2/CSF1/DCHS1/ACVR1/FGFR1/DAG1/FGF7/CTSH/LAMA5/NRP1/ADAMTS16/NKX3-1/GPC3/SFRP2/AGT/TBX3/GZF1/LRP5/MKS1/SRC/SLIT2/CTNNB1/CSMD1/PLXNA1/PBX1/FGF1/DLL4/MAGED1/EYA1/SPRY1/PGR/STK4/FOXF1/CELSR1/FOXA1/PKD1/DLG5/EXT1/SIX2/NOTCH1/RBM15/NPNT/ILK/WNT2/COL4A1/MED1/TIE1/CLIC4/SOX8/TBX…
3	GO:0034504	protein localization to nucleus	BP	0.00212853	148	SIX4/PTTG1IP/TRIM8/PARP1/SIX1/TYK2/NUP62/IPO9/SUN2/OTUD7B/ELAVL1/BBS4/HNRNPU/UTP25/EFCAB7/ING1/PRKD1/GLIS2/AKT1/SQSTM1/CBLB/PIK3R1/TAF8/SIN3A/NF1/ATF2/TCF7L2/LZTS2/KAT7/LMNB1/HYAL2/XPO1/SUMO3/EIF2AK3/ORMDL3/NVL/TPR/NUP107/HHEX/RAB23/FYN/FERMT2/NUP133/HCLS1/SYNE1/PPP3R1/APOD/RANBP17/E2F3/FBXO4/CDK1/NUP93/PKIG/DCLK1/TESK1/PLK1/ECT2/TOR1A/SUPT7L/PPP3CB/EIF4ENIF1/TFRC/NF2/PPP3CA/FLCN/WRN/SRC/TMCO6/CI…
3	GO:0002520	immune system development	BP	0.00214206	96	SIX4/SIX1/MSH6/ASXL1/TNFSF4/ABL1/TNFSF13/PKN1/NSD2/EXO1/TCF3/TP53BP1/LEF1/MLH1/CBLB/MSH2/SANBR/BCL2/PARP3/ATM/SLC15A4/BCL2L11/LGALS9/RO60/HMGB2/STAT5B/UNG/DCAF1/PPP2R3C/NBN/FLVCR1/POLQ/HMGB1/LMO4/NFKB2/ATAD5/HAVCR2/IL27RA/TFRC/NHEJ1/IRAK3/LRP5/TOX/ZBTB1/CTNNB1/SHLD2/PBX1/IL15/CCNB2/IL2RA/FOXP3/ADAR/LILRB4/LYN/TP53/SLC40A1/MCM3AP/SMAD3/YY1/HOXA3/CYREN/PRKDC/LRRC17/RIF1/KMT2A/RBM15/NDFIP1/PTPRC/PAX…
3	GO:1905508	protein localization to microtubule organizing center	BP	0.00214206	26	NUP62/CEP192/BBS4/C2CD3/PIBF1/CEP250/DISC1/KIAA0753/SPAG5/RAB11FIP3/UBXN2B/BICD1/STIL/PCM1/CEP72/CCDC14/CSNK1D/AURKA/CEP131/CEP83/MCPH1/GOLGB1/CEP350/NUMA1/GSK3B/APC
3	GO:0006268	DNA unwinding involved in DNA replication	BP	0.00218583	17	RECQL/BLM/MCM3/MCM2/MCM4/MCM6/MCM5/MCM7/WRN/GINS4/CDC45/GINS3/GINS1/RAD51/TWNK/GINS2/RECQL4
3	GO:0051383	kinetochore organization	BP	0.00218583	17	POGZ/CENPF/KNTC1/NUF2/SMC4/SMC2/CENPK/CENPH/CENPA/RNF4/NDC80/MIS12/DLGAP5/SENP6/CENPC/CENPE/TRAPPC12
3	GO:0009411	response to UV	BP	0.00219227	81	PARP1/RHNO1/MSH6/XPC/DTL/BMF/AKT1/MSH2/PIK3R1/ZRANB3/CASP9/CASP3/BCL2/HYAL2/SDF4/POLK/SCARA3/RO60/ERCC3/EIF2AK4/TIMP1/MAP4K3/PRIMPOL/USP1/NSMCE3/USP28/DDB1/PTPRK/POLD3/TRIM32/INO80/BRCA2/MAPK8/PRKAA1/TAF1/WRN/SDE2/CCAR2/ZBTB1/DDB2/ERCC2/TP53/SIRT1/PCNA/COL6A3/CUL4B/GPX1/CREBBP/YY1/KDM1A/ATR/REV1/COL6A2/COL6A1/MFAP4/TP53I13/AURKB/MDM2/OPN3/MC1R/PBK/FECH/PPID/MMP2/MEN1/DHX36/POLD1/MAP3K4/FEN1/POLH/…
3	GO:0003174	mitral valve development	BP	0.00223441	12	SOX4/NAGLU/DCHS1/ACVR1/BMPR1A/TWIST1/SMAD6/NOTCH1/AXIN2/GJA5/BMPR2/EFNA1
3	GO:0031110	regulation of microtubule polymerization or depolymerization	BP	0.00224297	53	MAP1S/PDE4DIP/HAUS4/ABL1/ARHGEF2/HDGFL3/GIT1/BMERB1/CDKN1B/PRUNE1/STMN1/DYRK1A/HDAC6/TPX2/SLAIN1/NME7/FES/CLIP3/CDK5RAP2/HAUS8/HAUS1/MAP1A/SPAST/MECP2/MAP1B/TBCD/CLASP1/TOGARAM1/HAUS5/FGF13/SKA1/TTBK2/HAUS2/MID1/PSRC1/HAUS3/DIAPH3/CKAP5/ARHGEF7/MAPT/STMN3/CDH5/TRPV4/AKAP9/SKA2/HAUS6/NUMA1/ATXN7/MAPRE3/SKA3/HSPA1A/TRIM54/APC
3	GO:0001763	morphogenesis of a branching structure	BP	0.0022512	99	SIX4/SIX1/CTSZ/PKD2/SMAD4/ABL1/MMP14/GNA13/TIMELESS/LEF1/NTN4/BCL2/GRB2/MDK/SULF1/PTCH1/PLXND1/TGM2/NOTCH4/RERE/SPRY2/SHOX2/PPP3R1/DDR1/FGF2/CSF1/MECP2/DCHS1/ACVR1/FGFR1/DAG1/FGF7/CTSH/LAMA5/NRP1/ADAMTS16/NKX3-1/GPC3/FGF13/SFRP2/AGT/TBX3/GZF1/LRP5/MKS1/SRC/SLIT2/CTNNB1/CSMD1/PLXNA1/PBX1/FGF1/SETD2/DLL4/MAGED1/EYA1/SPRY1/PGR/MAP3K13/STK4/FOXF1/CELSR1/FOXA1/PKD1/DLG5/EXT1/SIX2/NOTCH1/RBM15/NPNT/ILK…
3	GO:0071634	regulation of transforming growth factor beta production	BP	0.00227681	27	GATA6/SMAD4/ATF2/CD46/CX3CL1/CD200/FN1/LGALS9/MYB/HSP90AB1/LAPTM4B/AGT/SERPINF2/FOXP3/BMPR1A/TSKU/LRRC32/SMAD3/ITGB8/TSC22D1/ITGAV/LILRB1/TGFB2/ATP6AP2/TYROBP/LUM/THBS1
3	GO:0009101	glycoprotein biosynthetic process	BP	0.00229688	146	CHST14/MGAT2/FUT4/DPY19L1/POFUT2/FUT8/SLC35B2/XYLT2/FKRP/PXYLP1/HS2ST1/ST3GAL2/TMEM106A/B4GALT5/MAN2A2/PLOD3/UGGT2/MOGS/POMGNT1/B3GALNT1/ALG10/NCSTN/DDOST/EXTL2/ST3GAL4/SOAT1/BCL2/ALG10B/TCF7L2/ABCA2/EOGT/B4GALT3/FAM20B/TMEM260/B4GALT6/GAL3ST4/POFUT1/C1GALT1C1/GBGT1/DPY19L4/TMTC4/UGDH/BACE2/ITM2C/GALNT2/COG7/GCNT1/UGGT1/ST3GAL3/CHST10/MGAT1/ST6GAL1/B3GNT9/POGLUT3/CHSY3/GALNT17/B3GNT7/SLC2A10/CSGA…
3	GO:0042692	muscle cell differentiation	BP	0.00229688	180	SIX4/SIX1/HEY1/GATA6/BHLHE41/SELENON/SGCB/SMAD4/MMP14/FKRP/HNRNPU/FHOD3/PLD3/SMYD3/PRKD1/AKT1/IGFBP5/CASP3/BCL2/LAMC1/CNTNAP1/POPDC2/DNMT1/PLEKHO1/BCL9/RARA/ZEB1/TMEM182/UCHL1/LRRC27/TMEM204/NAGLU/NOTCH4/KRT8/FZD7/ATG5/LAMB2/SEMA4C/SLC8A1/ARRB2/SHOX2/PDGFB/NEO1/SYNE1/HEY2/NINJ1/RARB/EFEMP2/CDK1/ACADM/MECP2/DYRK1B/ACVR1/GPER1/CAMK1/GDF15/RYR1/PRKAR1A/CDH2/TRIM32/ANK2/ADAM12/SMARCD3/LAMB1/TMEM119/C…
3	GO:0050864	regulation of B cell activation	BP	0.00230673	68	PTPN6/TNFSF4/MMP14/TNFSF13/PKN1/BMI1/NSD2/SLC39A10/TP53BP1/MLH1/MSH2/CASP3/BCL2/PARP3/ATM/SLC15A4/STAT5B/SLAMF8/PPP2R3C/TLR4/ATAD5/BANK1/IL4I1/IL27RA/TFRC/SHLD2/IRS2/FOXP3/LAPTM5/LYN/NFAM1/SPI1/NCKAP1L/CD300A/CD320/RIF1/SAMSN1/MEF2C/CR1/NDFIP1/BTK/IL2RG/MNDA/PTPRC/THEMIS2/TYROBP/INPP5D/PAXIP1/KMT5C/SH3KBP1/FOXJ1/AHR/PCID2/CD28/SASH3/MAD2L2/TNFSF13B/CD74/CARD11/TNFRSF4/EPHB2/GPR183/ZFP36L1/CD38/IK…
3	GO:0017015	regulation of transforming growth factor beta receptor signaling pathway	BP	0.00230673	74	SMAD4/SNX25/ING1/RBBP4/SIN3A/SMURF2/SAP30/SPRED2/SDCBP/ZNF703/GLG1/ZEB1/LTBP4/ARID4B/TGFB1I1/SPRY2/PEG10/ZEB2/SAP30L/SMAD2/RBBP7/SAP130/SINHCAF/TWSG1/SLC2A10/SPRED1/NRROS/PRDM16/HSP90AB1/TGFB3/FBN1/FLCN/ZNF451/MTMR4/HDAC2/LDLRAD4/TP53/SIRT1/SMAD7/SPRY1/SMAD3/CREBBP/TSC22D1/SMAD6/SNW1/HTRA3/NREP/NPNT/SUDS3/CD109/HSPA5/PPARA/INTS9/CILP/MEN1/SKI/ARID4A/LEMD3/AXIN1/TET1/LATS1/THBS1/ASPN/PPM1A/ENG/ONE…
3	GO:0030111	regulation of Wnt signaling pathway	BP	0.00231218	152	TTC21B/GPRC5B/SOX4/SMAD4/ABL1/PBXIP1/LEF1/DISC1/SMURF2/CTHRC1/PPM1B/DAB2/TCF7L2/LZTS2/ZNF703/MDK/RNF220/SOX13/SULF1/JADE1/FZD1/HIC1/TCF7L1/FZD7/ADNP/HHEX/IFT80/IGFBP4/GRB10/PLPP3/ASPM/ZEB2/AMER1/PTPRO/NPHP4/DIXDC1/VGLL4/ZNRF3/FGF2/TMEM170B/TMEM237/RNF43/CCNY/ADGRA2/ANKRD6/PTPRU/CDH2/CMAHP/DACT1/RNF146/RECK/HMGXB4/WNT5B/FUZ/TMEM64/GPC3/SHISA2/PLEKHA4/SFRP2/DACT3/CDK14/TNKS/MKS1/NLK/SRC/CCAR2/FZD6/…
3	GO:0051251	positive regulation of lymphocyte activation	BP	0.00231218	152	RUNX1/TYK2/SMARCD1/SOX4/PTPN6/TNFSF4/ABL1/MMP14/TNFSF13/BMI1/NSD2/SLC39A10/SMARCB1/TP53BP1/LEF1/MLH1/AKT1/MSH2/CD46/BCL2/BTN2A2/RUNX3/AXL/MDK/SOX13/SMARCE1/RARA/SOCS5/ACTL6A/BLOC1S6/FCHO1/FYN/LGALS9/VCAM1/SMARCC2/CD83/STAT5B/PPP2R3C/SMARCA2/ICOSLG/BRD2/HMGB1/SMARCD3/TLR4/KITLG/ATAD5/VTCN1/HAVCR2/IL4I1/TFRC/CD86/PPP3CA/CD4/TOX/SRC/ZBTB1/LCK/CBFB/TICAM2/SHLD2/IL15/SOX12/IL2RA/IRS2/SMARCC1/FOXP3/LIL…
3	GO:0044774	mitotic DNA integrity checkpoint signaling	BP	0.00231218	51	MDC1/XPC/MBTPS1/DTL/GTSE1/CDK2/MSH2/ATF2/CASP2/CDKN1B/BLM/ATM/E2F7/ABRAXAS1/BRCA1/MBTPS2/TOPBP1/FBXO31/UIMC1/EME1/FANCD2/CDK1/NBN/ORC1/PLK1/ZNF830/SETMAR/RPA2/MRE11/RAD17/SDE2/CLSPN/MUS81/DONSON/CDC6/TP53/BABAM2/PRKDC/CHEK2/RFWD3/CHEK1/MDM2/TAOK2/FZR1/NEK11/TICRR/FOXN3/RPS27L/GIGYF2/CCNG1/PIDD1
3	GO:0030098	lymphocyte differentiation	BP	0.0023246	191	PATZ1/RUNX1/FBXO7/SMARCD1/RNF41/SOX4/LOXL3/PTPN6/TNFSF4/ABL1/MMP14/BMI1/MERTK/TCF3/SMARCB1/LEF1/MSH2/PIK3R1/ATF2/PLCL2/CD46/BCL2/KAT7/BTN2A2/RUNX3/AXL/PIK3R3/MDK/SOX13/SMARCE1/RARA/ZEB1/CMTM7/ATM/ITFG2/RUNX2/FZD7/ATG5/SOCS5/HHEX/ACTL6A/LGALS9/VCAM1/SMARCC2/DROSHA/CD83/STAT5B/FZD8/PREX1/SLAMF8/FANCD2/SP3/DCAF1/FANCA/PTPRJ/ITGA4/PPP2R3C/SMARCA2/RELB/GPR89A/BRD2/MYB/HMGB1/SMARCD3/JAK3/TCF7/DOCK2/PPP…
3	GO:0060541	respiratory system development	BP	0.00232709	106	SIX4/SIX1/ACVR2B/CTSZ/GATA6/DISP1/FGFRL1/SELENON/LTBP3/LOXL3/WDPCP/ASXL1/MMP14/FKRP/TIMELESS/PLOD3/TAB1/ELK1/PKDCC/LEF1/IGFBP5/RPGRIP1L/THRA/RARA/CLCN2/TMEM38B/LIF/TULP3/SPRY2/SAV1/ACE/PPP3R1/SMAD2/SP3/FGF2/MECP2/ZFPM2/SMCHD1/FGFR1/DAG1/FGF7/HSD11B1/CTSH/LAMA5/GPC3/HEG1/TGFB3/HS6ST1/ABCA3/CTNNB1/RBP4/FGF1/SPEF2/PTGES3/SIM2/PTK7/BAG6/BMPR1A/RCN3/SPRY1/PGR/COL3A1/FOXF1/CELSR1/FOXA1/PKD1/DLG5/MSX1/E…
3	GO:0007264	small GTPase-mediated signal transduction	BP	0.0025777	225	SRGAP2/ABI2/ARHGEF40/TIAM2/DENND4B/RAPGEF1/EPS8/KANK2/NUP62/CCDC88A/FAM13A/ABL1/GNA13/DOK1/ARHGEF2/IQGAP3/FARP1/SYDE2/CDK2/GMIP/SQSTM1/SYNJ2BP/SH2B2/PLCE1/RAB15/LPAR1/NF1/GIT1/MRAS/GIT2/KCTD13/RHOBTB2/RIPOR1/ARHGEF17/HACD3/FOXM1/MYO9B/GRB2/STMN1/SDCBP/ITSN1/RASGRP3/G3BP2/AUTS2/TGM2/ARHGAP24/ARHGEF25/SIPA1L3/GNB1/SRGAP3/KIF14/ARHGAP26/RHEBL1/NUCB1/PSD3/RASA3/SPRY2/SH2D3C/SYNGAP1/STAMBP/RHEB/DENND3…
3	GO:1902751	positive regulation of cell cycle G2/M phase transition	BP	0.0025777	22	FBXO5/DTL/CDK4/DBF4B/SIN3A/CDC25C/CDK1/SMARCD3/ATAD5/RAD51C/STOX1/CDC7/PBX1/RRM1/RRM2B/APP/BRD4/CDC25A/WNT10B/CCNB1/DYRK3/RCC2
3	GO:0007020	microtubule nucleation	BP	0.00261784	30	PDE4DIP/HAUS4/CEP192/GIT1/CENPJ/CCDC57/TPX2/SLAIN1/NME7/NEDD1/HAUS8/HAUS1/MECP2/CLASP1/HAUS5/TUBGCP6/CSNK1D/HAUS2/HAUS3/CKAP5/TUBGCP4/ARHGEF7/MZT1/TUBGCP3/AKAP9/TUBG2/HAUS6/NDE1/NIN/HSPA1A
3	GO:1903131	mononuclear cell differentiation	BP	0.00262581	211	PATZ1/RUNX1/FBXO7/SMARCD1/RNF41/SOX4/LOXL3/PTPN6/TNFSF4/ABL1/MMP14/BMI1/MERTK/TCF3/SMARCB1/LEF1/MSH2/PIK3R1/ATF2/PLCL2/CD46/BCL2/KAT7/BTN2A2/RUNX3/AXL/PIK3R3/MDK/SOX13/SMARCE1/RARA/ZEB1/CMTM7/ATM/ITFG2/RUNX2/FZD7/ATG5/SOCS5/HHEX/ACTL6A/LGALS9/ZBTB46/VCAM1/SMARCC2/DROSHA/CD83/FES/STAT5B/FZD8/PREX1/SLAMF8/FANCD2/SP3/DCAF1/FANCA/CSF1/PTPRJ/ITGA4/PPP2R3C/SMARCA2/RELB/GPR89A/BRD2/MYB/HMGB1/SMARCD3/JAK…
3	GO:0043484	regulation of RNA splicing	BP	0.00279797	90	HNRNPLL/ZC3H10/KHDRBS1/RBM12B/RBMX/HNRNPU/PIK3R1/HNRNPL/TIA1/RBFOX2/DYRK1A/HABP4/SRSF10/HNRNPH3/RBM23/ZNF326/UPF1/ZNF638/TAF5L/METTL4/SRSF4/SRRM1/HNRNPA2B1/U2AF2/USP22/SRSF7/SF3B4/THRAP3/SF1/RBPMS/HNRNPK/WTAP/YTHDC1/ARB2A/PRX/SUPT7L/TRA2B/PTBP1/CELF2/CLK2/TRRAP/SETX/TADA1/RNPS1/DDX17/AFF2/NSRP1/SRSF2/RBM38/RRP1B/HNRNPH1/PTBP2/SUPT20H/FUS/SRSF3/HNRNPF/MBNL1/TADA3/SNW1/EXOSC10/RBM15/RBM12/SF3B3/NUP…
3	GO:0034446	substrate adhesion-dependent cell spreading	BP	0.00283926	55	SRGAP2/MELTF/ABL1/NEDD9/MERTK/NTN4/FBLN1/PIK3R1/DAB2/LAMC1/AXL/MDK/FZD4/FN1/FZD7/KIF14/FERMT2/PARVA/ANTXR1/PTK2/ST6GAL1/PREX1/ITGA4/TRIOBP/ITGB3/TESK1/LAMA5/NRP1/POSTN/LAMB1/DOCK1/SRC/LPXN/PARVG/FERMT3/ITGAV/WASHC2C/PEAK1/ARHGEF7/BVES/ILK/AKIP1/LIMS2/CRKL/MICALL2/HAS2/EFNA1/PARVB/TEK/ACTN4/LIMS1/DMTN/ITGB7/RCC2/CARMIL1
3	GO:0090100	positive regulation of transmembrane receptor protein serine/threonine kinase signaling pathway	BP	0.00283926	55	PARP1/ACVR2B/GATA6/SMAD4/DAB2/SDCBP/SULF1/TGFB1I1/ZEB2/NEO1/SCUBE3/SMAD2/ACVR1/TWSG1/NUP93/ARK2C/SLC2A10/PELO/ZNF423/HFE/HSP90AB1/GPC3/TGFB3/FLCN/UBE2O/BMPR1A/CREBBP/TSC22D1/MSX1/SH2B1/SNW1/BMPER/NOTCH1/NPNT/ILK/TGFB2/MEN1/ACVR2A/ACVRL1/ELAPOR2/BMPR2/CDH5/BMP4/GLCE/AXIN1/NUMA1/BMP7/THBS1/ENG/KDR/EP300/ACVR1B/CCN1/TGFBR2/CRB2
3	GO:0060411	cardiac septum morphogenesis	BP	0.00285758	41	HEY1/GATA6/SOX4/FGFRL1/SMAD4/NSD2/FZD1/SAV1/PARVA/HEY2/ZFPM2/ACVR1/NRP2/NRP1/TBX3/MKS1/SLIT2/HEYL/SLIT3/FZD2/TP53/SMAD7/BMPR1A/SMAD6/NOTCH1/RBM15/MDM2/TGFB2/BMPR2/TBX2/DNAH11/EGLN1/BMP4/ISL1/NOS3/BMP7/FGFR2/SMO/ENG/CCN1/TGFBR2
3	GO:0090308	regulation of DNA methylation-dependent heterochromatin formation	BP	0.00289983	15	SETDB1/DYRK1A/SETDB2/SAMD1/PPHLN1/TASOR/L3MBTL3/MORC2/KDM1A/KMT2A/MPHOSPH8/ATF7IP2/TET1/ZNF304/TRIM28
3	GO:0044380	protein localization to cytoskeleton	BP	0.00289983	38	NUP62/ABL1/CEP192/BBS4/HNRNPU/C2CD3/PIBF1/CEP250/DISC1/KIAA0753/SPAG5/RAB11FIP3/UBXN2B/BICD1/MAP1A/STIL/TTK/PCM1/CEP72/CCDC14/TTBK2/CSNK1D/AURKA/MID1/CEP131/FAM83D/CEP83/MCPH1/GOLGB1/KIF20B/CEP350/NUMA1/CHAMP1/KLHL21/GSK3B/MAPRE3/PPP1R9B/APC
3	GO:0072698	protein localization to microtubule cytoskeleton	BP	0.00289983	36	NUP62/ABL1/CEP192/BBS4/HNRNPU/C2CD3/PIBF1/CEP250/DISC1/KIAA0753/SPAG5/RAB11FIP3/UBXN2B/BICD1/MAP1A/STIL/TTK/PCM1/CEP72/CCDC14/TTBK2/CSNK1D/AURKA/MID1/CEP131/FAM83D/CEP83/MCPH1/GOLGB1/KIF20B/CEP350/NUMA1/CHAMP1/GSK3B/MAPRE3/APC
3	GO:0006493	protein O-linked glycosylation	BP	0.00289983	54	POFUT2/FKRP/ST3GAL2/B4GALT5/PLOD3/POMGNT1/B3GALNT1/ST3GAL4/EOGT/TMEM260/POFUT1/C1GALT1C1/TMTC4/GALNT2/GCNT1/ST3GAL3/ST6GAL1/B3GNT9/POGLUT3/GALNT17/B3GNT7/RXYLT1/MGAT5B/ST3GAL1/A4GALT/GXYLT1/POGLUT2/ST6GALNAC2/IL15/POGLUT1/POMGNT2/XXYLT1/FKTN/GALNT11/POMT1/POMT2/ST6GALNAC4/GALNT5/GXYLT2/SLC35C2/B3GALNT2/TMTC2/B4GAT1/TET1/GALNT10/GALNT12/POMK/GALNT14/OGA/GALNT4/B3GLCT/LARGE1/GALNT15/TMTC3
3	GO:0007229	integrin-mediated signaling pathway	BP	0.00301994	61	FUT8/LOXL3/ABL1/CD63/NEDD9/PRKD1/LAMC1/FN1/LAMB2/FERMT2/PLPP3/PTK2/TIMP1/ITGBL1/ITGA4/ITGB2/SLC2A10/ITGB3/LAMA5/NRP1/ITGA2/LAMB1/DOCK1/FGR/ITGA1/TLN1/SRC/PTK2B/ITGA11/HCK/ERBIN/PTN/VAV1/ITGA9/COL3A1/DIAPH3/PLEK/ITGB8/THY1/FERMT3/ITGAV/ITGB1/ADAMTS1/ITGA5/LAMA2/ILK/ITGAX/LIMS2/BCAR1/CCN2/FYB1/ITGAE/ITGAM/PTPRA/ZNF304/LIMS1/ITGAL/ITGB7/ITGB4/RCC2/ZYX
3	GO:0061982	meiosis I cell cycle process	BP	0.00301994	61	RAD51D/MSH6/ZSCAN21/FBXO5/RAD51AP1/MLH1/RAD54B/TOP2A/STAG3/ATM/BRIP1/BCL2L11/CENPS/ESPL1/TERF1/RAD21/EME1/RMI1/CCNB1IP1/FOXJ3/MYBL1/FOXJ2/FANCD2/CDC25C/EHMT2/ANKLE1/SYCP2/TRIP13/NDC80/PLK1/BRCA2/RAD54L/MRE11/ZWINT/MLH3/PIWIL2/SLX4/MUS81/RAD51C/ZCWPW1/TOP2B/CCNB2/AURKA/BAG6/MSH5/SUN1/CENPC/FANCM/KNL1/P3H4/TDRD9/AGO4/MND1/RAD51/PSMC3IP/CKS2/NDC1/CDC25A/ERCC4/UBB/M1AP
3	GO:1903706	regulation of hemopoiesis	BP	0.00311822	185	RUNX1/FBXO7/P4HTM/SMARCD1/RNF41/SOX4/LOXL3/PTPN6/TNFSF4/ABL1/MMP14/MITF/NEDD9/SMARCB1/LEF1/PIK3R1/NF1/CD46/BTN2A2/RUNX3/AXL/MDK/SOX13/SMARCE1/RARA/ZEB1/SOCS5/ACTL6A/MEIS2/LIF/LGALS9/ZBTB46/HCLS1/SMARCC2/DROSHA/CD83/HMGB2/FES/STAT5B/GPR137/SLAMF8/FANCD2/FANCA/CSF1/ARNT/PPP2R3C/SMARCA2/BRD2/MYB/HMGB1/SMARCD3/TLR4/JAK3/KITLG/H4C14/TCF7/SOS1/PRKCA/TMEM64/ABCB10/IL4I1/FBN1/SLC9B2/CD86/PPP3CA/CD4/TOX/P…
3	GO:0000377	RNA splicing, via transesterification reactions with bulged adenosine as nucleophile	BP	0.00324972	142	KHDRBS1/DHX35/RBMX/HNRNPU/DHX9/DDX23/SART3/USP39/DDX42/HNRNPL/TIA1/HNRNPR/HNRNPUL1/SF3A1/GPATCH1/RBFOX2/PSIP1/DYRK1A/SRSF10/HNRNPH3/ZCRB1/RBM23/UPF1/SNRNP27/RSRC1/HNRNPA1L2/SRSF4/CASC3/SNRPN/SRRM1/LUC7L2/CACTIN/HNRNPA2B1/U2AF2/CDC5L/SF3B2/SRSF7/SF3B4/THRAP3/SF1/RBPMS/SNRNP200/DHX16/SNRNP40/GCFC2/HNRNPK/WTAP/YTHDC1/ARB2A/TRA2B/RALY/PTBP1/NCBP2/CELF2/USP4/RBM14/SDE2/BUD13/PAXBP1/SF3A3/PRPF3/SETX/PN…
3	GO:0000398	mRNA splicing, via spliceosome	BP	0.00324972	142	KHDRBS1/DHX35/RBMX/HNRNPU/DHX9/DDX23/SART3/USP39/DDX42/HNRNPL/TIA1/HNRNPR/HNRNPUL1/SF3A1/GPATCH1/RBFOX2/PSIP1/DYRK1A/SRSF10/HNRNPH3/ZCRB1/RBM23/UPF1/SNRNP27/RSRC1/HNRNPA1L2/SRSF4/CASC3/SNRPN/SRRM1/LUC7L2/CACTIN/HNRNPA2B1/U2AF2/CDC5L/SF3B2/SRSF7/SF3B4/THRAP3/SF1/RBPMS/SNRNP200/DHX16/SNRNP40/GCFC2/HNRNPK/WTAP/YTHDC1/ARB2A/TRA2B/RALY/PTBP1/NCBP2/CELF2/USP4/RBM14/SDE2/BUD13/PAXBP1/SF3A3/PRPF3/SETX/PN…
3	GO:0006606	protein import into nucleus	BP	0.00324972	82	PTTG1IP/NUP62/IPO9/ELAVL1/EFCAB7/ING1/PRKD1/AKT1/SQSTM1/CBLB/PIK3R1/NF1/ATF2/HYAL2/TPR/NUP107/RAB23/NUP133/HCLS1/PPP3R1/APOD/RANBP17/E2F3/CDK1/NUP93/PKIG/ECT2/EIF4ENIF1/PPP3CA/TMCO6/PKIA/TXNIP/NUP155/FAM53C/CRY2/NUP214/KPNB1/NUP54/TP53/ANGPT1/KPNA2/TNPO2/NUP85/STK4/SMAD3/SPG11/POM121C/TSC2/SIX2/NOTCH1/TNPO1/NUP98/FAM53B/POLA2/POM121/MED1/RGPD6/SNUPN/PIK3R2/RBM22/HSP90AA1/MMP12/IPO11/NUP188/BMP4/N…
3	GO:0006312	mitotic recombination	BP	0.00330141	19	RAD51D/XRCC1/MLH1/MSH2/RAD54B/SMC6/RAD52/GEN1/SMC5/ANKLE1/BRCA2/MRE11/RAD51C/TERF2/ERCC2/TEP1/RAD51/XRCC3/ERCC4
3	GO:0007127	meiosis I	BP	0.00339272	58	RAD51D/ZSCAN21/FBXO5/RAD51AP1/MLH1/RAD54B/TOP2A/STAG3/ATM/BRIP1/BCL2L11/CENPS/ESPL1/TERF1/RAD21/EME1/RMI1/CCNB1IP1/FOXJ3/MYBL1/FOXJ2/FANCD2/EHMT2/ANKLE1/SYCP2/TRIP13/NDC80/PLK1/BRCA2/RAD54L/MRE11/ZWINT/MLH3/PIWIL2/SLX4/MUS81/RAD51C/ZCWPW1/TOP2B/CCNB2/AURKA/BAG6/MSH5/SUN1/CENPC/FANCM/KNL1/P3H4/TDRD9/AGO4/MND1/RAD51/PSMC3IP/CKS2/NDC1/ERCC4/UBB/M1AP
3	GO:0032465	regulation of cytokinesis	BP	0.00339272	49	NUP62/BBS4/CIT/CCP110/CDCA8/PDXP/GIT1/RAB11FIP3/E2F7/KIF3B/KIF14/KIF20A/CALM2/KIF23/SPAST/UVRAG/CSPP1/RACGAP1/PKP4/KLHL13/IGF1R/PLK1/ECT2/BRCA2/PRC1/CDC14A/FLCN/CHMP3/CENPV/KLHL9/SETD2/AURKA/CDC6/AHCTF1/PRKCE/PIK3C3/SVIL/AURKB/MAP9/PRPF40A/MYO19/PIK3R4/INCENP/CALM3/SH3GLB1/KIF20B/BIRC6/E2F8/KLHL21
3	GO:0071539	protein localization to centrosome	BP	0.00339272	25	NUP62/CEP192/BBS4/C2CD3/PIBF1/CEP250/DISC1/KIAA0753/SPAG5/RAB11FIP3/UBXN2B/BICD1/STIL/PCM1/CEP72/CCDC14/CSNK1D/AURKA/CEP131/CEP83/MCPH1/GOLGB1/CEP350/GSK3B/APC
3	GO:0048762	mesenchymal cell differentiation	BP	0.00346123	117	POFUT2/SIX1/KLHL12/HEY1/LOXL3/SMAD4/SLC39A10/LEF1/SEMA4F/LRP6/BCL2/DAB2/TCF7L2/CUL7/SPRED2/SDCBP/ZNF703/MDK/NOTCH4/FN1/TGFB1I1/SEMA4C/FERMT2/SPRY2/SEMA5B/AKNA/HEY2/AMER1/PPP3R1/SEMA6C/PTK2/LOXL2/ZFP64/SMAD2/ACVR1/NRP2/FGFR1/DAG1/CLASP1/SPRED1/CDH2/LAMA5/NRP1/KITLG/TASOR/TAPT1/PHLDB1/ARB2A/FUZ/SFRP2/DACT3/TGFB3/AGT/TBX3/HDAC2/SEMA3D/HEYL/CTNNB1/MARK1/DDX17/LDLRAD4/SEMA3G/GCNT2/SMAD7/BMPR1A/PAX6/SP…
3	GO:0045785	positive regulation of cell adhesion	BP	0.00360334	215	RUNX1/FUT4/TYK2/SMARCD1/SOX4/PTPN6/TNFSF4/ABL1/ADAM19/BMI1/NEDD9/SMARCB1/LEF1/AKT1/DISC1/CCDC80/ST3GAL4/CD46/DAB2/LAMC1/CX3CL1/BTN2A2/RUNX3/MDK/SOX13/SMARCE1/RARA/EMILIN2/FBLN2/ATM/ABI3BP/TGM2/FN1/SOCS5/ACTL6A/ALOX5/FCHO1/FYN/LAMB2/LIF/FERMT2/LGALS9/GCNT1/VCAM1/PLPP3/PDGFB/EMILIN1/SMARCC2/CD83/STAT5B/EFEMP2/PREX1/CSF1/PTPRJ/ITGA4/SMARCA2/ITGB2/DAG1/ICOSLG/PODXL/TRIOBP/BRD2/ITGB3/HMGB1/TESK1/PTPRU…
3	GO:0032964	collagen biosynthetic process	BP	0.00362687	26	RUNX1/VIM/LARP6/TRAM2/CREB3L1/EMILIN1/MYB/ITGA2/TGFB3/PCOLCE/CBX8/SERPINF2/HDAC2/CYGB/DDR2/F2R/P3H3/RCN3/COL5A1/P3H4/NOTCH1/SERPINH1/COL1A1/RGCC/BMP4/ENG
3	GO:1903844	regulation of cellular response to transforming growth factor beta stimulus	BP	0.00375428	74	SMAD4/SNX25/ING1/RBBP4/SIN3A/SMURF2/SAP30/SPRED2/SDCBP/ZNF703/GLG1/ZEB1/LTBP4/ARID4B/TGFB1I1/SPRY2/PEG10/ZEB2/SAP30L/SMAD2/RBBP7/SAP130/SINHCAF/TWSG1/SLC2A10/SPRED1/NRROS/PRDM16/HSP90AB1/TGFB3/FBN1/FLCN/ZNF451/MTMR4/HDAC2/LDLRAD4/TP53/SIRT1/SMAD7/SPRY1/SMAD3/CREBBP/TSC22D1/SMAD6/SNW1/HTRA3/NREP/NPNT/SUDS3/CD109/HSPA5/PPARA/INTS9/CILP/MEN1/SKI/ARID4A/LEMD3/AXIN1/TET1/LATS1/THBS1/ASPN/PPM1A/ENG/ONE…
3	GO:0034501	protein localization to kinetochore	BP	0.00375428	13	KNTC1/CDK1/SPDL1/TTK/CENPQ/ZWILCH/MTBP/BUB3/KNL1/AURKB/TRAPPC12/CHAMP1/RCC2
3	GO:1903083	protein localization to condensed chromosome	BP	0.00375428	13	KNTC1/CDK1/SPDL1/TTK/CENPQ/ZWILCH/MTBP/BUB3/KNL1/AURKB/TRAPPC12/CHAMP1/RCC2
3	GO:0140718	facultative heterochromatin formation	BP	0.00380607	27	DNMT3A/PHF2/DNMT1/SETDB1/DYRK1A/HELLS/SETDB2/SAMD1/PPHLN1/TASOR/SMARCA5/PHF8/SUZ12/L3MBTL3/EHMT1/MORC2/SIRT1/KDM1A/KMT2A/BEND3/SUV39H1/MPHOSPH8/ATF7IP2/TET1/ZNF304/KDM5A/TRIM28
3	GO:0010971	positive regulation of G2/M transition of mitotic cell cycle	BP	0.00381918	20	FBXO5/DTL/CDK4/DBF4B/SIN3A/CDC25C/CDK1/SMARCD3/RAD51C/STOX1/CDC7/PBX1/RRM1/RRM2B/APP/BRD4/CDC25A/WNT10B/CCNB1/RCC2
3	GO:0051984	positive regulation of chromosome segregation	BP	0.00381918	20	NCAPD2/HNRNPU/CDCA8/NCAPH/SMC6/SMC4/SMC2/CDK1/SMC5/RAD18/NCAPG2/CDC6/NCAPD3/AURKB/MAD2L1BP/NCAPG/INCENP/NUMA1/CCNB1/RCC2
3	GO:0045740	positive regulation of DNA replication	BP	0.00396026	28	DHX9/ATF1/CDK2/DBF4B/KAT7/CDKN1B/E2F7/DNA2/CDK1/FGFR1/INO80/DBF4/SMARCA5/ATAD5/CIZ1/CDC7/PCNA/WIZ/LPIN1/BRPF3/CDT1/FAF1/ATRX/WEE1/E2F8/GLI1/CDC25A/GLI2
3	GO:0000723	telomere maintenance	BP	0.00406164	82	PARP1/RAD51D/XRCC1/NEK2/SLF2/HNRNPU/POT1/EXO1/SMC6/PARP3/PARN/SLF1/BLM/APEX1/ATM/ACTL6A/TERF1/UPF1/SMARCAL1/DNA2/FBXO4/HNRNPA2B1/NSMCE3/NBN/SMC5/ZNF827/ACD/INO80/BRCA2/NABP2/HNRNPD/RPA2/MRE11/YLPM1/HSP90AB1/XRCC5/TNKS/WRN/RFC1/SLX4/SRC/RPA1/RAD51C/CTNNB1/SHLD2/PTGES3/MAPKAPK5/DCLRE1B/TERF2/DCP2/MCRS1/TP53/PCNA/HNRNPC/YY1/ATR/PRKDC/RIF1/AURKB/EXOSC10/RTEL1/NSMCE4A/PNKP/TEP1/RAD51/ATRX/PRKCQ/DHX36/…
3	GO:0014020	primary neural tube formation	BP	0.00406355	53	IFT172/TEAD2/ABL1/BBS4/CLUAP1/PRKACA/CASP3/CTHRC1/APAF1/PTCH1/RARA/FZD1/SEMA4C/TULP3/DVL2/PRKACB/IFT122/DVL3/PLXNB2/MED12/STIL/BRD2/LMO4/FUZ/CDK20/SFRP2/MTHFD1/MKS1/FZD6/FZD2/SETD2/PTK7/TWIST1/IFT57/CELSR1/ARHGAP35/TSC2/CC2D2A/TGFB2/VASP/OPA1/SKI/DEAF1/TMED2/KIF20B/BMP4/BMP7/RGMA/DLC1/TSC1/TRAF6/LHX2/PRICKLE1
3	GO:1901976	regulation of cell cycle checkpoint	BP	0.0040772	29	CDCA8/TPR/TTI1/BRCA1/RNASEH2B/GEN1/CDK5RAP2/FBXO4/MAD2L1/NDC80/BRCA2/RPA2/ZWINT/CCAR2/CRY1/BABAM2/WDR76/KNL1/RFWD3/AURKB/BARD1/MAD2L1BP/RAD51/TTI2/INCENP/ETAA1/PCID2/XRCC3/CCNB1
3	GO:1902459	positive regulation of stem cell population maintenance	BP	0.00418303	30	LBH/SMARCD1/ING1/RBBP4/SMARCB1/SIN3A/ZNF322/SAP30/SMARCE1/ACTL6A/ARID4B/DPF2/BCL7A/SAP30L/BICRAL/RBBP7/SAP130/SMARCA2/SINHCAF/HDAC2/BICRA/SMARCC1/PHF10/ARID1A/SUDS3/ARID4A/SMARCA4/TET1/BRMS1L/BRD9
3	GO:0046785	microtubule polymerization	BP	0.00418303	52	PDE4DIP/HAUS4/ABL1/CEP192/FBXO5/HDGFL3/GIT1/CDKN1B/PRUNE1/STMN1/CENPJ/DYRK1A/CCDC57/TPX2/SLAIN1/NME7/FES/CLIP3/NEDD1/CDK5RAP2/HAUS8/HAUS1/MECP2/MAP1B/TBCD/CLASP1/TOGARAM1/HAUS5/FGF13/TUBGCP6/CSNK1D/HAUS2/PSRC1/HAUS3/DIAPH3/CKAP5/TUBGCP4/ARHGEF7/MZT1/MAPT/CDH5/TUBGCP3/TRPV4/AKAP9/TUBG2/HAUS6/NUMA1/NDE1/NIN/MAPRE3/HSPA1A/TUBA1A
3	GO:0000375	RNA splicing, via transesterification reactions	BP	0.00418303	143	KHDRBS1/DHX35/RBMX/HNRNPU/DHX9/DDX23/SART3/USP39/DDX42/HNRNPL/TIA1/HNRNPR/HNRNPUL1/SF3A1/GPATCH1/RBFOX2/PSIP1/KHSRP/DYRK1A/SRSF10/HNRNPH3/ZCRB1/RBM23/UPF1/SNRNP27/RSRC1/HNRNPA1L2/SRSF4/CASC3/SNRPN/SRRM1/LUC7L2/CACTIN/HNRNPA2B1/U2AF2/CDC5L/SF3B2/SRSF7/SF3B4/THRAP3/SF1/RBPMS/SNRNP200/DHX16/SNRNP40/GCFC2/HNRNPK/WTAP/YTHDC1/ARB2A/TRA2B/RALY/PTBP1/NCBP2/CELF2/USP4/RBM14/SDE2/BUD13/PAXBP1/SF3A3/PRPF3/S…
3	GO:0006402	mRNA catabolic process	BP	0.00433189	116	TNRC6C/ALKBH5/TRAF5/SENP1/ANGEL2/HNRNPA0/ZHX2/ELAVL1/HNRNPU/DHX9/PRR5L/MLH1/AKT1/NUDT16/VIM/PARN/APEX1/TUT4/SMG9/PAN2/ATM/NBAS/KHSRP/FXR1/MEX3D/CNOT8/UPF1/PAIP1/CASC3/PABPC4/SMG7/TNRC6B/PUM2/FXR2/SAMD4A/MAPKAPK2/THRAP3/XRN2/TTC5/AGO1/FTO/CTIF/PELO/CNOT3/HNRNPD/PRKCA/EIF4ENIF1/NCBP2/SND1/CNOT6L/AGO3/RNPS1/PNRC2/DCP2/RNASEL/DCP1B/TENT4A/CAPRIN1/HNRNPC/FUS/GTPBP1/GSPT2/PIAS4/SSB/LSM6/PNPT1/PAN3/AXIN…
3	GO:0000727	double-strand break repair via break-induced replication	BP	0.00436607	11	MCM3/MCM2/MCM4/MCM6/MCM5/MCM7/MUS81/CDC7/GINS4/CDC45/GINS2
3	GO:0003183	mitral valve morphogenesis	BP	0.00436607	11	SOX4/NAGLU/DCHS1/ACVR1/BMPR1A/TWIST1/SMAD6/NOTCH1/AXIN2/BMPR2/EFNA1
3	GO:0032886	regulation of microtubule-based process	BP	0.00441336	119	MAP1S/TTC21B/PDE4DIP/MDM1/NUP62/ALMS1/BBS1/CEP120/HAUS4/ABL1/BBS4/HNRNPU/ARHGEF2/TRIM37/HDGFL3/SPAG5/GIT1/BMERB1/CDKN1B/XPO1/PRUNE1/PARP3/STMN1/CENPJ/TPR/DYRK1A/KLHL42/BRCA1/HDAC6/TPX2/SLAIN1/NME7/GEN1/FES/TMEM67/CLIP3/BICD1/CHMP7/CDK5RAP2/CFAP20/DIXDC1/HAUS8/CCSAP/HAUS1/MAP1A/ATAT1/SPAST/MECP2/MAP1B/TBCD/NEFH/KIF18A/STIL/CLASP1/RNF4/PRKAA2/PLK1/BBS2/TRAF3IP1/TOGARAM1/PHLDB1/HAUS5/PLK4/FGF13/PRKA…
3	GO:0035107	appendage morphogenesis	BP	0.00445944	75	IFT140/ECE1/IFT52/SMAD4/WDR19/WDPCP/C2CD3/PKDCC/LEF1/TMEM231/RPGRIP1L/PTCH1/ZNF358/RUNX2/BCL2L11/CIBAR1/TULP3/MEGF8/SHOX2/IFT122/PRRX1/RARB/BPNT2/FLVCR1/ARK2C/FGFR1/ACD/ASPH/HOXA10/RECK/GNA12/GPC3/SFRP2/TBX3/LRP5/MKS1/HDAC2/FZD6/CTNNB1/PBX1/BMPR1A/COL3A1/TWIST1/PBX2/CREBBP/MBNL1/MSX1/EXT1/NOTCH1/COL6A1/FREM2/TGFB2/PLXNA2/MED1/ATRX/SKI/OSR1/FRAS1/TBX2/TBX4/IQCE/BMP4/NIPBL/CACNA1C/BMP7/LMBR1/DYNC2H…
3	GO:0035108	limb morphogenesis	BP	0.00445944	75	IFT140/ECE1/IFT52/SMAD4/WDR19/WDPCP/C2CD3/PKDCC/LEF1/TMEM231/RPGRIP1L/PTCH1/ZNF358/RUNX2/BCL2L11/CIBAR1/TULP3/MEGF8/SHOX2/IFT122/PRRX1/RARB/BPNT2/FLVCR1/ARK2C/FGFR1/ACD/ASPH/HOXA10/RECK/GNA12/GPC3/SFRP2/TBX3/LRP5/MKS1/HDAC2/FZD6/CTNNB1/PBX1/BMPR1A/COL3A1/TWIST1/PBX2/CREBBP/MBNL1/MSX1/EXT1/NOTCH1/COL6A1/FREM2/TGFB2/PLXNA2/MED1/ATRX/SKI/OSR1/FRAS1/TBX2/TBX4/IQCE/BMP4/NIPBL/CACNA1C/BMP7/LMBR1/DYNC2H…
3	GO:0001649	osteoblast differentiation	BP	0.00446454	108	ACVR2B/SMAD4/RBMX/HNRNPU/DHX9/FBXO5/PRKACA/LEF1/PRKD1/AKT1/IGFBP5/ATRAID/NF1/CTHRC1/NBR1/MRC2/PTCH1/MEF2D/FZD1/RUNX2/CREB3L1/IFT80/FERMT2/SHOX2/SCUBE3/PTK2/FGF2/ACVR1/TWSG1/RDH14/ACHE/SNRNP200/VCAN/MAP2K6/TMEM119/TMEM64/SFRP2/HDAC7/PPP3CA/LRP5/SND1/CBFB/SPP1/CTNNB1/ITGA11/FIGNL1/DDR2/CHRD/HIRA/RIOX1/LIMD1/ADAR/SMAD1/DNAJC13/BMPR1A/HNRNPC/TWIST1/SMAD3/SATB2/SMAD6/LRP3/NOTCH1/COL6A1/AXIN2/MEF2C/IGF…
3	GO:0010638	positive regulation of organelle organization	BP	0.00446454	223	PIP4K2B/ABI2/FBXO7/PDE4DIP/NUP62/CCDC88A/NCAPD2/CEP120/NEK2/ABL1/SLF2/BBS4/CAMKK2/RAD51AP1/POT1/BMF/CCP110/CDK2/PRKD1/PDXP/LPAR1/SPAG5/GIT1/PIP4K2A/NCAPH/CX3CL1/CDKN1B/PARN/TRIM27/GRB2/SDCBP/SLF1/BBC3/UBAP2L/CEP135/CENPJ/G3BP2/PAN2/SETDB1/ATM/TPR/ADD3/ACTL6A/BCL2L11/BUB1/SMC4/ESPL1/FERMT2/TERF1/PDGFB/SLAIN1/SETDB2/NUSAP1/CROCC/DDX11/RAD21/LMAN1/FES/SMC2/CDK5RAP2/SLC25A4/FBXO4/CDK1/HNRNPA2B1/MAPK9…
3	GO:0001838	embryonic epithelial tube formation	BP	0.00447535	64	SIX4/IFT172/TEAD2/SIX1/IFT52/ABL1/HS2ST1/BBS4/CLUAP1/TCTN1/PRKACA/CASP3/CTHRC1/APAF1/PTCH1/RARA/FZD1/SEMA4C/TULP3/DVL2/PRKACB/IFT122/DVL3/PLXNB2/MED12/STIL/BRD2/LMO4/FUZ/CDK20/SFRP2/MTHFD1/MKS1/FZD6/CTNNB1/FZD2/SETD2/PTK7/MIB1/TWIST1/STK4/IFT57/CELSR1/ARHGAP35/TSC2/CC2D2A/TGFB2/VASP/OPA1/SKI/SOX8/OSR1/DEAF1/TMED2/KIF20B/BMP4/BMP7/RGMA/DLC1/TSC1/TRAF6/GREM1/LHX2/PRICKLE1
3	GO:0140013	meiotic nuclear division	BP	0.00447535	84	RAD51D/ZSCAN21/FBXO5/RAD51AP1/MLH1/RAD54B/TOP2A/NCAPH/RAD1/NUF2/STAG3/ATM/BRIP1/BCL2L11/SGO1/CENPS/SMC4/LIF/ESPL1/TERF1/ASPM/RAD21/EME1/SMC2/RMI1/CCNB1IP1/FOXJ3/MYBL1/FOXJ2/FANCD2/EHMT2/FANCA/KIF18A/DDB1/ANKLE1/SYCP2/TRIP13/NDC80/PLK1/BRCA2/RAD54L/MRE11/ZWINT/TTK/MLH3/PIWIL2/SLX4/MUS81/RAD51C/ZCWPW1/TOP2B/CCNB2/FIGNL1/AURKA/BAG6/MASTL/MSH5/SUN1/CENPC/FANCM/MSX1/MARF1/PLCB1/TDRKH/KNL1/P3H4/TDRD9/A…
3	GO:0003158	endothelium development	BP	0.00460568	69	VEZF1/RAPGEF1/ACVR2B/PDE4D/HEY1/SMAD4/NR2F2/PLOD3/PTPRS/ZEB1/ICAM1/FZD1/FZD4/NAGLU/NOTCH4/HEY2/FOXJ2/ACVR1/FSTL1/NRP1/F11R/CXCR4/HEG1/CTNNB1/FGF1/CLDN3/FZD2/RAP1B/S1PR2/FOXP3/STARD13/DLL4/SLC40A1/GPX1/COL18A1/PLCB1/GJA4/NOTCH1/KRIT1/S1PR1/GJA5/STC1/ITGAX/CD34/ROCK1/APOLD1/ATOH8/ACVRL1/TIE1/CLIC4/BMPR2/LIPA/PECAM1/CDH5/BMP4/RAPGEF2/ADD1/ADAMTS12/ARHGEF26/KDR/PDCD10/EDNRB/FOXC2/SOX18/FOXP1/ROCK2/CL…
3	GO:0035148	tube formation	BP	0.00462984	74	SIX4/IFT172/TEAD2/SIX1/CEP290/IFT52/ABL1/HS2ST1/BBS4/CLUAP1/TCTN1/PRKACA/CASP3/CTHRC1/APAF1/PTCH1/RARA/FZD1/TGM2/BCL2L11/SDCCAG8/SEMA4C/TULP3/DVL2/PRKACB/IFT122/DVL3/FGF2/PLXNB2/MED12/PODXL/STIL/BRD2/LMO4/FUZ/CDK20/SFRP2/MTHFD1/MKS1/FZD6/CTNNB1/FZD2/SETD2/PTK7/MIB1/TWIST1/STK4/IFT57/CELSR1/ARHGAP35/TSC2/NOTCH1/CC2D2A/TGFB2/ATOH8/VASP/OPA1/SKI/SOX8/NFIB/OSR1/DEAF1/TMED2/KIF20B/BMP4/BMP7/RGMA/DLC1/…
3	GO:0003205	cardiac chamber development	BP	0.00469585	83	CNTRL/HEY1/MATR3/GATA6/SOX4/ZBTB14/FGFRL1/SMAD4/SNX17/AP2B1/TAB1/NSD2/PLXND1/FZD1/NAGLU/SAV1/SHOX2/PARVA/HEY2/ZFPM2/ACVR1/MDM4/NRP2/IGF1R/ANK2/NRP1/SMARCD3/LMO4/SOS1/SFRP2/HEG1/TBX3/MKS1/SLIT2/HEYL/KCNJ8/ADAMTS6/RBP4/SLIT3/TPM1/FZD2/PTK7/NPRL3/MAML1/DLL4/TP53/SMAD7/BMPR1A/CRELD1/FOXF1/SMAD6/NOTCH1/GSK3A/ADAMTS1/GJA5/MEF2C/RBM15/MDM2/TGFB2/NPHP3/WNT2/MED1/CPE/BMPR2/TBX2/DNAH11/FRS2/COL11A1/EGLN1/B…
3	GO:0044773	mitotic DNA damage checkpoint signaling	BP	0.00469585	48	MDC1/XPC/MBTPS1/DTL/GTSE1/CDK2/MSH2/ATF2/CASP2/CDKN1B/BLM/ATM/E2F7/ABRAXAS1/BRCA1/MBTPS2/TOPBP1/FBXO31/UIMC1/EME1/FANCD2/CDK1/NBN/PLK1/ZNF830/RPA2/MRE11/RAD17/SDE2/CLSPN/MUS81/DONSON/TP53/BABAM2/PRKDC/CHEK2/RFWD3/CHEK1/MDM2/TAOK2/FZR1/NEK11/TICRR/FOXN3/RPS27L/GIGYF2/CCNG1/PIDD1
3	GO:0006298	mismatch repair	BP	0.00514209	23	MSH6/ABL1/XPC/EXO1/MLH1/MSH2/LIG1/MCM8/RNASEH2B/PMS1/MUTYH/PMS2P1/HMGB1/POLD3/RPA2/MLH3/RPA1/SETD2/MSH5/PCNA/HDAC10/RNASEH2A/AXIN2
3	GO:0006337	nucleosome disassembly	BP	0.0053945	14	SMARCD1/SMARCB1/SMARCE1/SMARCC2/SUPT16H/SMARCD3/SET/SSRP1/SMARCC1/ARID1A/ARID2/SMARCD2/SMARCA4/H2AC25
3	GO:1902969	mitotic DNA replication	BP	0.0053945	14	MCM3/MCM2/LIG1/MCM4/MCM6/POLA1/FGFR1/BRCA2/CDC45/TK1/GINS3/GINS1/RAD51/BCL6
3	GO:0007389	pattern specification process	BP	0.0054912	195	IFT140/IFT172/TTC21B/SIX1/ACVR2B/PCGF2/IFT52/GDF11/HEY1/DISP1/BHLHE41/AIDA/PKD2/SMAD4/NEK8/WDR19/CLUAP1/C2CD3/NR2F2/BMI1/TCTN1/GPR161/LEF1/RPGRIP1L/LRP6/BBS5/RNF220/PTCH1/ZEB1/AHI1/POFUT1/ATM/DZIP1L/RFX3/HHEX/MEIS2/C3/KIF3B/TULP3/MEGF8/SYNGAP1/DVL2/SETDB2/IFT122/HEY2/ARL13B/SMAD2/FGF2/DCHS1/ACVR1/MED12/NRP2/FGFR1/PLD6/STIL/ACD/LAMA5/ASPH/NRP1/SMARCD3/HOXA10/TASOR/MEIS3P1/FUZ/TLL2/NKX3-1/TRA2B/GPC…
3	GO:0003180	aortic valve morphogenesis	BP	0.00549454	24	HEY1/EMILIN1/HEY2/CDH11/SMAD2/ADAMTS5/SLIT2/HEYL/SLIT3/NFATC1/DLL4/TWIST1/SMAD6/NOTCH1/AXIN2/ROCK1/SNAI1/TIE1/BMP4/EFNA1/ELN/NOS3/TGFBR2/ROCK2
3	GO:0031123	RNA 3'-end processing	BP	0.0056518	52	CSTF2T/CPSF6/PARN/TUT4/PAPOLG/INTS14/ZNF473/RPRD2/LSM11/CPSF7/SCAF8/YTHDC1/NCBP2/ELAC1/NUDT21/INTS7/CDC73/SLBP/TOE1/TENT4A/INTS6L/PTCD1/CSTF1/SSB/APP/PNPT1/PAPOLA/POLR2D/EXOSC10/BARD1/CPSF1/CSTF3/APLP1/CPSF3/INTS9/LARP7/TUT1/DHX36/MTPAP/EXOSC9/INTS2/ZC3H14/RPRD1B/NCBP1/TENT2/CSTF2/ZFP36L1/INTS8/AHCYL1/VIRMA/EXOSC2/RPRD1A
3	GO:0051315	attachment of mitotic spindle microtubules to kinetochore	BP	0.00572926	18	HNRNPU/CDCA8/NUF2/NDC80/KIF2C/SKA1/BOD1/MIS12/CENPC/RMDN1/SEH1L/AURKB/CENPE/CDT1/INCENP/SKA2/CHAMP1/SKA3
3	GO:0051249	regulation of lymphocyte activation	BP	0.00583491	220	RUNX1/FBXO7/TYK2/SMARCD1/RNF41/SOX4/LOXL3/PTPN6/TNFSF4/ABL1/MMP14/TNFSF13/PKN1/BMI1/NEDD9/NSD2/SLC39A10/MERTK/SMARCB1/PIBF1/TP53BP1/LEF1/MLH1/AKT1/CBLB/MSH2/CASP3/PDE5A/CD46/BCL2/BTN2A2/RUNX3/PARP3/AXL/MAPK8IP1/MDK/SOX13/SMARCE1/RARA/ZEB1/ATM/SLC15A4/SOCS5/ACTL6A/BLOC1S6/FCHO1/FYN/LGALS9/VCAM1/SMARCC2/DROSHA/CD83/STAT5B/SLAMF8/FANCD2/FANCA/PPP2R3C/SMARCA2/TWSG1/BID/ICOSLG/BRD2/HMGB1/PRKAR1A/SMARC…
3	GO:0033002	muscle cell proliferation	BP	0.00590519	99	RUNX1/SIX1/GATA6/SELENON/ABL1/GNA13/AKT1/IGFBP5/PIK3R1/NF1/TCF7L2/GNAI2/CX3CL1/CDKN1B/DNMT1/MEF2D/SAV1/PDGFB/HEY2/FES/APOD/VGLL4/EFEMP2/FOXJ2/CDK1/FGF2/ZFPM2/TENM4/GPER1/FGFR1/SF1/MYB/ITGB3/NDC80/PRKAR1A/IGF1R/EPHB1/ITGA2/TLR4/GNA12/TGFB3/XRCC5/TAFA5/SERPINF2/SRC/PAXBP1/OGN/CTNNB1/RBP4/TPM1/DSN1/DDR2/PDGFD/SMAD1/DDIT3/ANGPT1/IRAK4/BMPR1A/PDGFRB/ARID2/MEGF10/NOTCH1/PRKDC/ADAMTS1/CNN1/S1PR1/MEF2C/I…
3	GO:1905515	non-motile cilium assembly	BP	0.00611604	39	IFT140/IFT172/CEP290/IFT52/BBS1/GORAB/BBS4/C2CD3/TMEM216/PIBF1/CEP250/DISC1/RPGRIP1L/CEP135/CENPJ/KCNQ1/IFT80/IFT122/ARL13B/BBS2/CEP126/TOGARAM1/FUZ/PCM1/TTC8/MKS1/CSNK1D/CEP89/WRAP73/CLCN4/BBS10/IFT57/CEP131/CC2D2A/NPHP3/SEPTIN9/CEP350/DYNC2H1/IFT74
3	GO:0045911	positive regulation of DNA recombination	BP	0.00624209	38	PARP1/TNFSF4/TNFSF13/TIMELESS/RAD51AP1/NSD2/TP53BP1/MLH1/YEATS4/MSH2/ACTL6A/WDR48/MORF4L1/BRD8/EPC2/ATAD5/TFRC/ZCWPW1/TRRAP/SHLD2/EP400/ERCC2/VPS72/ING3/HDGFL2/FUS/PIAS4/ARID2/EPC1/RIF1/WAS/PTPRC/PAXIP1/KMT5C/MBTD1/CD28/MAD2L2/MRGBP
3	GO:0035196	miRNA processing	BP	0.00625253	27	ZC3H10/ZC3H7B/TUT4/PRKRA/ZC3H7A/DROSHA/SMAD2/HNRNPA2B1/PUM2/MECP2/AGO1/NCBP2/SRRT/AGO3/NUP155/ADAR/SMAD1/TP53/DGCR8/SRSF3/SMAD3/AGO4/TRUB1/DDX5/BMP4/NCBP1/METTL3
3	GO:0072175	epithelial tube formation	BP	0.00625253	68	SIX4/IFT172/TEAD2/SIX1/CEP290/IFT52/ABL1/HS2ST1/BBS4/CLUAP1/TCTN1/PRKACA/CASP3/CTHRC1/APAF1/PTCH1/RARA/FZD1/SEMA4C/TULP3/DVL2/PRKACB/IFT122/DVL3/FGF2/PLXNB2/MED12/PODXL/STIL/BRD2/LMO4/FUZ/CDK20/SFRP2/MTHFD1/MKS1/FZD6/CTNNB1/FZD2/SETD2/PTK7/MIB1/TWIST1/STK4/IFT57/CELSR1/ARHGAP35/TSC2/CC2D2A/TGFB2/VASP/OPA1/SKI/SOX8/OSR1/DEAF1/TMED2/KIF20B/BMP4/BMP7/RGMA/DLC1/TSC1/FGFR2/TRAF6/GREM1/LHX2/PRICKLE1
3	GO:0007019	microtubule depolymerization	BP	0.00639721	28	MAP1S/ARHGEF2/NCKAP5L/HDGFL3/BMERB1/STMN1/KIF18B/HDAC6/TPX2/CCSAP/MAP1A/KIF24/SPAST/MAP1B/KIF18A/CLASP1/KIF2C/FGF13/TTBK2/MID1/DIAPH3/CKAP5/STMN3/TRPV4/KIF2A/ATXN7/TRIM54/APC
3	GO:0035904	aorta development	BP	0.00640711	36	SIX1/CNTRL/HEY1/SOX4/PKD2/LOXL1/SNX17/AP2B1/TAB1/PLXND1/NAGLU/HEY2/EFEMP2/FKBP10/NKX3-1/GAA/LRP1/ADAMTS6/NPRL3/MYLK/DLL4/BMPR1A/PDGFRB/EYA1/COL3A1/SMAD6/NOTCH1/TGFB2/ACVRL1/TBX2/EGR2/ADAMTS9/ENG/TGFBR2/NGFR/PRICKLE1
3	GO:0085029	extracellular matrix assembly	BP	0.00648818	29	SMAD4/PLOD3/NTN4/EMILIN1/ANTXR1/EFEMP2/DAG1/FKBP10/CLASP1/FBLN5/PHLDB1/AGT/RAMP2/COL3A1/SMAD3/NOTCH1/COL6A1/MFAP4/COL1A2/MYH11/RGCC/PXDN/TIE1/HAS2/ELN/MAD2L2/THSD4/PPARG/PRICKLE1
3	GO:0045580	regulation of T cell differentiation	BP	0.00664176	89	RUNX1/SMARCD1/SOX4/LOXL3/TNFSF4/ABL1/SMARCB1/LEF1/CD46/BTN2A2/RUNX3/MDK/SOX13/SMARCE1/RARA/ZEB1/SOCS5/ACTL6A/LGALS9/SMARCC2/DROSHA/CD83/STAT5B/FANCD2/FANCA/SMARCA2/BRD2/HMGB1/SMARCD3/JAK3/TCF7/SOS1/IL4I1/CD86/TOX/ZBTB1/CBFB/IL15/SOX12/IL2RA/SMARCC1/FOXP3/LILRB4/PHF10/SMAD7/SLC4A2/NCKAP1L/ARID1A/ARID2/SMARCD2/SH3RF1/HLA-DOA/BRD4/DUSP10/CR1/HLX/IL2RG/PTPRC/PTPN2/ARID1B/RIPK2/ZC3H8/SMARCA4/BMP4/FOXJ…
3	GO:0030177	positive regulation of Wnt signaling pathway	BP	0.00690591	71	TTC21B/GPRC5B/SOX4/ABL1/PBXIP1/LEF1/DISC1/SMURF2/PPM1B/DAB2/RNF220/SULF1/ADNP/HHEX/ASPM/ZEB2/AMER1/DIXDC1/FGF2/ADGRA2/ANKRD6/DACT1/RNF146/RECK/WNT5B/GPC3/PLEKHA4/SFRP2/TNKS/SRC/CCAR2/CDC73/WNK2/CSNK1D/CSNK1G2/SPIN1/TMEM9/PTK7/MLLT3/CRBN/TMEM132A/SMAD3/LYPD6/SFRP4/DEPDC1B/JRK/TBL1XR1/COL1A1/ILK/FAM53B/ATP6AP2/DAAM2/SKI/SEMA5A/USP34/LGR5/CCN4/SMARCA4/BMAL1/MACF1/LGR4/PPM1A/FGFR2/CSNK1G1/SALL1/WNT10…
3	GO:0001325	formation of extrachromosomal circular DNA	BP	0.00726218	12	EXO1/BLM/TERF1/SMARCAL1/DNA2/NBN/XRCC5/WRN/SLX4/TERF2/RTEL1/XRCC3
3	GO:0010763	positive regulation of fibroblast migration	BP	0.00726218	12	AKT1/PTK2/ITGB3/AKAP12/DDR2/PRKCE/ITGB1/ACTA2/ARHGEF7/BAG4/THBS1/DMTN
3	GO:0090656	t-circle formation	BP	0.00726218	12	EXO1/BLM/TERF1/SMARCAL1/DNA2/NBN/XRCC5/WRN/SLX4/TERF2/RTEL1/XRCC3
3	GO:0090737	telomere maintenance via telomere trimming	BP	0.00726218	12	EXO1/BLM/TERF1/SMARCAL1/DNA2/NBN/XRCC5/WRN/SLX4/TERF2/RTEL1/XRCC3
3	GO:2000105	positive regulation of DNA-templated DNA replication	BP	0.00726218	12	CDK2/DBF4B/E2F7/FGFR1/INO80/DBF4/CIZ1/CDC7/WIZ/CDT1/ATRX/E2F8
3	GO:0007369	gastrulation	BP	0.0072954	91	POFUT2/ACVR2B/GATA6/SMAD4/MMP14/PRKACA/LEF1/TGIF2/GRB2/BRD3/FN1/FZD7/UGDH/PLPP3/MEGF8/DVL2/AMOT/SMAD2/ITGA4/ACVR1/TWSG1/TENM4/ITGB2/FGFR1/DAG1/CLASP1/MAP2K5/ITGB3/PRKAR1A/ITGA2/TASOR/LAMB1/PHLDB1/WNT5B/GPC3/SFRP2/RTF1/NF2/RBM14/LRP5/COL8A1/CTNNB1/CDC73/COL4A2/POGLUT1/SETD2/LDB1/HIRA/SMAD1/TP53/BMPR1A/EYA1/SUPT20H/SMAD3/GPI/FOXF1/TXNRD1/EXT1/COL5A1/SIX2/ITGAV/ITGB1/COL6A1/ITGA5/NPHP3/RNF2/ATOH8/MM…
3	GO:1903046	meiotic cell cycle process	BP	0.0072954	91	RAD51D/MSH6/NCAPD2/ZSCAN21/FBXO5/RAD51AP1/MLH1/RAD54B/TOP2A/NCAPH/RAD1/NUF2/STAG3/ATM/BRIP1/BCL2L11/SGO1/CENPS/SMC4/LIF/ESPL1/TERF1/ASPM/RAD21/EME1/SMC2/RMI1/CCNB1IP1/FOXJ3/MYBL1/FOXJ2/FANCD2/CDC25C/EHMT2/FANCA/KIF18A/DDB1/ANKLE1/SYCP2/TRIP13/NDC80/PLK1/BRCA2/RAD54L/MRE11/ZWINT/TTK/MLH3/PIWIL2/SLX4/MUS81/RAD51C/ZCWPW1/TOP2B/CCNB2/FIGNL1/AURKA/BAG6/MASTL/MSH5/SUN1/NCAPD3/CENPC/FANCM/MSX1/MARF1/PLC…
3	GO:0032963	collagen metabolic process	BP	0.00795674	51	RUNX1/TNS2/MMP14/PLOD3/RETREG2/VIM/MRC2/LARP6/TRAM2/NAGLU/CREB3L1/P3H1/EMILIN1/RETREG1/MMP19/MMP7/CTSS/MYB/ITGA2/TGFB3/PCOLCE/CBX8/SERPINF2/HDAC2/CYGB/DDR2/F2R/P3H3/PEPD/RCN3/COL5A1/P3H4/NOTCH1/SERPINH1/ITGB1/COL6A1/MFAP4/CTSK/COL1A2/COL1A1/ADAMTS2/RGCC/MMP2/CTSB/FAP/MMP12/MMP11/BMP4/ENG/MMP9/MMP15
3	GO:0030326	embryonic limb morphogenesis	BP	0.00795674	63	IFT140/ECE1/IFT52/SMAD4/WDR19/WDPCP/C2CD3/LEF1/TMEM231/RPGRIP1L/PTCH1/ZNF358/RUNX2/BCL2L11/TULP3/MEGF8/SHOX2/IFT122/PRRX1/RARB/BPNT2/FLVCR1/FGFR1/ACD/HOXA10/RECK/GNA12/GPC3/SFRP2/TBX3/LRP5/MKS1/HDAC2/FZD6/CTNNB1/PBX1/BMPR1A/TWIST1/PBX2/CREBBP/MBNL1/MSX1/NOTCH1/FREM2/TGFB2/MED1/SKI/OSR1/FRAS1/TBX2/TBX4/BMP4/NIPBL/CACNA1C/BMP7/LMBR1/DYNC2H1/LRP4/SALL1/ALDH1A2/GREM1/RDH10/PRICKLE1
3	GO:0035113	embryonic appendage morphogenesis	BP	0.00795674	63	IFT140/ECE1/IFT52/SMAD4/WDR19/WDPCP/C2CD3/LEF1/TMEM231/RPGRIP1L/PTCH1/ZNF358/RUNX2/BCL2L11/TULP3/MEGF8/SHOX2/IFT122/PRRX1/RARB/BPNT2/FLVCR1/FGFR1/ACD/HOXA10/RECK/GNA12/GPC3/SFRP2/TBX3/LRP5/MKS1/HDAC2/FZD6/CTNNB1/PBX1/BMPR1A/TWIST1/PBX2/CREBBP/MBNL1/MSX1/NOTCH1/FREM2/TGFB2/MED1/SKI/OSR1/FRAS1/TBX2/TBX4/BMP4/NIPBL/CACNA1C/BMP7/LMBR1/DYNC2H1/LRP4/SALL1/ALDH1A2/GREM1/RDH10/PRICKLE1
3	GO:0060537	muscle tissue development	BP	0.00834911	181	SIX4/RUNX1/SIX1/HEY1/DSG2/GATA6/SELENON/SGCB/PKD2/SMAD4/ABL1/FKRP/ZNF689/HNRNPU/CENPF/NR2F2/FHOD3/LEF1/IGFBP5/NF1/BCL2/CNTNAP1/POPDC2/ZBTB18/SAP30/BCL9/PTCH1/RARA/MEF2D/LRRC27/NAGLU/FZD7/ATG5/SLC8A1/ARRB2/SAV1/SHOX2/SYNE1/HEY2/FES/RARB/VGLL4/EFEMP2/CDK1/ACADM/FGF2/ZFPM2/ACVR1/TENM4/FGFR1/NEURL1/RYR1/PRKAR1A/EPHB1/USP19/PARP2/TLL2/PPP3CB/HEG1/PRKAA1/TBX3/PPP3CA/FLCN/ZFAND5/FLOT1/HEYL/CTNNB1/KCNJ8/…
3	GO:0035265	organ growth	BP	0.00852435	76	RUNX1/ACVR2B/GATA6/ABL1/ACACB/PSAP/AKT1/ATF2/BCL2/EVC/RARA/BNC2/TMEM38B/IFT80/BCL2L11/SPRY2/SAV1/HEY2/FES/RARB/VGLL4/SMAD2/EHMT2/CDK1/FGF2/ZFPM2/TENM4/FLVCR1/FGFR1/FGF7/PRKAR1A/PARP2/HEG1/THBS3/RBP4/DDR2/SMAD1/BMPR1A/TSKU/STK4/ARID2/EXT1/YY1/NOTCH1/GSK3A/WWC3/S1PR1/MEF2C/STC1/IGF1/PRKG1/HLX/TGFB2/FXN/PPARA/WNT2/SKI/TBX2/PI16/DIPK2A/COL14A1/SASH3/GLI1/LATS1/FGFR2/SMO/IER3IP1/MEIS1/FOXC2/SOD1/TGFBR…
3	GO:0055017	cardiac muscle tissue growth	BP	0.00852435	40	RUNX1/GATA6/ABL1/SAV1/HEY2/FES/VGLL4/CDK1/FGF2/ZFPM2/TENM4/FGFR1/PRKAR1A/PARP2/HEG1/RBP4/SMAD1/BMPR1A/ARID2/YY1/NOTCH1/GSK3A/S1PR1/MEF2C/IGF1/PRKG1/TGFB2/PPARA/WNT2/SKI/TBX2/PI16/DIPK2A/COL14A1/GLI1/FGFR2/MEIS1/FOXC2/SORBS2/FOXP1
3	GO:2000036	regulation of stem cell population maintenance	BP	0.00852435	40	LBH/SMARCD1/ELAVL1/ING1/RBBP4/SMARCB1/SIN3A/ZNF322/SAP30/SMARCE1/ACTL6A/ARID4B/DPF2/SAV1/BCL7A/SAP30L/TAF5L/BICRAL/LOXL2/RBBP7/SAP130/SMARCA2/SINHCAF/CNOT3/HDAC2/BICRA/SMARCC1/PHF10/PTN/ARID1A/SUDS3/KDM3A/ARID4A/SMARCA4/TET1/BMP7/SMO/BRMS1L/BRD9/ZC3H13
3	GO:0035909	aorta morphogenesis	BP	0.00855579	22	SIX1/HEY1/SOX4/NAGLU/HEY2/EFEMP2/FKBP10/LRP1/NPRL3/MYLK/DLL4/BMPR1A/PDGFRB/EYA1/COL3A1/NOTCH1/TGFB2/ACVRL1/TBX2/ADAMTS9/ENG/TGFBR2
3	GO:0006303	double-strand break repair via nonhomologous end joining	BP	0.00872739	39	XRCC1/RHNO1/POT1/NSD2/TP53BP1/MLH1/IFFO1/PARP3/DEK/ATM/DCLRE1A/SMARCAL1/TOPBP1/HMGB2/POLA1/UVRAG/SMCHD1/POLQ/HMGB1/PLK1/SETMAR/MRE11/POLM/NHEJ1/XRCC5/SHLD2/TOP2B/DCLRE1B/AUNIP/CYREN/PRKDC/RIF1/PNKP/KMT5C/PRPF19/MAD2L2/ERCC4/DCLRE1C/RNF168
3	GO:0006406	mRNA export from nucleus	BP	0.00872739	39	ALKBH5/XPO1/POLDIP3/TPR/NUP107/HHEX/NUP133/UPF1/CASC3/SMG7/HNRNPA2B1/NUP93/YTHDC1/NCBP2/CHTOP/SETD2/NUP155/THOC5/NUP214/ZC3H11A/IWS1/MCM3AP/SRSF3/NUP85/THOC3/NUP160/GLE1/RBM15B/FMR1/DDX39B/NCBP3/PCID2/THOC2/SMG6/NUP88/NCBP1/UPF2/MAGOHB/THOC6
3	GO:0048024	regulation of mRNA splicing, via spliceosome	BP	0.00880242	55	KHDRBS1/RBMX/HNRNPU/HNRNPL/TIA1/RBFOX2/DYRK1A/SRSF10/RBM23/UPF1/SRSF4/SRRM1/HNRNPA2B1/U2AF2/SRSF7/SF3B4/THRAP3/SF1/RBPMS/HNRNPK/WTAP/YTHDC1/ARB2A/TRA2B/PTBP1/CELF2/RNPS1/DDX17/NSRP1/SRSF2/SRSF3/SNW1/EXOSC10/RBM15/NUP98/RBM15B/UPF3B/FMR1/LARP7/QKI/RBMXL1/RBM10/PRPF19/DDX5/CELF1/NCBP1/CWC22/NCL/SON/RBM39/CIRBP/HNRNPA1/KHDRBS3/RBM24/RBM25
3	GO:0060840	artery development	BP	0.00880242	55	SIX1/ACVR2B/CNTRL/HEY1/SOX4/PKD2/AKT3/LOXL1/SNX17/AP2B1/TAB1/NF1/MDK/PLXND1/NAGLU/HEY2/PRRX1/EFEMP2/SLC2A10/FKBP10/NRP1/NKX3-1/GAA/LRP1/ADAMTS6/NPRL3/MYLK/DLL4/DDIT3/SMAD7/BMPR1A/PDGFRB/EYA1/COL3A1/FOXF1/SMAD6/ARID2/NOTCH1/GJA5/TGFB2/APOE/ACVRL1/BMPR2/TBX2/EGR2/ADGRF5/ADAMTS9/BMP4/ENG/FOXC2/TGFBR2/NGFR/COMP/NFATC3/PRICKLE1
3	GO:0060623	regulation of chromosome condensation	BP	0.00892124	10	NCAPD2/NCAPH/BAZ1B/SMC4/SMC2/NCAPG2/SMARCA5/NCAPD3/NCAPG/MCPH1
3	GO:0051145	smooth muscle cell differentiation	BP	0.00915399	37	SIX1/HEY1/GATA6/SGCB/DNMT1/ZEB1/TMEM204/NOTCH4/PDGFB/HEY2/EFEMP2/MECP2/ACVR1/GPER1/SMARCD3/MED28/TBX3/CTNNB1/NFATC1/SIRT1/RAMP2/FOXF1/NOTCH1/MEF2C/NPNT/MRTFA/QKI/TBX2/KIT/BMP4/MRTFB/FGFR2/ENG/EDNRB/COMP/NFATC4/NFATC3
3	GO:0007272	ensheathment of neurons	BP	0.00948766	78	GNPAT/B4GALT5/AKT1/POMGNT1/NCSTN/LPAR1/NF1/ABCA2/CNTNAP1/MARVELD1/MPZ/GRB2/RARA/EIF2AK3/B4GALT6/ORMDL3/NAB2/HEXA/KIF14/PPP3R1/HEXB/CMTM8/RARB/CLU/TENM4/DAG1/TMEM163/ATRN/ABCD1/PMP22/ANK2/CXCR4/PRX/SOS1/ORMDL1/CTNNB1/ZNF488/UGT8/ARHGEF10/JAM3/TG/ERCC2/MYRF/PTN/TNFRSF1B/NTRK2/CLDN11/LPIN1/COL6A1/PLLP/GALC/SBF2/ILK/ITGAX/PIKFYVE/TMEM98/JAM2/QKI/SKI/AFG3L2/EGR2/FIG4/ID4/MAP2K1/ZNF24/WASF3/EIF2B5/TSC1…
3	GO:0008366	axon ensheathment	BP	0.00948766	78	GNPAT/B4GALT5/AKT1/POMGNT1/NCSTN/LPAR1/NF1/ABCA2/CNTNAP1/MARVELD1/MPZ/GRB2/RARA/EIF2AK3/B4GALT6/ORMDL3/NAB2/HEXA/KIF14/PPP3R1/HEXB/CMTM8/RARB/CLU/TENM4/DAG1/TMEM163/ATRN/ABCD1/PMP22/ANK2/CXCR4/PRX/SOS1/ORMDL1/CTNNB1/ZNF488/UGT8/ARHGEF10/JAM3/TG/ERCC2/MYRF/PTN/TNFRSF1B/NTRK2/CLDN11/LPIN1/COL6A1/PLLP/GALC/SBF2/ILK/ITGAX/PIKFYVE/TMEM98/JAM2/QKI/SKI/AFG3L2/EGR2/FIG4/ID4/MAP2K1/ZNF24/WASF3/EIF2B5/TSC1…
3	GO:0016447	somatic recombination of immunoglobulin gene segments	BP	0.00954505	35	MSH6/TNFSF4/TNFSF13/NSD2/EXO1/TCF3/TP53BP1/MLH1/MSH2/SANBR/PARP3/SLC15A4/UNG/NBN/ATAD5/IL27RA/TFRC/NHEJ1/SHLD2/FOXP3/YY1/CYREN/PRKDC/RIF1/NDFIP1/PTPRC/PAXIP1/KMT5C/CD28/MAD2L2/BATF/BCL6/SWAP70/RNF168/HSPD1
3	GO:0003203	endocardial cushion morphogenesis	BP	0.00959172	25	HEY1/SMAD4/HEY2/SMAD2/DCHS1/ACVR1/MDM4/TBX3/ADAMTS5/HEYL/BMPR1A/TWIST1/MSX1/NOTCH1/MDM2/TGFB2/SNAI1/ACVRL1/TBX2/ISL1/NOS3/BMP7/ENG/TGFBR2/APC
3	GO:0010762	regulation of fibroblast migration	BP	0.00959172	25	WDPCP/GNA13/PRR5L/AKT1/HYAL2/ZEB2/PTK2/FGF2/ITGB3/GNA12/AKAP12/MACIR/ARHGAP4/CYGB/DDR2/PRKCE/ITGB1/ACTA2/ARHGEF7/RFFL/BAG4/THBS1/MTA2/DMTN/RCC2
3	GO:0071711	basement membrane organization	BP	0.00959172	25	FKRP/PLOD3/NTN4/POMGNT1/LAMC1/LAMB2/CTSS/DAG1/CLASP1/LAMB1/PHLDB1/NID2/RAMP2/COL3A1/EXT1/HMCN1/ITGB1/COL6A1/POMT2/LAMA2/PXDN/COL4A1/MMP11/LARGE1/PRICKLE1
3	GO:0003176	aortic valve development	BP	0.00979185	26	HEY1/EMILIN1/HEY2/CDH11/SMAD2/ADAMTS5/SLIT2/HEYL/SLIT3/NFATC1/DLL4/TNFRSF1B/TWIST1/SMAD6/NOTCH1/AXIN2/ROCK1/SNAI1/TIE1/BMPR2/BMP4/EFNA1/ELN/NOS3/TGFBR2/ROCK2
3	GO:0048736	appendage development	BP	0.00979185	89	IFT140/ECE1/IFT172/IFT52/SLC39A1/SMAD4/WDR19/WDPCP/C2CD3/PKDCC/LEF1/TMEM231/RPGRIP1L/PTCH1/RARA/PRKAB1/ZNF358/NAGLU/RUNX2/IFT80/BCL2L11/CIBAR1/FERMT2/TULP3/MEGF8/SHOX2/IFT122/PRRX1/RARB/ZNRF3/BPNT2/FLVCR1/ARK2C/FGFR1/ACD/ASPH/HOXA10/RECK/GNA12/GPC3/SFRP2/TBX3/LRP5/MKS1/HDAC2/FZD6/CTNNB1/PBX1/BMPR1A/COL3A1/TWIST1/PBX2/CREBBP/PIAS4/MBNL1/MSX1/EXT1/NOTCH1/COL6A1/FREM2/TGFB2/PLXNA2/MED1/ATRX/SKI/OSR1…
3	GO:0060173	limb development	BP	0.00979185	89	IFT140/ECE1/IFT172/IFT52/SLC39A1/SMAD4/WDR19/WDPCP/C2CD3/PKDCC/LEF1/TMEM231/RPGRIP1L/PTCH1/RARA/PRKAB1/ZNF358/NAGLU/RUNX2/IFT80/BCL2L11/CIBAR1/FERMT2/TULP3/MEGF8/SHOX2/IFT122/PRRX1/RARB/ZNRF3/BPNT2/FLVCR1/ARK2C/FGFR1/ACD/ASPH/HOXA10/RECK/GNA12/GPC3/SFRP2/TBX3/LRP5/MKS1/HDAC2/FZD6/CTNNB1/PBX1/BMPR1A/COL3A1/TWIST1/PBX2/CREBBP/PIAS4/MBNL1/MSX1/EXT1/NOTCH1/COL6A1/FREM2/TGFB2/PLXNA2/MED1/ATRX/SKI/OSR1…
3	GO:0042552	myelination	BP	0.00985476	77	GNPAT/B4GALT5/AKT1/POMGNT1/NCSTN/LPAR1/NF1/ABCA2/CNTNAP1/MARVELD1/MPZ/GRB2/RARA/EIF2AK3/B4GALT6/ORMDL3/NAB2/HEXA/KIF14/PPP3R1/HEXB/CMTM8/RARB/CLU/TENM4/DAG1/TMEM163/ATRN/ABCD1/PMP22/ANK2/CXCR4/PRX/SOS1/ORMDL1/CTNNB1/ZNF488/UGT8/ARHGEF10/JAM3/TG/ERCC2/MYRF/PTN/TNFRSF1B/NTRK2/LPIN1/COL6A1/PLLP/GALC/SBF2/ILK/ITGAX/PIKFYVE/TMEM98/JAM2/QKI/SKI/AFG3L2/EGR2/FIG4/ID4/MAP2K1/ZNF24/WASF3/EIF2B5/TSC1/TSPAN2…
3	GO:0198738	cell-cell signaling by wnt	BP	0.00988144	198	TTC21B/KLHL12/GPRC5B/SOX4/PKD2/SMAD4/ABL1/MITF/PBXIP1/LEF1/DISC1/LRP6/TNIK/SMURF2/CTHRC1/PPM1B/DAB2/TCF7L2/LZTS2/PYGO2/BCL9/ZNF703/MDK/RNF220/SOX13/SULF1/JADE1/FZD1/FZD4/HIC1/RYK/TCF7L1/MAGI2/GPC4/FZD7/ADNP/HHEX/IFT80/IGFBP4/TGFB1I1/FERMT2/GRB10/PLPP3/ASPM/ZEB2/DVL2/DVL3/AMER1/TMEM67/PTPRO/NPHP4/FZD8/DIXDC1/VGLL4/ZNRF3/FGF2/MED12/WNT9A/TMEM170B/TMEM237/DDB1/RNF43/CCNY/RNF138/PRKAA2/ADGRA2/ANKRD6/…
3	GO:1903313	positive regulation of mRNA metabolic process	BP	0.00991879	68	TNRC6C/ALKBH5/ELAVL1/RBMX/HNRNPU/DHX9/PRR5L/MLH1/PARN/TUT4/PAN2/KHSRP/FXR1/MEX3D/CNOT8/UPF1/PAIP1/TNRC6B/PUM2/FXR2/SAMD4A/SF3B4/THRAP3/TTC5/FTO/CNOT3/HNRNPD/TRA2B/EIF4ENIF1/NCBP2/CNOT6L/CDC73/DCP2/DCP1B/TENT4A/CAPRIN1/GTPBP1/PNPT1/PAN3/SNW1/CNOT7/EXOSC10/YBX1/NUP98/ROCK1/UPF3B/DIS3L2/DCP1A/PATL1/QKI/RBMXL1/METTL14/CNOT9/DHX36/EXOSC9/PRPF19/CNOT10/CELF1/NCBP1/NCL/ZFP36L1/METTL3/CIRBP/TNRC6A/ROCK2/…
3	GO:1905314	semi-lunar valve development	BP	0.00992639	28	HEY1/EMILIN1/HEY2/CDH11/SMAD2/ADAMTS5/SLIT2/HEYL/SLIT3/NFATC1/DLL4/TNFRSF1B/TWIST1/SMAD6/NOTCH1/AXIN2/GJA5/TGFB2/ROCK1/SNAI1/TIE1/BMPR2/BMP4/EFNA1/ELN/NOS3/TGFBR2/ROCK2
3	GO:0003197	endocardial cushion development	BP	0.00992639	30	HEY1/SMAD4/HEY2/SMAD2/DCHS1/ACVR1/MDM4/TBX3/ADAMTS5/HEYL/BMPR1A/TWIST1/CRELD1/FOXF1/MSX1/NOTCH1/MDM2/TGFB2/SNAI1/ACVRL1/BMPR2/TBX2/BMP4/ISL1/NOS3/BMP7/ENG/TGFBR2/RBM24/APC
3	GO:0014706	striated muscle tissue development	BP	0.0104231	112	RUNX1/HEY1/DSG2/GATA6/SGCB/SMAD4/ABL1/HNRNPU/CENPF/FHOD3/LEF1/RARA/LRRC27/NAGLU/FZD7/ATG5/SLC8A1/ARRB2/SAV1/SHOX2/SYNE1/HEY2/FES/RARB/VGLL4/CDK1/ACADM/FGF2/ZFPM2/ACVR1/TENM4/FGFR1/PRKAR1A/PARP2/HEG1/TBX3/KCNJ8/RBP4/TPM1/NPRL3/MAML1/SMAD1/DLL4/SMAD7/BMPR1A/PDGFRB/EYA1/TWIST1/SMAD3/ARID2/MSX1/YY1/NOTCH1/ITGB1/SGCD/GSK3A/PRMT1/BVES/ALPK2/S1PR1/GJA5/MEF2C/NOX4/IGF1/MYH11/PRKG1/CREB1/TGFB2/PPARA/KCNJ1…
3	GO:0051216	cartilage development	BP	0.0104231	95	RUNX1/LTBP3/BBS1/ARID5A/PBXIP1/PKDCC/THRA/ATF2/SLC26A2/HYAL2/RUNX3/EVC/BMP8A/CBS/MDK/SULF1/RARA/EIF2AK3/GLG1/ZEB1/MEF2D/SLC39A14/RUNX2/IFT80/MEX3C/SHOX2/TYMS/PRRX1/TIMP1/RARB/LOXL2/BMP8B/FGF2/BPNT2/WNT9A/TWSG1/FGFR1/MGP/BBS2/RFLNA/EPYC/TAPT1/WNT5B/SFRP2/CHSY1/OGN/BMP1/THBS3/CTNNB1/SMAD1/SMAD7/BMPR1A/COL3A1/TSKU/SMAD3/ITGB8/SATB2/PKD1/MSX1/EXT1/SIX2/MATN3/SERPINH1/HOXA3/HOXB3/COL6A1/AXIN2/MEF2C/ST…
3	GO:0045931	positive regulation of mitotic cell cycle	BP	0.0104736	62	ABL1/FBXO5/DTL/CDK4/DBF4B/AKT1/SIN3A/CENPJ/MEIS2/CCDC57/ESPL1/STAT5B/TTL/CDC25C/CDK1/USP22/LSM11/FGFR1/STIL/SMARCD3/BRCA2/CCND3/NKX3-1/PRKCA/RAD51C/DLGAP5/STOX1/CDC7/PBX1/DDR2/AURKA/KMT2E/MTBP/CDC6/SASS6/SMOC2/CUL4B/ANAPC5/RRM1/RRM2B/FOXA1/UBE2C/APP/PLCB1/ADAMTS1/BRD4/MAD2L1BP/MDM2/RGCC/CPSF3/MEPCE/RRM2/CDC23/CDCA5/LGMN/PHB2/CDC25A/WNT10B/CCNB1/ADAM17/DUSP3/RCC2
3	GO:0045582	positive regulation of T cell differentiation	BP	0.0110774	61	RUNX1/SMARCD1/SOX4/TNFSF4/SMARCB1/LEF1/CD46/BTN2A2/RUNX3/MDK/SOX13/SMARCE1/RARA/SOCS5/ACTL6A/LGALS9/SMARCC2/CD83/STAT5B/SMARCA2/BRD2/SMARCD3/IL4I1/CD86/ZBTB1/CBFB/SOX12/IL2RA/SMARCC1/FOXP3/LILRB4/PHF10/NCKAP1L/ARID1A/ARID2/SMARCD2/BRD4/DUSP10/CR1/HLX/IL2RG/PTPRC/ARID1B/RIPK2/SMARCA4/SASH3/CD74/RHOH/HLA-DRA/LILRB2/WNT10B/RAG1/IL7R/GLI2/SOCS1/TGFBR2/BCL6/ZAP70/CCL19/IL12RB1/PBRM1
3	GO:0001573	ganglioside metabolic process	BP	0.0111775	18	ST3GAL2/B4GALT5/ABCA2/B4GALT6/NAGLU/HEXA/HEXB/ST3GAL3/ST8SIA4/ST3GAL1/NEU1/NEU3/ITGB8/ST6GALNAC4/B4GALNT1/ST6GALNAC6/ST8SIA2/ST3GAL5
3	GO:0030217	T cell differentiation	BP	0.0112831	141	PATZ1/RUNX1/SMARCD1/SOX4/LOXL3/TNFSF4/ABL1/BMI1/SMARCB1/LEF1/PIK3R1/ATF2/CD46/BCL2/BTN2A2/RUNX3/PIK3R3/MDK/SOX13/SMARCE1/RARA/ZEB1/RUNX2/FZD7/ATG5/SOCS5/ACTL6A/LGALS9/SMARCC2/DROSHA/CD83/STAT5B/FZD8/PREX1/FANCD2/SP3/FANCA/SMARCA2/RELB/GPR89A/BRD2/MYB/HMGB1/SMARCD3/JAK3/TCF7/DOCK2/PPP3CB/SOS1/IL4I1/NHEJ1/CD86/CD4/TOX/FCER1G/ZBTB1/LCK/CBFB/CTNNB1/TNFRSF9/IL15/SOX12/IL2RA/PTGER4/SMARCC1/FOXP3/LILRB4…
3	GO:0001837	epithelial to mesenchymal transition	BP	0.0115536	82	POFUT2/KLHL12/HEY1/LOXL3/SMAD4/SLC39A10/LEF1/LRP6/DAB2/TCF7L2/CUL7/SPRED2/SDCBP/ZNF703/MDK/NOTCH4/TGFB1I1/FERMT2/SPRY2/AKNA/HEY2/PPP3R1/PTK2/LOXL2/SMAD2/ACVR1/FGFR1/DAG1/CLASP1/SPRED1/TASOR/PHLDB1/FUZ/SFRP2/DACT3/TGFB3/AGT/TBX3/HDAC2/HEYL/CTNNB1/MARK1/DDX17/LDLRAD4/GCNT2/SMAD7/SPRY1/TWIST1/SMAD3/FOXA1/DLG5/MSX1/FAM83D/NOTCH1/AXIN2/IGF1/COL1A1/RGCC/TGFB2/EPHA3/ROCK1/WNT2/SNAI1/QKI/HGF/DDX5/HAS2/BM…
3	GO:0030323	respiratory tube development	BP	0.0116255	93	ACVR2B/CTSZ/GATA6/SELENON/LTBP3/LOXL3/ASXL1/MMP14/TIMELESS/PLOD3/TAB1/ELK1/PKDCC/IGFBP5/THRA/CLCN2/TMEM38B/LIF/TULP3/SPRY2/SAV1/ACE/PPP3R1/SMAD2/SP3/FGF2/MECP2/ZFPM2/FGFR1/DAG1/FGF7/HSD11B1/CTSH/LAMA5/GPC3/HEG1/TGFB3/HS6ST1/ABCA3/CTNNB1/RBP4/FGF1/PTGES3/SIM2/PTK7/BAG6/BMPR1A/RCN3/SPRY1/PGR/COL3A1/FOXF1/CELSR1/FOXA1/PKD1/DLG5/EXT1/NOTCH1/COL6A1/PHF14/ADAMTS2/CREB1/FLT4/NPHP3/WNT2/RBBP9/TRAF4/CCN2/…
3	GO:0016055	Wnt signaling pathway	BP	0.0116652	197	TTC21B/KLHL12/GPRC5B/SOX4/PKD2/SMAD4/ABL1/MITF/PBXIP1/LEF1/DISC1/LRP6/TNIK/SMURF2/CTHRC1/PPM1B/DAB2/TCF7L2/LZTS2/PYGO2/BCL9/ZNF703/MDK/RNF220/SOX13/SULF1/JADE1/FZD1/FZD4/HIC1/RYK/TCF7L1/MAGI2/GPC4/FZD7/ADNP/HHEX/IFT80/IGFBP4/TGFB1I1/FERMT2/GRB10/PLPP3/ASPM/ZEB2/DVL2/DVL3/AMER1/TMEM67/PTPRO/NPHP4/FZD8/DIXDC1/VGLL4/ZNRF3/FGF2/MED12/WNT9A/TMEM170B/TMEM237/DDB1/RNF43/CCNY/RNF138/PRKAA2/ADGRA2/ANKRD6/…
3	GO:0010595	positive regulation of endothelial cell migration	BP	0.0119345	54	AKT3/ABL1/PRKD1/AKT1/P2RX4/CD40/BCAS3/MAP3K3/PLPP3/PDGFB/FGF2/NRP2/FGFR1/ADGRA2/ITGB3/HMGB1/NRP1/PRKCA/HDAC7/AGT/JCAD/EMC10/PTK2B/SPARC/SP1/FGF1/HDAC9/STAT5A/SIRT1/ANGPT1/SMOC2/RHOJ/ETS1/GPI/FLT4/ATOH8/BCAR1/SRPX2/SEMA5A/PIK3CG/LGMN/TEK/NOS3/PLCG1/THBS1/KDR/ATP5F1B/ADAM17/FOXC2/RRAS/PIK3CB/FOXP1/ROCK2/GATA2
3	GO:0060348	bone development	BP	0.0121936	99	IFT172/LTBP3/INPPL1/ASXL1/MMP14/PAPSS2/NSD2/ATF2/EVC/BBX/CBS/TRIM45/SULF1/GNAS/RARA/GLG1/MEF2D/TGM2/BNC2/RUNX2/NAB2/TMEM38B/IFT80/RAB23/P3H1/MBTPS2/TULP3/MEGF8/SHOX2/SLC38A10/AMER1/RARB/DCHS1/BPNT2/RYR1/MAP2K6/RFLNA/TMEM119/EPYC/TAPT1/TGFB3/FBN1/SLC9B2/CHSY1/LRP5/SRC/OGN/THBS3/DDR2/PTGER4/SMAD1/TP53/COL3A1/TWIST1/TSKU/SFRP4/MSX1/EXT1/SERPINH1/LRRC17/COL6A1/LILRB1/SH3PXD2B/AXIN2/MEF2C/STC1/DYM/IGF…
3	GO:0006346	DNA methylation-dependent heterochromatin formation	BP	0.0121936	19	DNMT3A/DNMT1/SETDB1/DYRK1A/HELLS/SETDB2/SAMD1/PPHLN1/TASOR/L3MBTL3/MORC2/SIRT1/KDM1A/KMT2A/MPHOSPH8/ATF7IP2/TET1/ZNF304/TRIM28
3	GO:2000819	regulation of nucleotide-excision repair	BP	0.0121936	19	SMARCD1/SMARCB1/KAT7/SMARCE1/ACTL6A/DPF2/BCL7A/SMARCC2/RAD52/SMARCA2/SMARCD3/SMARCC1/PHF10/ARID1A/ARID2/SMARCD2/ARID1B/SMARCA4/PBRM1
3	GO:0016331	morphogenesis of embryonic epithelium	BP	0.0127159	72	SIX4/IFT172/TEAD2/SIX1/IFT52/ABL1/HS2ST1/BBS4/CLUAP1/TCTN1/PRKACA/CASP3/CTHRC1/APAF1/SULF1/PTCH1/RARA/FZD1/TGFB1I1/SEMA4C/TULP3/DVL2/PRKACB/IFT122/DVL3/PLXNB2/MED12/STIL/BRD2/LAMA5/LMO4/FUZ/CDK20/SFRP2/MTHFD1/MKS1/FZD6/CTNNB1/FZD2/SETD2/PTK7/MIB1/TWIST1/STK4/IFT57/CELSR1/ARHGAP35/TSC2/CC2D2A/TGFB2/WNT2/JAG2/VASP/OPA1/SKI/SOX8/OSR1/DEAF1/TMED2/KIF20B/BMP4/BMP7/RGMA/DLC1/TSC1/FGFR2/TRAF6/ALDH1A2/GR…
3	GO:1902903	regulation of supramolecular fiber organization	BP	0.0127159	169	MAP1S/ABI2/PDE4DIP/EPS8/KANK2/CCDC88A/ALMS1/COLGALT1/SMAD4/HAUS4/ABL1/BBS4/FHOD3/ARHGEF2/PRKD1/PDXP/PIK3R1/HDGFL3/LPAR1/GIT1/BMERB1/CX3CL1/CDKN1B/PRUNE1/TRIM27/GRB2/STMN1/SPTBN1/DYRK1A/ADD3/HDAC6/SSH1/FERMT2/RHPN2/TPX2/HCLS1/SLAIN1/NME7/EMILIN1/SSH2/FES/CLIP3/CDK5RAP2/HAUS8/EFEMP2/CORO2B/PAK2/PREX1/HAUS1/MAP1A/SPAST/MECP2/MAP1B/CLU/TBCD/CLASP1/TRIOBP/SORBS3/SPTB/TESK1/NRP1/TOGARAM1/SHANK3/TMSB15B…
3	GO:0031053	primary miRNA processing	BP	0.0127159	14	DROSHA/SMAD2/HNRNPA2B1/MECP2/NCBP2/SRRT/SMAD1/DGCR8/SRSF3/SMAD3/DDX5/BMP4/NCBP1/METTL3
3	GO:0035720	intraciliary anterograde transport	BP	0.0127159	14	IFT172/IFT52/IFT81/CLUAP1/IFT22/IFT80/IFT122/IFT70B/TRAF3IP1/IFT56/IFT57/IFT27/CILK1/IFT74
3	GO:0016445	somatic diversification of immunoglobulins	BP	0.0127894	37	MSH6/TNFSF4/TNFSF13/NSD2/EXO1/TCF3/TP53BP1/MLH1/MSH2/SANBR/PARP3/SLC15A4/UNG/NBN/POLQ/ATAD5/IL27RA/TFRC/NHEJ1/SHLD2/FOXP3/MCM3AP/YY1/CYREN/PRKDC/RIF1/NDFIP1/PTPRC/PAXIP1/KMT5C/CD28/MAD2L2/BATF/BCL6/SWAP70/RNF168/HSPD1
3	GO:0030324	lung development	BP	0.0127894	91	ACVR2B/CTSZ/GATA6/SELENON/LTBP3/LOXL3/ASXL1/MMP14/TIMELESS/PLOD3/TAB1/ELK1/PKDCC/IGFBP5/THRA/CLCN2/TMEM38B/LIF/SPRY2/SAV1/ACE/PPP3R1/SMAD2/SP3/FGF2/MECP2/ZFPM2/FGFR1/DAG1/FGF7/HSD11B1/CTSH/LAMA5/GPC3/HEG1/TGFB3/HS6ST1/ABCA3/CTNNB1/RBP4/FGF1/PTGES3/SIM2/PTK7/BAG6/BMPR1A/RCN3/SPRY1/PGR/COL3A1/FOXF1/CELSR1/FOXA1/PKD1/DLG5/EXT1/NOTCH1/COL6A1/PHF14/ADAMTS2/CREB1/FLT4/NPHP3/WNT2/RBBP9/CCN2/NFIB/BMPR2/L…
3	GO:1903053	regulation of extracellular matrix organization	BP	0.0131691	36	RUNX1/MELTF/COLGALT1/SMAD4/ABL1/LAMC1/LAMB2/EMILIN1/ANTXR1/DDR1/EFEMP2/DAG1/SLC2A10/CLASP1/ITGB3/LAMB1/PHLDB1/AGT/LRP1/DDR2/AEBP1/TNFRSF1B/ZNF469/SMAD3/NOTCH1/COL6A1/AXIN2/RGCC/LAMA2/TIE1/FAP/HAS2/MAD2L2/IER3IP1/PPARG/CARMIL2
3	GO:0006687	glycosphingolipid metabolic process	BP	0.0139276	34	M6PR/GLB1/ST3GAL2/B4GALT5/B3GALNT1/ABCA2/B4GALT3/B4GALT6/NAGLU/CREM/HEXA/HEXB/ST3GAL3/SCARB2/ST8SIA4/ST3GAL1/PRKAA1/A4GALT/NEU1/UGT8/NEU3/ITGB8/CERK/GALC/ST6GALNAC4/GLA/ST8SIA1/KIT/B4GALNT1/ST6GALNAC6/ST8SIA2/LARGE1/B4GALT4/ST3GAL5
3	GO:0006264	mitochondrial DNA replication	BP	0.0139276	11	POLG2/METTL4/DNA2/PRIMPOL/MGME1/POLG/LIG3/RRM1/RRM2B/DNAJA3/TWNK
3	GO:0031453	positive regulation of heterochromatin formation	BP	0.0139276	11	CDK2/SETDB1/TPR/SETDB2/PPHLN1/TASOR/MORC2/MPHOSPH8/ATF7IP2/ZNF304/TRIM28
3	GO:0048291	isotype switching to IgG isotypes	BP	0.0139276	11	MLH1/MSH2/SLC15A4/ATAD5/IL27RA/FOXP3/NDFIP1/PTPRC/PAXIP1/CD28/HSPD1
3	GO:0120263	positive regulation of heterochromatin organization	BP	0.0139276	11	CDK2/SETDB1/TPR/SETDB2/PPHLN1/TASOR/MORC2/MPHOSPH8/ATF7IP2/ZNF304/TRIM28
3	GO:0072132	mesenchyme morphogenesis	BP	0.0141683	33	HEY1/SMAD4/LEF1/HEY2/SMAD2/DCHS1/ACVR1/MDM4/FGFR1/TBX3/ADAMTS5/HEYL/BMPR1A/TWIST1/SMAD3/FOXF1/MSX1/NOTCH1/ACTA2/MDM2/TGFB2/SNAI1/ACVRL1/OSR1/TBX2/ISL1/NOS3/BMP7/ENG/ACTG2/FOXC2/TGFBR2/APC
3	GO:0030512	negative regulation of transforming growth factor beta receptor signaling pathway	BP	0.0141919	50	SNX25/ING1/RBBP4/SIN3A/SMURF2/SAP30/SPRED2/GLG1/ARID4B/SPRY2/PEG10/SAP30L/RBBP7/SAP130/SINHCAF/SLC2A10/SPRED1/NRROS/PRDM16/TGFB3/FBN1/ZNF451/MTMR4/HDAC2/LDLRAD4/TP53/SIRT1/SMAD7/SPRY1/SMAD6/HTRA3/SUDS3/CD109/HSPA5/PPARA/INTS9/CILP/SKI/ARID4A/LEMD3/TET1/ASPN/PPM1A/ONECUT2/BRMS1L/ADAMTSL2/ADAM17/RASL11B/HSPA1A/PPARG
3	GO:0051058	negative regulation of small GTPase mediated signal transduction	BP	0.0144456	32	NUP62/NF1/KCTD13/STMN1/ARHGAP24/RASA3/SPRY2/SYNGAP1/STAMBP/ARHGAP44/FBP1/SCAI/HEG1/FLCN/SLIT2/ARHGAP25/SPRY1/RASA4/RIPOR2/ARHGAP35/ITGB1/ARHGAP12/TGFB2/STMN3/LZTR1/DLC1/EPHB2/BCL6/ARHGAP42/RASAL3/MFN2/ABL2
3	GO:0048511	rhythmic process	BP	0.0145471	127	PARP1/BHLHE41/SERPINF1/NCOR2/HNRNPU/DHX9/CRTC1/TIMELESS/NONO/DTL/SIN3A/TOP2A/CASP3/CASP2/AXL/MDK/KLF9/FZD4/NAGLU/DYRK1A/ADNP/CREM/CYP1B1/FXR1/NFYA/TYMS/GNA11/STAT5B/ADORA1/HEBP1/MTA1/CDK1/MAPK9/RELB/THRAP3/DDB1/PRKAA2/IGF1R/C3orf70/MAP2K6/SCN9A/ZNF830/A2M/PDE6B/HNRNPD/MAPK8/NFKB2/NR1H3/TGFB3/PRKAA1/CBX3/PIWIL2/SRC/CCAR2/HDAC2/SLIT2/SP1/SETX/CSNK1D/PSPC1/SLIT3/ZFHX3/CRY2/NR1D2/SUV39H2/RBM4B/TP53/G…
3	GO:0043536	positive regulation of blood vessel endothelial cell migration	BP	0.0146528	31	AKT3/ABL1/PRKD1/AKT1/P2RX4/CD40/MAP3K3/PDGFB/FGF2/FGFR1/HMGB1/NRP1/PRKCA/HDAC7/JCAD/SP1/HDAC9/STAT5A/SIRT1/ANGPT1/RHOJ/ETS1/SRPX2/NOS3/PLCG1/THBS1/KDR/ATP5F1B/ADAM17/FOXC2/GATA2
3	GO:0030513	positive regulation of BMP signaling pathway	BP	0.0146528	23	GATA6/SULF1/NEO1/SCUBE3/SMAD2/TWSG1/ARK2C/PELO/ZNF423/GPC3/UBE2O/MSX1/NOTCH1/ILK/ACVRL1/ELAPOR2/CDH5/BMP4/NUMA1/ENG/KDR/CCN1/CRB2
3	GO:0048705	skeletal system morphogenesis	BP	0.0148355	105	SIX4/IFT140/SIX1/ACVR2B/PCGF2/SLC39A1/LTBP3/WDR19/INPPL1/MMP14/BMI1/THRA/ATF2/HYAL2/DYNC2I1/CBS/RARA/GLG1/ZEB1/MEF2D/RYK/RUNX2/NAB2/PRKRA/IFT80/RAB23/TULP3/MEGF8/SHOX2/PRRX1/WDR48/RARB/SMAD2/BPNT2/MED12/FLVCR1/FGFR1/MGP/LAMA5/RFLNA/TMEM119/FUZ/FGR/TGFB3/MTHFD1/CHSY1/LRP5/ZFAND5/BMP1/THBS3/CTNNB1/SPEF2/SETD2/TBX15/HOXB2/EYA1/COL3A1/TWIST1/TSKU/SMAD3/ANKRD11/SATB2/SFRP4/PKD1/MSX1/EXT1/SIX2/RAB33B/S…
3	GO:0030261	chromosome condensation	BP	0.0149343	24	DFFB/NCAPD2/TOP2A/NCAPH/BAZ1B/SMC4/NUSAP1/KDM4A/SMC2/CDK1/GPER1/SMC5/NCAPG2/PLK1/SMARCA5/H1-10/ACIN1/TENT4A/NCAPD3/PHF13/NCAPG/MCPH1/CDCA5/ERN2
3	GO:0008156	negative regulation of DNA replication	BP	0.0149842	15	FBXO5/TIMELESS/TSPYL2/SLFN11/TERF1/TTF1/RAD17/CDC6/TP53/LIG3/ATR/CDT1/GMNN/PDS5A/BCL6
3	GO:0045910	negative regulation of DNA recombination	BP	0.0152032	27	MSH6/ABL1/TP53BP1/MLH1/MSH2/ZRANB3/PARP3/KLHL15/BLM/SMCHD1/ANKLE1/POLQ/PARPBP/H1-10/SHLD2/RMI2/TERF2/FBH1/FOXP3/RADX/RIF1/RTEL1/NDFIP1/SENP3/MAD2L2/MAGEF1/BCL6
3	GO:0090307	mitotic spindle assembly	BP	0.015381	41	NEK2/CEP192/HNRNPU/PIBF1/CDCA8/KIF4A/AAAS/TPR/ABRAXAS1/KIFC1/KIF3B/UHRF1/TPX2/CHMP7/KIF23/CCSAP/RACGAP1/LSM14A/CLASP1/PLK1/SMC3/KIF11/PRC1/CHMP3/SPICE1/ARHGEF10/KPNB1/WRAP73/CEP97/CHEK2/AURKB/MAP9/SMC1A/MZT1/STAG1/MYBL2/INCENP/STAG2/KIF2A/HSPA1A/PRICKLE1
3	GO:1901992	positive regulation of mitotic cell cycle phase transition	BP	0.0162447	47	FBXO5/DTL/CDK4/DBF4B/AKT1/SIN3A/CENPJ/ESPL1/CDC25C/CDK1/LSM11/STIL/SMARCD3/CCND3/RAD51C/DLGAP5/STOX1/CDC7/PBX1/DDR2/KMT2E/MTBP/CDC6/SASS6/CUL4B/ANAPC5/RRM1/RRM2B/UBE2C/APP/PLCB1/ADAMTS1/BRD4/MAD2L1BP/MDM2/RGCC/CPSF3/MEPCE/RRM2/CDC23/CDCA5/PHB2/CDC25A/WNT10B/CCNB1/ADAM17/RCC2
3	GO:0014855	striated muscle cell proliferation	BP	0.0167355	39	RUNX1/SIX1/GATA6/SELENON/ABL1/SAV1/HEY2/FES/VGLL4/CDK1/FGF2/ZFPM2/TENM4/FGFR1/MYB/NDC80/PRKAR1A/EPHB1/SRC/PAXBP1/RBP4/DSN1/SMAD1/ANGPT1/BMPR1A/ARID2/MEGF10/NOTCH1/MEF2C/TGFB2/WNT2/SKI/TBX2/HGF/DIPK2A/GLI1/SIX5/FGFR2/FOXC2
3	GO:0071636	positive regulation of transforming growth factor beta production	BP	0.0172946	16	GATA6/ATF2/CD46/CX3CL1/CD200/LGALS9/MYB/AGT/SERPINF2/FOXP3/BMPR1A/SMAD3/TSC22D1/ATP6AP2/LUM/THBS1
3	GO:0010212	response to ionizing radiation	BP	0.0174857	70	PARP1/DNMT3A/RHNO1/NUCKS1/RAD51AP1/SPIDR/ELK1/TP53BP1/MSH2/RAD54B/IKBIP/CASP3/BCL2/RAD1/GRB2/BLM/ATM/ABRAXAS1/BRCA1/VCAM1/TMEM109/TOPBP1/UIMC1/MTA1/FBXO4/FANCD2/MECP2/USP28/TSPYL5/INO80/ECT2/INTS3/TLK2/BRCA2/NABP2/RAD54L/SFRP2/PRKAA1/NHEJ1/CLK2/XRCC5/WRN/INTS7/XRCC2/FIGNL1/TP53/SIRT1/EYA1/GPX1/INIP/COP1/RRM1/BABAM2/KDM1A/ATR/PRKDC/CHEK2/RFWD3/BARD1/MDM2/TICRR/RAD51/PTPRC/MEN1/PAXIP1/NIPBL/GADD45A…
3	GO:0007159	leukocyte cell-cell adhesion	BP	0.0174875	178	RUNX1/FUT4/MIA3/TYK2/SMARCD1/SOX4/LOXL3/PTPN6/TNFSF4/ABL1/BMI1/SMARCB1/LEF1/AKT1/CBLB/ST3GAL4/CASP3/PDE5A/CD46/BTN2A2/RUNX3/MDK/SOX13/SMARCE1/RARA/ICAM1/SOCS5/ACTL6A/ALOX5/FCHO1/FYN/LGALS9/GCNT1/VCAM1/SMARCC2/CD83/STAT5B/STK10/ITGA4/SMARCA2/TWSG1/ITGB2/ICOSLG/BRD2/HMGB1/PRKAR1A/SMARCD3/JAK3/KITLG/HFE/F11R/VTCN1/HAVCR2/IL4I1/TFRC/VSIG4/CD86/PPP3CA/CD4/SRC/CXCL12/ZBTB1/LCK/CBFB/GOLPH3/IL15/SOX12/IL…
3	GO:0002312	B cell activation involved in immune response	BP	0.0178229	45	MSH6/TNFSF4/ABL1/TNFSF13/NSD2/EXO1/TP53BP1/MLH1/MSH2/SANBR/PLCL2/PARP3/ITFG2/SLC15A4/UNG/NBN/TLR4/ATAD5/ST3GAL1/IL27RA/TFRC/PTK2B/SHLD2/FOXP3/MFNG/DOCK10/RIF1/PHF14/CR1/NDFIP1/CD180/PTPRC/PAXIP1/KMT5C/ITM2A/CD28/MAD2L2/IRF8/GPR183/BATF/BCL6/SWAP70/RNF168/FCGR2B/HSPD1
3	GO:0051168	nuclear export	BP	0.0179416	81	ALKBH5/NUP62/KHDRBS1/DHX9/PRKACA/PRKD1/CPSF6/LZTS2/CDKN1B/XPO1/POLDIP3/STRADA/DNAJC27/TPR/NUP107/HHEX/NUP133/RANBP3/UPF1/CTDSPL2/CASC3/RANBP17/SMG7/RITA1/HNRNPA2B1/NUP93/CAMK1/ANKLE1/YTHDC1/EIF4ENIF1/NCBP2/CHTOP/NUP42/SETD2/NUP155/THOC5/NUP214/ZC3H11A/IWS1/MCM3AP/STRADB/SRSF3/NUP85/POM121C/SSB/PKD1/THOC3/BARD1/HSPA9/MDM2/NUP160/GLE1/NUP98/XPO7/RBM15B/FMR1/UBE2I/DDX39B/POM121/NCBP3/LSG1/EGR2/PTPN1…
3	GO:0034085	establishment of sister chromatid cohesion	BP	0.0179416	9	STAG3/DDX11/RAD21/SMC3/DDX12P/SMC1A/STAG1/STAG2/NIPBL
3	GO:0051292	nuclear pore complex assembly	BP	0.0179416	9	NUP107/FXR1/NUP93/AHCTF1/TMEM170A/NUP98/NDC1/NUP205/NUP153
3	GO:0090657	telomeric loop disassembly	BP	0.0179416	9	POT1/BLM/TERF1/WRN/SLX4/TERF2/RTEL1/XRCC3/RECQL4
3	GO:0072163	mesonephric epithelium development	BP	0.018582	50	SIX4/SIX1/GDF11/PKD2/SMAD4/HS2ST1/BCL2/LZTS2/PTCH1/RARA/RARB/SMAD2/FGF2/DCHS1/FGFR1/LAMA5/ADAMTS16/GPC3/AGT/GZF1/SLIT2/CTNNB1/PBX1/FGF1/SMAD1/SMAD7/MAGED1/EYA1/SPRY1/SMAD3/PKD1/SMAD6/SIX2/BMPER/EPCAM/NPNT/ILK/KIF26B/SMAD5/SOX8/OSR1/BMP4/FOXJ1/BMP7/LGR4/FGFR2/SMO/SALL1/GREM1/FOXC2
3	GO:0072164	mesonephric tubule development	BP	0.018582	50	SIX4/SIX1/GDF11/PKD2/SMAD4/HS2ST1/BCL2/LZTS2/PTCH1/RARA/RARB/SMAD2/FGF2/DCHS1/FGFR1/LAMA5/ADAMTS16/GPC3/AGT/GZF1/SLIT2/CTNNB1/PBX1/FGF1/SMAD1/SMAD7/MAGED1/EYA1/SPRY1/SMAD3/PKD1/SMAD6/SIX2/BMPER/EPCAM/NPNT/ILK/KIF26B/SMAD5/SOX8/OSR1/BMP4/FOXJ1/BMP7/LGR4/FGFR2/SMO/SALL1/GREM1/FOXC2
3	GO:0010457	centriole-centriole cohesion	BP	0.0187577	12	CEP68/NEK2/CEP250/ODF2/CNTLN/CEP135/SGO1/CROCC/CTNNB1/CEP44/NIN/RTTN
3	GO:0050870	positive regulation of T cell activation	BP	0.0187702	116	RUNX1/TYK2/SMARCD1/SOX4/PTPN6/TNFSF4/ABL1/BMI1/SMARCB1/LEF1/AKT1/CD46/BTN2A2/RUNX3/MDK/SOX13/SMARCE1/RARA/SOCS5/ACTL6A/FCHO1/FYN/LGALS9/VCAM1/SMARCC2/CD83/STAT5B/SMARCA2/ICOSLG/BRD2/HMGB1/SMARCD3/KITLG/VTCN1/HAVCR2/IL4I1/TFRC/CD86/PPP3CA/CD4/SRC/ZBTB1/LCK/CBFB/IL15/SOX12/IL2RA/SMARCC1/FOXP3/LILRB4/LYN/PHF10/VAV1/NCKAP1L/ARID1A/THY1/HLA-DMB/ARID2/SMARCD2/HLA-DOA/BRD4/LILRB1/IGF1/DUSP10/CR1/HLX/EBI…
3	GO:0022409	positive regulation of cell-cell adhesion	BP	0.0193818	144	RUNX1/FUT4/TYK2/SMARCD1/SOX4/PTPN6/TNFSF4/ABL1/ADAM19/BMI1/SMARCB1/LEF1/AKT1/ST3GAL4/CD46/CX3CL1/BTN2A2/RUNX3/MDK/SOX13/SMARCE1/RARA/EMILIN2/SOCS5/ACTL6A/ALOX5/FCHO1/FYN/LGALS9/GCNT1/VCAM1/PLPP3/EMILIN1/SMARCC2/CD83/STAT5B/ITGA4/SMARCA2/ITGB2/ICOSLG/PODXL/BRD2/HMGB1/PTPRU/SMARCD3/KITLG/F11R/VTCN1/HAVCR2/IL4I1/TFRC/CD86/PPP3CA/CD4/SERPINF2/SRC/ZBTB1/LCK/FLOT1/CBFB/IL15/SOX12/IL2RA/SMARCC1/FOXP3/LI…
3	GO:0043534	blood vessel endothelial cell migration	BP	0.0196213	59	MIA3/AKT3/ABL1/PRKD1/AKT1/P2RX4/NF1/PIK3R3/CD40/CYP1B1/MAP3K3/PDGFB/VASH1/AMOT/FGF2/MECP2/FGFR1/MAP2K5/SPRED1/HMGB1/NRP1/PRKCA/HDAC7/JCAD/PTK2B/SLIT2/SP1/HDAC9/STARD13/STAT5A/DLL4/SIRT1/ANGPT1/RHOJ/ETS1/GPX1/NOTCH1/ITGB1/MEF2C/RGCC/APOE/SRPX2/ACVRL1/CDH5/EFNA1/NOS3/PLCG1/GADD45A/THBS1/KDR/ATP5F1B/PDCD10/ADAM17/GREM1/FOXC2/SOX18/PPARG/CLEC14A/GATA2
3	GO:0003151	outflow tract morphogenesis	BP	0.0202248	42	SIX1/GATA6/SMAD4/ATF2/PLXND1/FZD1/DVL2/PARVA/HEY2/ZFPM2/NRP2/RYR1/NRP1/SFRP2/TBX3/HEYL/CTNNB1/FZD2/BMPR1A/EYA1/TWIST1/SMAD6/NOTCH1/GJA5/MEF2C/ILK/TGFB2/BMPR2/CRKL/TBX2/BMP4/NIPBL/ISL1/ELN/BMP7/FGFR2/ENG/FOXC2/SOX18/TGFBR2/CLDN5/PRICKLE1
3	GO:0033627	cell adhesion mediated by integrin	BP	0.0204953	48	PTPN6/EMILIN2/ICAM1/CYP1B1/LIF/PLPP3/EMILIN1/PTK2/ITGBL1/ITGA4/ITGB2/PODXL/ITGB3/ITGA2/SFRP2/ITGA1/FBN1/LPXN/ITGA11/JAM3/LYN/PDE3B/ITGA9/NCKAP1L/ITGB8/FERMT3/EXT1/ITGAV/ITGB1/ITGA5/NPNT/ITGAX/TGFB2/NEXMIF/PIK3CG/CRKL/SKAP1/ITGAE/EFNA1/ITGAM/ITGAL/IFT74/ADAM17/FOXC2/ITGB7/ITGB4/SWAP70/CCN3
3	GO:0051347	positive regulation of transferase activity	BP	0.0207573	164	MAP3K12/GPRC5B/CCDC88A/NEK2/ABL1/BMI1/TAB1/POT1/NEDD9/MERTK/PRIM2/PIBF1/AKT1/POLG2/AXL/PARN/CD200/STRADA/MMD/CD40/RYK/NVL/PRKAG2/KIF14/DLG4/COPS8/FERMT2/TPX2/PDGFB/DVL2/RFC5/CALM2/PTK2/DDR1/HNRNPA2B1/FGF2/CSF1/NBN/FGFR1/CCNY/CAMK1/INSR/MAP2K5/ITGB3/DSCC1/ACD/IGF1R/PLK1/ECT2/RFC3/LMO4/TLR4/CCND3/HNRNPD/MRE11/HSP90AB1/AGT/CD86/XRCC5/TNKS/UNC119/CD4/SRC/ALS2/CLSPN/PTK2B/LCP2/STOX1/FGF1/DAXX/RFC4/DDR…
3	GO:0010718	positive regulation of epithelial to mesenchymal transition	BP	0.0209454	32	SMAD4/LEF1/DAB2/TCF7L2/SDCBP/ZNF703/MDK/TGFB1I1/FERMT2/PTK2/LOXL2/SMAD2/ACVR1/TGFB3/AGT/HDAC2/CTNNB1/GCNT2/TWIST1/SMAD3/NOTCH1/AXIN2/COL1A1/RGCC/TGFB2/SNAI1/BMP4/MAD2L2/BMP7/ENG/TGFBR2/CRB2
3	GO:0001935	endothelial cell proliferation	BP	0.0213701	74	AKT3/MMP14/VASH2/NR2F2/PRKD1/AKT1/SYNJ2BP/HSPG2/NF1/PTPRM/MDK/SULF1/TNFSF12/ALOX5/ZEB2/PDGFB/VASH1/HMGB2/THAP1/LOXL2/FGF2/ARNT/ITGA4/NRP2/FGFR1/FGF7/ITGB3/HMGB1/NRP1/VSTM4/PRKCA/JCAD/COL8A1/EMC10/CXCL12/SPARC/SP1/SCG2/STAT5A/DLL4/SIRT1/COL4A3/THBS4/RICTOR/BMPER/KRIT1/MEF2C/RGCC/FLT4/CD34/ATOH8/APOE/FLT1/ACVRL1/TIE1/SEMA5A/BMPR2/LIPA/COL8A2/BMP4/TEK/CCL2/PLCG1/THBS1/PRKX/KDR/ALDH1A2/PDCD10/ADAM17/…
3	GO:0043535	regulation of blood vessel endothelial cell migration	BP	0.0214629	47	AKT3/ABL1/PRKD1/AKT1/P2RX4/NF1/CD40/MAP3K3/PDGFB/VASH1/FGF2/MECP2/FGFR1/MAP2K5/SPRED1/HMGB1/NRP1/PRKCA/HDAC7/JCAD/SP1/HDAC9/STARD13/STAT5A/DLL4/SIRT1/ANGPT1/RHOJ/ETS1/NOTCH1/MEF2C/RGCC/APOE/SRPX2/ACVRL1/EFNA1/NOS3/PLCG1/GADD45A/THBS1/KDR/ATP5F1B/PDCD10/ADAM17/FOXC2/PPARG/GATA2
3	GO:0045765	regulation of angiogenesis	BP	0.0216179	125	RUNX1/GATA6/SERPINF1/DDAH1/AKT3/ABL1/VASH2/PRKD1/SYNJ2BP/HSPG2/NF1/ATF2/PTPRM/MDK/SULF1/PLXND1/CD40/TNFSF12/EMILIN2/CREB3L1/BRCA1/HHEX/ALOX5/C3/CYP1B1/SPRY2/EMILIN1/VASH1/NINJ1/TSPAN12/AMOT/FOXJ2/FGF2/MECP2/ADGRA2/PTGIS/SPRED1/ITGB3/AGO1/ERAP1/TSPAN18/CTSH/NRP1/ADAM12/RECK/ADGRB2/CXCR4/PRKCA/SFRP2/JCAD/TAFA5/EMC10/PTK2B/SPARC/CTNNB1/SP1/FGF1/C3AR1/COL4A2/CEMIP2/SMAD1/PDE3B/SIRT1/SMOC2/RHOJ/RAMP2/…
3	GO:1903039	positive regulation of leukocyte cell-cell adhesion	BP	0.0216179	125	RUNX1/FUT4/TYK2/SMARCD1/SOX4/PTPN6/TNFSF4/ABL1/BMI1/SMARCB1/LEF1/AKT1/ST3GAL4/CD46/BTN2A2/RUNX3/MDK/SOX13/SMARCE1/RARA/SOCS5/ACTL6A/ALOX5/FCHO1/FYN/LGALS9/GCNT1/VCAM1/SMARCC2/CD83/STAT5B/ITGA4/SMARCA2/ITGB2/ICOSLG/BRD2/HMGB1/SMARCD3/KITLG/VTCN1/HAVCR2/IL4I1/TFRC/CD86/PPP3CA/CD4/SRC/ZBTB1/LCK/CBFB/IL15/SOX12/IL2RA/SMARCC1/FOXP3/LILRB4/LYN/PHF10/VAV1/NCKAP1L/ETS1/ARID1A/THY1/HLA-DMB/ARID2/SMARCD2/H…
3	GO:0002204	somatic recombination of immunoglobulin genes involved in immune response	BP	0.0218447	30	MSH6/TNFSF4/TNFSF13/NSD2/EXO1/TP53BP1/MLH1/MSH2/SANBR/PARP3/SLC15A4/UNG/NBN/ATAD5/IL27RA/TFRC/SHLD2/FOXP3/RIF1/NDFIP1/PTPRC/PAXIP1/KMT5C/CD28/MAD2L2/BATF/BCL6/SWAP70/RNF168/HSPD1
3	GO:0002208	somatic diversification of immunoglobulins involved in immune response	BP	0.0218447	30	MSH6/TNFSF4/TNFSF13/NSD2/EXO1/TP53BP1/MLH1/MSH2/SANBR/PARP3/SLC15A4/UNG/NBN/ATAD5/IL27RA/TFRC/SHLD2/FOXP3/RIF1/NDFIP1/PTPRC/PAXIP1/KMT5C/CD28/MAD2L2/BATF/BCL6/SWAP70/RNF168/HSPD1
3	GO:0045190	isotype switching	BP	0.0218447	30	MSH6/TNFSF4/TNFSF13/NSD2/EXO1/TP53BP1/MLH1/MSH2/SANBR/PARP3/SLC15A4/UNG/NBN/ATAD5/IL27RA/TFRC/SHLD2/FOXP3/RIF1/NDFIP1/PTPRC/PAXIP1/KMT5C/CD28/MAD2L2/BATF/BCL6/SWAP70/RNF168/HSPD1
3	GO:0003002	regionalization	BP	0.0218562	173	IFT140/IFT172/TTC21B/SIX1/ACVR2B/PCGF2/IFT52/GDF11/HEY1/DISP1/BHLHE41/AIDA/PKD2/SMAD4/NEK8/WDR19/CLUAP1/C2CD3/NR2F2/BMI1/TCTN1/GPR161/LEF1/RPGRIP1L/LRP6/BBS5/RNF220/PTCH1/AHI1/POFUT1/ATM/DZIP1L/RFX3/HHEX/C3/KIF3B/TULP3/MEGF8/DVL2/SETDB2/IFT122/HEY2/ARL13B/SMAD2/FGF2/ACVR1/MED12/NRP2/FGFR1/PLD6/STIL/ACD/LAMA5/NRP1/SMARCD3/HOXA10/TASOR/FUZ/TLL2/NKX3-1/TRA2B/GPC3/SFRP2/TBX3/PGAP1/CHSY1/LRP5/MKS1/BMP…
3	GO:0001569	branching involved in blood vessel morphogenesis	BP	0.0222408	20	ABL1/GNA13/LEF1/MDK/PLXND1/NOTCH4/PPP3R1/ACVR1/NRP1/SFRP2/CTNNB1/DLL4/STK4/RBM15/COL4A1/ENG/KDR/FOXC2/TGFBR2/NFATC4
3	GO:0060976	coronary vasculature development	BP	0.022746	28	CNTRL/GATA6/ZBTB14/SNX17/AP2B1/TAB1/PLXND1/MEGF8/ACE/HEY2/FGF2/GPER1/SPRED1/NRP1/GPC3/KCNJ8/ADAMTS6/SETD2/PTK7/ABCC9/PDGFRB/SMAD6/ARID2/NOTCH1/SGCD/BMP4/DYNC2H1/PRICKLE1
3	GO:0010464	regulation of mesenchymal cell proliferation	BP	0.0227969	21	SIX1/ZEB1/SHOX2/SYNE1/PRRX1/FGFR1/LRP5/CTNNB1/IRS2/CHRD/BMPR1A/FOXF1/PHF14/WNT2/NFIB/PDGFA/BMP4/FGFR2/SMO/KDR/TGFBR2
3	GO:0007063	regulation of sister chromatid cohesion	BP	0.0227969	13	SLF2/SLF1/BUB1/ESPL1/DDX11/RAD21/SMC5/CTCF/TNKS/CTNNB1/AXIN2/ATRX/FEN1
3	GO:0051382	kinetochore assembly	BP	0.0227969	13	POGZ/CENPF/KNTC1/CENPK/CENPH/CENPA/RNF4/MIS12/DLGAP5/SENP6/CENPC/CENPE/TRAPPC12
3	GO:0007160	cell-matrix adhesion	BP	0.0227969	109	WDPCP/ABL1/MMP14/CD63/DISC1/PIK3R1/NF1/BCL2/SGCE/CX3CL1/FN1/EPDR1/BCL2L11/FERMT2/SNED1/STON1/VCAM1/EMILIN1/APOD/PTK2/DDR1/ITGBL1/EFEMP2/CDH11/CORO2B/CSF1/PTPRJ/ITGA4/ITGB2/DAG1/PTPRK/CLASP1/ITGB3/NRP1/ITGA2/POSTN/FBLN5/ITGA1/NF2/TLN1/SRC/PTK2B/THBS3/CTNNB1/ITGA11/LDB1/NID2/JAM3/ITGA9/PARVG/COL3A1/SMAD3/ITGB8/THY1/PKD1/FERMT3/ECM2/ITGAV/TRPM7/ITGB1/PEAK1/ARHGEF7/ITGA5/NPNT/TAOK2/ILK/ITGAX/PIP5K1A/…
3	GO:0070085	glycosylation	BP	0.0227969	109	MGAT2/FUT4/DPY19L1/POFUT2/FUT8/FKRP/COG1/ST3GAL2/B4GALT5/MAN2A2/PLOD3/UGGT2/MOGS/POMGNT1/B3GALNT1/ALG10/DDOST/ST3GAL4/ALG10B/ABCA2/EOGT/B4GALT3/TMEM260/B4GALT6/POFUT1/C1GALT1C1/GBGT1/DPY19L4/COG2/TMTC4/GALNT2/COG7/GCNT1/UGGT1/ST3GAL3/MGAT1/ST6GAL1/B3GNT9/POGLUT3/GALNT17/B3GNT7/RPN2/RXYLT1/MGAT5B/ST8SIA4/ST3GAL1/A4GALT/MGAT4A/GXYLT1/STT3A/MLEC/POGLUT2/ST6GALNAC2/IL15/POGLUT1/ST6GAL2/POMGNT2/XXYLT1…
3	GO:0051972	regulation of telomerase activity	BP	0.0228299	27	NEK2/POT1/PARP3/PARN/NVL/TERF1/HNRNPA2B1/ACD/HNRNPD/HSP90AB1/XRCC5/TNKS/SRC/PTGES3/MAPKAPK5/PARM1/PARP4/AURKB/PNKP/MEN1/PRKCQ/HSP90AA1/MAP3K4/SMG6/PKIB/GREM1/CCT2
3	GO:0003230	cardiac atrium development	BP	0.0229729	22	SOX4/NSD2/SHOX2/HEY2/ACVR1/MDM4/IGF1R/ANK2/SOS1/HEG1/DLL4/NOTCH1/GJA5/MDM2/TGFB2/NPHP3/WNT2/BMPR2/ISL1/SMO/ENG/CCN1
3	GO:0070316	regulation of G0 to G1 transition	BP	0.0229729	22	SMARCD1/RHNO1/SMARCB1/SMARCE1/ACTL6A/DPF2/BCL7A/SMARCC2/SMARCA2/SMARCD3/SMARCC1/PHF10/ARID1A/RRM1/RRM2B/ARID2/SMARCD2/CHEK1/MED1/ARID1B/SMARCA4/PBRM1
3	GO:0060412	ventricular septum morphogenesis	BP	0.0229858	26	HEY1/SOX4/FGFRL1/SMAD4/NSD2/FZD1/SAV1/HEY2/ZFPM2/ACVR1/TBX3/SLIT2/HEYL/SLIT3/FZD2/SMAD7/BMPR1A/NOTCH1/RBM15/TGFB2/BMPR2/EGLN1/BMP4/NOS3/FGFR2/TGFBR2
3	GO:0001937	negative regulation of endothelial cell proliferation	BP	0.0230471	23	NR2F2/SYNJ2BP/NF1/PTPRM/SULF1/ALOX5/VASH1/SPARC/SCG2/DLL4/COL4A3/KRIT1/MEF2C/RGCC/ATOH8/APOE/FLT1/ACVRL1/CCL2/THBS1/PDCD10/NGFR/PPARG
3	GO:0045023	G0 to G1 transition	BP	0.0230471	23	SMARCD1/RHNO1/SMARCB1/SMARCE1/ACTL6A/DPF2/BCL7A/SMARCC2/SMARCA2/SMARCD3/SMARCC1/PHF10/ARID1A/RRM1/RRM2B/ARID2/SMARCD2/CHEK1/MED1/ARID1B/SMARCA4/CDK3/PBRM1
3	GO:0010634	positive regulation of epithelial cell migration	BP	0.0230471	72	AKT3/ABL1/PRKD1/AKT1/P2RX4/CD40/BCAS3/HDAC6/ENPP2/MAP3K3/PLPP3/PDGFB/PTK2/IQSEC1/FGF2/NRP2/FGFR1/FGF7/CLASP1/ADGRA2/ITGB3/HMGB1/CTSH/NRP1/ITGA2/DOCK1/PRKCA/HDAC7/AGT/JCAD/EMC10/SRC/PTK2B/SPARC/SP1/FGF1/HDAC9/IRS2/STAT5A/SIRT1/ANGPT1/SMOC2/RHOJ/PRKCE/ETS1/GPI/FLT4/TGFB2/ATOH8/BCAR1/SRPX2/SEMA5A/BMPR2/PIK3CG/CAPN7/HAS2/LGMN/TEK/NOS3/PLCG1/THBS1/KDR/ATP5F1B/ADAM17/FOXC2/RRAS/PIK3CB/TGFBR2/FOXP1/ROCK…
3	GO:0006289	nucleotide-excision repair	BP	0.0240812	44	SMARCD1/XPC/SMARCB1/OGG1/KAT7/SMARCE1/POLK/BRIP1/ACTL6A/DPF2/BCL7A/SMARCC2/RAD52/ERCC3/SMARCA2/DDB1/POLD3/SMARCD3/BRCA2/FANCC/RPA2/FAN1/SLX4/RPA1/SMARCC1/POLE/DDB2/RAD23A/ERCC2/TP53/SIRT1/PHF10/GTF2H2C/ARID1A/ARID2/SMARCD2/GTF2H4/PNKP/ARID1B/POLD1/SMARCA4/ERCC4/MNAT1/PBRM1
3	GO:0016049	cell growth	BP	0.0242934	205	OSGIN2/SPHK2/SH3BP4/SMAD4/CHPT1/ABL1/MMP14/CLSTN3/PPT1/IGFBP7/ING1/TSPYL2/ALCAM/CGRRF1/AKT1/SEMA4F/DISC1/IGFBP5/SIN3A/BCL2/DAB2/KAT7/PTCH2/HYAL2/CDKN1B/SDCBP/PTPRS/JADE1/RNF157/AUTS2/RYK/FN1/LTBP4/ADNP/BRCA1/DCBLD2/HDAC6/ZNF639/IGFBP4/KIF14/LAMB2/SEMA4C/MEGF8/MEX3C/SEMA5B/PRMT2/TAF9B/ENPP1/TTL/EIF2AK4/SEMA6C/DDR1/IMPACT/VGLL4/IL17RB/KLHL22/RBBP7/PUM2/PTPRJ/MECP2/ITGA4/SMARCA2/MAP1B/SGK3/SYT17/NRP…
3	GO:0090101	negative regulation of transmembrane receptor protein serine/threonine kinase signaling pathway	BP	0.0243904	71	ABL1/SNX25/ING1/RBBP4/SIN3A/SMURF2/SAP30/SPRED2/GLG1/FZD1/MAGI2/ARID4B/SPRY2/PEG10/EMILIN1/CTDSPL2/SAP30L/RBBP7/SAP130/ACVR1/SINHCAF/TWSG1/SLC2A10/SPRED1/NRROS/PRDM16/SFRP2/TGFB3/FBN1/ZNF451/MTMR4/HDAC2/LRP1/CHRD/LDLRAD4/TP53/SIRT1/SMAD7/NOMO1/SPRY1/SMAD6/BMPER/NOTCH1/HTRA3/SORL1/SUDS3/CD109/TNFAIP6/HSPA5/PPARA/INTS9/CILP/SKI/ARID4A/LEMD3/SPART/TET1/ASPN/CHRDL1/PPM1A/NOMO3/ONECUT2/BRMS1L/ADAMTSL2…
3	GO:1901989	positive regulation of cell cycle phase transition	BP	0.0247135	54	FBXO5/DTL/CDK4/DBF4B/AKT1/SIN3A/CENPJ/ESPL1/CDC25C/CDK1/LSM11/STIL/SMARCD3/CCND3/ATAD5/RAD51C/STXBP4/DLGAP5/CDC73/STOX1/CDC7/PBX1/DDR2/KMT2E/MTBP/CDC6/SASS6/CUL4B/ANAPC5/RRM1/RRM2B/UBE2C/APP/PLCB1/FAM83D/ADAMTS1/BRD4/MAD2L1BP/MDM2/RGCC/CPSF3/MEPCE/RRM2/CDC23/TBX2/CDCA5/GLI1/PHB2/CDC25A/WNT10B/CCNB1/ADAM17/DYRK3/RCC2
3	GO:0001657	ureteric bud development	BP	0.0247135	49	SIX4/SIX1/GDF11/PKD2/SMAD4/HS2ST1/BCL2/LZTS2/PTCH1/RARA/RARB/SMAD2/FGF2/DCHS1/FGFR1/LAMA5/ADAMTS16/GPC3/AGT/GZF1/SLIT2/CTNNB1/PBX1/FGF1/SMAD1/SMAD7/MAGED1/EYA1/SPRY1/SMAD3/SMAD6/SIX2/BMPER/EPCAM/NPNT/ILK/KIF26B/SMAD5/SOX8/OSR1/BMP4/FOXJ1/BMP7/LGR4/FGFR2/SMO/SALL1/GREM1/FOXC2
3	GO:0002244	hematopoietic progenitor cell differentiation	BP	0.0260221	66	SOX4/PTPN6/ABL1/SH2B3/SIN3A/TOP2A/ATF2/BCL2/HYAL2/RARA/SIPA1L3/ZFAT/DPF2/ACE/SP3/SETD1A/ANKLE1/MYB/ESCO2/KITLG/DHTKD1/SOS1/XRCC5/FLCN/NUDT21/ZBTB1/ANLN/ACP6/MLLT3/JAM3/SLC7A6OS/ADAR/LYN/ERCC2/TP53/SPI1/PLEK/FNIP1/EXT1/MLF1/NOTCH1/ZBTB24/PRKDC/HOXB3/BVES/HSPA9/PTPRC/MED1/WDR7/LIPA/METTL14/DHX36/KIT/PDGFRA/BMP4/PCID2/HOXB4/N4BP2L2/TENT2/EEF2/AGPAT5/BATF/KDR/METTL3/ITCH/GATA2
3	GO:0010968	regulation of microtubule nucleation	BP	0.026112	14	PDE4DIP/HAUS4/GIT1/NME7/HAUS8/HAUS1/MECP2/HAUS5/HAUS2/HAUS3/CKAP5/ARHGEF7/HAUS6/HSPA1A
3	GO:0032986	protein-DNA complex disassembly	BP	0.026112	14	SMARCD1/SMARCB1/SMARCE1/SMARCC2/SUPT16H/SMARCD3/SET/SSRP1/SMARCC1/ARID1A/ARID2/SMARCD2/SMARCA4/H2AC25
3	GO:0061298	retina vasculature development in camera-type eye	BP	0.026112	14	ACVR2B/FZD4/CYP1B1/NRP1/VSTM4/LRP5/PDGFRB/RHOJ/COL4A1/ACVRL1/CLIC4/BMPR2/PDGFRA/LARGE1
3	GO:0010810	regulation of cell-substrate adhesion	BP	0.0261396	100	MELTF/WDPCP/ABL1/MMP14/NEDD9/DISC1/FBLN1/PIK3R1/CCDC80/NF1/BCL2/DAB2/CX3CL1/MDK/FBLN2/ABI3BP/FZD4/FN1/FZD7/FERMT2/PDGFB/EMILIN1/APOD/PTPRO/PTK2/DDR1/ST6GAL1/EFEMP2/CORO2B/PREX1/CSF1/PTPRJ/TBCD/DAG1/CLASP1/TRIOBP/ITGB3/TESK1/NRP1/POSTN/DOCK1/NF2/TLN1/COL8A1/SRC/PTK2B/LDB1/EDIL3/GCNT2/PRKCE/STK4/SMAD3/THY1/FOXF1/SPOCK1/ECM2/WASHC2C/NOTCH1/PEAK1/ARHGEF7/ITGA5/COL1A1/NPNT/ILK/EPHA3/ROCK1/LIMS2/ACVRL1…
3	GO:0006486	protein glycosylation	BP	0.0261396	103	MGAT2/FUT4/DPY19L1/POFUT2/FUT8/FKRP/ST3GAL2/B4GALT5/MAN2A2/PLOD3/UGGT2/MOGS/POMGNT1/B3GALNT1/ALG10/DDOST/ST3GAL4/ALG10B/ABCA2/EOGT/B4GALT3/TMEM260/B4GALT6/POFUT1/C1GALT1C1/GBGT1/DPY19L4/TMTC4/GALNT2/COG7/GCNT1/UGGT1/ST3GAL3/MGAT1/ST6GAL1/B3GNT9/POGLUT3/GALNT17/B3GNT7/RPN2/RXYLT1/MGAT5B/ST8SIA4/ST3GAL1/A4GALT/MGAT4A/GXYLT1/STT3A/MLEC/POGLUT2/ST6GALNAC2/IL15/POGLUT1/ST6GAL2/POMGNT2/XXYLT1/GFPT1/GCN…
3	GO:0043413	macromolecule glycosylation	BP	0.0261396	103	MGAT2/FUT4/DPY19L1/POFUT2/FUT8/FKRP/ST3GAL2/B4GALT5/MAN2A2/PLOD3/UGGT2/MOGS/POMGNT1/B3GALNT1/ALG10/DDOST/ST3GAL4/ALG10B/ABCA2/EOGT/B4GALT3/TMEM260/B4GALT6/POFUT1/C1GALT1C1/GBGT1/DPY19L4/TMTC4/GALNT2/COG7/GCNT1/UGGT1/ST3GAL3/MGAT1/ST6GAL1/B3GNT9/POGLUT3/GALNT17/B3GNT7/RPN2/RXYLT1/MGAT5B/ST8SIA4/ST3GAL1/A4GALT/MGAT4A/GXYLT1/STT3A/MLEC/POGLUT2/ST6GALNAC2/IL15/POGLUT1/ST6GAL2/POMGNT2/XXYLT1/GFPT1/GCN…
3	GO:0048738	cardiac muscle tissue development	BP	0.0261396	103	RUNX1/HEY1/DSG2/GATA6/SGCB/SMAD4/ABL1/HNRNPU/FHOD3/RARA/LRRC27/NAGLU/FZD7/ATG5/SLC8A1/ARRB2/SAV1/SHOX2/SYNE1/HEY2/FES/RARB/VGLL4/CDK1/ACADM/FGF2/ZFPM2/ACVR1/TENM4/FGFR1/PRKAR1A/PARP2/HEG1/TBX3/KCNJ8/RBP4/TPM1/NPRL3/MAML1/SMAD1/DLL4/SMAD7/BMPR1A/PDGFRB/ARID2/MSX1/YY1/NOTCH1/ITGB1/SGCD/GSK3A/PRMT1/BVES/ALPK2/S1PR1/GJA5/MEF2C/NOX4/IGF1/MYH11/PRKG1/CREB1/TGFB2/PPARA/KCNJ11/WNT2/MED1/SMAD5/SKI/AKAP13/…
3	GO:0042276	error-prone translesion synthesis	BP	0.0262108	10	POLK/POLI/PRIMPOL/USP1/POLQ/POLD3/REV1/REV3L/POLH/MAD2L2
3	GO:0048302	regulation of isotype switching to IgG isotypes	BP	0.0262108	10	MLH1/MSH2/SLC15A4/ATAD5/IL27RA/FOXP3/NDFIP1/PTPRC/PAXIP1/CD28
3	GO:0003206	cardiac chamber morphogenesis	BP	0.026988	61	HEY1/GATA6/SOX4/FGFRL1/SMAD4/NSD2/FZD1/NAGLU/SAV1/SHOX2/PARVA/HEY2/ZFPM2/ACVR1/NRP2/NRP1/SMARCD3/SOS1/SFRP2/HEG1/TBX3/MKS1/SLIT2/HEYL/RBP4/SLIT3/TPM1/FZD2/DLL4/TP53/SMAD7/BMPR1A/FOXF1/SMAD6/NOTCH1/GSK3A/ADAMTS1/MEF2C/RBM15/MDM2/TGFB2/WNT2/MED1/CPE/BMPR2/TBX2/DNAH11/COL11A1/EGLN1/BMP4/ISL1/TEK/NOS3/BMP7/FGFR2/SMO/ENG/RYR2/FOXC2/CCN1/TGFBR2
3	GO:0060395	SMAD protein signal transduction	BP	0.0273051	41	PARP1/GDF11/SMAD4/DAB2/SPTBN1/RUNX2/MAGI2/EMILIN1/SMAD2/ACVR1/TWSG1/NUP93/RBPMS/GDF15/HFE/TGFB3/LRP1/LDLRAD4/SMAD1/SMAD7/BMPR1A/SMAD3/SMAD6/SH2B1/BMPER/TGFB2/ATOH8/CILP/SMAD5/ACVR2A/ACVRL1/SKI/BMPR2/BMP4/GLCE/BMP7/ENG/GREM1/TGFBR2/PPARG/CCN3
3	GO:0000910	cytokinesis	BP	0.0278294	86	SEPTIN11/NUP62/BBS4/IQGAP3/CIT/CCP110/CDCA8/PDXP/GIT1/LZTS2/CUL7/RAB11FIP3/KIF4A/STMN1/SPTBN1/E2F7/EFHC1/KIF3B/KIF14/ESPL1/STAMBP/KIF20A/NUSAP1/CALM2/CHMP7/KIF23/SPAST/TTC19/UVRAG/CENPA/CSPP1/RACGAP1/PKP4/EXOC7/KLHL13/IGF1R/PLK1/CNTROB/ECT2/BRCA2/SEPTIN2/PRC1/CDC14A/SEPTIN6/FLCN/UNC119/SEPTIN3/ANLN/CHMP3/CEP55/CENPV/ARL3/KLHL9/SETD2/AURKA/CDC6/IQGAP2/ARF1/AHCTF1/PRKCE/RHOC/PIK3C3/SVIL/AURKB/MAP9/…
3	GO:0006401	RNA catabolic process	BP	0.0282746	133	TNRC6C/ALKBH5/TRAF5/SENP1/ANGEL2/HNRNPA0/ZHX2/ELAVL1/HNRNPU/DHX9/PRR5L/MLH1/AKT1/NUDT16/VIM/DIS3L/PPP1R8/PARN/APEX1/TUT4/SMG9/ZC3H4/PAN2/ATM/NBAS/KHSRP/FXR1/MEX3D/CNOT8/UPF1/RNASEH2B/PAIP1/CASC3/PABPC4/DNA2/SMG7/TNRC6B/PUM2/FXR2/SAMD4A/MAPKAPK2/THRAP3/XRN2/ZC3H18/TTC5/AGO1/FTO/CTIF/PELO/CNOT3/HNRNPD/PRKCA/EIF4ENIF1/NCBP2/SND1/CNOT6L/AGO3/RNPS1/PNRC2/DCP2/RNASEL/DCP1B/TENT4A/CAPRIN1/TNFRSF1B/HNRNP…
3	GO:0003281	ventricular septum development	BP	0.0286075	40	CNTRL/HEY1/MATR3/SOX4/FGFRL1/SMAD4/AP2B1/NSD2/FZD1/SAV1/HEY2/ZFPM2/ACVR1/MDM4/LMO4/HEG1/TBX3/SLIT2/HEYL/SLIT3/FZD2/PTK7/NPRL3/SMAD7/BMPR1A/SMAD6/NOTCH1/GJA5/RBM15/MDM2/TGFB2/BMPR2/FRS2/EGLN1/BMP4/NOS3/FGFR2/SALL1/CCN1/TGFBR2
3	GO:2000001	regulation of DNA damage checkpoint	BP	0.0288398	15	TTI1/BRCA1/RNASEH2B/FBXO4/BRCA2/RPA2/CCAR2/CRY1/BABAM2/WDR76/RFWD3/BARD1/RAD51/TTI2/ETAA1
3	GO:0044818	mitotic G2/M transition checkpoint	BP	0.0298098	31	MBTPS1/DTL/BLM/ATM/ABRAXAS1/BRCA1/MBTPS2/TOPBP1/UIMC1/CDK1/NBN/ORC1/RBBP8/PLK1/INTS3/ZNF830/NABP2/MRE11/RAD17/CLSPN/DONSON/CDC6/INIP/BABAM2/CHEK1/BARD1/TAOK2/FZR1/TICRR/FOXN3/CCNG1
3	GO:0046777	protein autophosphorylation	BP	0.0302203	91	MAP3K12/MEX3B/NEK2/ABL1/CAMKK2/PRKD1/AKT1/NEK6/TNIK/CAD/EIF2AK3/ATM/PASK/DYRK1A/MAP3K3/PDGFB/SIK2/FES/ENPP1/CALM2/EIF2AK4/PTK2/VRK2/DDR1/PAK2/STK10/EIF2AK1/MAPKAPK2/NBN/FGFR1/INSR/TESK1/IGF1R/EEF2K/EPHB1/MRE11/FGR/CLK2/TAF1/SRC/PTK2B/LCK/WNK2/HCK/DDR2/PDGFD/AURKA/MAPKAPK5/MOB1B/LYN/CSF1R/PDGFRB/TNK1/MAP3K13/NTRK2/STK4/ATR/MYO3A/CHEK2/CAMK2B/PEAK1/GRK5/AURKB/TAOK2/PIKFYVE/STK17B/FLT4/RASSF2/PTPRC/…
3	GO:0048144	fibroblast proliferation	BP	0.031336	54	ABL1/DHX9/BMI1/CDK4/NF1/LZTS2/FN1/LIF/PDGFB/RNASEH2B/MORF4L1/FBXO4/CDK1/CCNA2/MYB/ITGB3/RRN3/TRIM32/NLRC3/AGT/FTH1/DPH1/CTNNB1/KCNJ8/GNG2/CDC73/DDR2/PDGFD/PTGES3/CDC6/ABCC9/TP53/PEX2/COL3A1/GPX1/CD300A/KMT2A/IGF1/WNT2/SKI/ING5/E2F1/PDGFA/IFI30/CKS2/CKS1B/PDGFRA/E2F8/CD74/MED25/CCNB1/PARP10/NGFR/CD248
3	GO:1902455	negative regulation of stem cell population maintenance	BP	0.031336	16	ING1/RBBP4/SIN3A/SAP30/ARID4B/SAP30L/LOXL2/RBBP7/SAP130/SINHCAF/HDAC2/SUDS3/ARID4A/TET1/BMP7/BRMS1L
3	GO:0007162	negative regulation of cell adhesion	BP	0.0318426	128	RUNX1/MIA3/MELTF/LOXL3/PTPN6/TNFSF4/ABL1/MMP14/AKT1/CBLB/SH2B3/FBLN1/HSPG2/PIK3R1/NF1/CASP3/PDE5A/CX3CL1/BTN2A2/RUNX3/ZNF703/MDK/PLXND1/FZD4/NOTCH4/FZD7/SOCS5/CYP1B1/LGALS9/AKNA/APOD/PTPRO/PTK2/CORO2B/PLXNB2/CD164/TBCD/TWSG1/PODXL/MAP2K5/HMGB1/PRKAR1A/POSTN/JAK3/HFE/VTCN1/HAVCR2/IL4I1/NF2/VSIG4/CD86/SRC/CXCL12/LPXN/CBFB/PLXNA1/IL2RA/CBLL1/ADAMDEC1/PLXNC1/JAM3/FOXP3/LILRB4/LAPTM5/PDE3B/ANGPT1/GCNT…
3	GO:0045667	regulation of osteoblast differentiation	BP	0.031986	62	ACVR2B/FBXO5/PRKACA/PRKD1/IGFBP5/ATRAID/CTHRC1/NBR1/PTCH1/FZD1/RUNX2/FERMT2/SCUBE3/PTK2/FGF2/ACVR1/TWSG1/TMEM119/TMEM64/SFRP2/HDAC7/PPP3CA/LRP5/CTNNB1/DDR2/CHRD/RIOX1/LIMD1/SMAD1/BMPR1A/TWIST1/SMAD3/SMAD6/LRP3/NOTCH1/AXIN2/MEF2C/IGF1/NPNT/ILK/TNFAIP6/RASSF2/SMAD5/MEN1/ACVR2A/SKI/RORB/BMPR2/CCN4/HGF/DDX5/BMP4/BMP7/FAM20C/GLI1/ID3/FGFR2/WNT10B/GSK3B/GREM1/CCN1/PPARG
3	GO:1903509	liposaccharide metabolic process	BP	0.0330234	53	NAGA/M6PR/GLB1/ST3GAL2/B4GALT5/SCCPDH/PIGK/PIGT/B3GALNT1/ST3GAL4/ABCA2/B4GALT3/FUCA1/B4GALT6/GAL3ST4/PIGS/GBGT1/NAGLU/CREM/HEXA/HEXB/ST3GAL3/SCARB2/PIGM/ST8SIA4/ST3GAL1/MPPE1/PRKAA1/PGAP1/A4GALT/NEU1/PIGC/SLC30A5/UGT8/NEU3/ITGB8/PIGZ/CERK/GALC/ST6GALNAC4/PIGQ/GLA/AOAH/ST8SIA1/KIT/B4GALNT1/PGAP3/PIGO/ST6GALNAC6/ST8SIA2/LARGE1/B4GALT4/ST3GAL5
3	GO:0030902	hindbrain development	BP	0.0330234	69	TTC21B/CEP290/XRCC1/GNPAT/WHRN/NCOR2/ABL1/LEF1/NCSTN/RPGRIP1L/LPAR1/ATF2/BCL2/PTPRS/CBS/MDK/SDF4/AHI1/FZD4/NAGLU/RERE/KIF14/ABAT/SEMA4C/COQ8B/SSTR2/TTLL1/ARL13B/AARS1/FGF2/MECP2/ATRN/OPHN1/IGF1R/EPHB1/HNRNPD/CTNNB1/TTBK2/LDB1/HOXB2/SMAD1/TP53/PAX6/ITGB1/HOXB3/PRKG1/PLXNA2/HSPA5/OTX1/NFIB/CRKL/EGR2/MAP2K1/BMP7/GLI1/DLC1/EPHB2/SMO/ALDH1A2/AGTPBP1/GART/HERC1/ATF5/WLS/GLI2/SCN5A/TUBA1A/FCGR2B/GATA2
3	GO:0002053	positive regulation of mesenchymal cell proliferation	BP	0.0330234	17	SIX1/SHOX2/SYNE1/PRRX1/FGFR1/LRP5/CTNNB1/IRS2/CHRD/BMPR1A/FOXF1/WNT2/PDGFA/FGFR2/SMO/KDR/TGFBR2
3	GO:0051450	myoblast proliferation	BP	0.0330234	17	SIX1/GATA6/ABL1/ATF2/MEIS2/FES/FGF7/FGR/SRC/PAXBP1/CTNNB1/GPX1/MEGF10/IGF1/ATOH8/HGF/ZNF609
3	GO:0061013	regulation of mRNA catabolic process	BP	0.0331872	86	TNRC6C/ALKBH5/TRAF5/SENP1/ANGEL2/HNRNPA0/ELAVL1/HNRNPU/DHX9/PRR5L/MLH1/AKT1/VIM/PARN/APEX1/TUT4/PAN2/NBAS/KHSRP/FXR1/MEX3D/CNOT8/UPF1/PAIP1/CASC3/PABPC4/TNRC6B/PUM2/FXR2/SAMD4A/MAPKAPK2/THRAP3/TTC5/FTO/CNOT3/HNRNPD/PRKCA/EIF4ENIF1/CNOT6L/DCP2/RNASEL/DCP1B/TENT4A/CAPRIN1/HNRNPC/FUS/GTPBP1/PIAS4/PNPT1/PAN3/AXIN2/CNOT7/YBX1/ROCK1/FMR1/DIS3L2/DCP1A/PATL1/QKI/TAF15/METTL14/E2F1/CNOT9/DHX36/NORAD/RBM10…
3	GO:0046633	alpha-beta T cell proliferation	BP	0.0332613	27	TYK2/TNFSF4/CBLB/MAPK8IP1/LGALS9/TWSG1/DOCK2/ELF4/IL15/IL2RA/FOXP3/SLC4A2/SH3RF1/NDFIP1/EBI3/PTPRC/PRKCQ/TNFRSF14/RIPK2/CD28/CARD11/CCR2/TGFBR2/IRF1/ZAP70/RASAL3/ITCH
3	GO:0016525	negative regulation of angiogenesis	BP	0.0332613	48	SERPINF1/SYNJ2BP/HSPG2/NF1/ATF2/PTPRM/SULF1/CREB3L1/HHEX/ALOX5/SPRY2/EMILIN1/VASH1/AMOT/FOXJ2/MECP2/SPRED1/AGO1/ADGRB2/TAFA5/SPARC/CTNNB1/COL4A2/PDE3B/SEMA6A/COL4A3/THBS4/KRIT1/ADAMTS1/RGCC/TGFB2/ROCK1/GPR4/TIE1/DCN/NPR1/ADAMTS9/SLC12A2/TEK/GADD45A/THBS1/KLF2/CCR2/PIK3CB/ROCK2/PPARG/CLDN5/STAB1
3	GO:0043488	regulation of mRNA stability	BP	0.0338364	79	TNRC6C/ALKBH5/TRAF5/SENP1/ANGEL2/HNRNPA0/ELAVL1/HNRNPU/DHX9/MLH1/AKT1/VIM/PARN/APEX1/TUT4/PAN2/KHSRP/FXR1/MEX3D/CNOT8/UPF1/PAIP1/PABPC4/TNRC6B/PUM2/FXR2/SAMD4A/MAPKAPK2/THRAP3/FTO/CNOT3/HNRNPD/PRKCA/EIF4ENIF1/CNOT6L/DCP2/RNASEL/DCP1B/TENT4A/CAPRIN1/HNRNPC/FUS/PIAS4/PNPT1/PAN3/AXIN2/CNOT7/YBX1/ROCK1/FMR1/DIS3L2/DCP1A/PATL1/QKI/TAF15/METTL14/E2F1/CNOT9/DHX36/NORAD/RBM10/EXOSC9/CNOT10/ZC3H14/SLC11A1…
3	GO:0000722	telomere maintenance via recombination	BP	0.0339584	11	RAD51D/XRCC1/SMC6/SMC5/BRCA2/RAD51C/TERF2/TEP1/RAD51/XRCC3/ERCC4
3	GO:1905269	positive regulation of chromatin organization	BP	0.0339584	11	CDK2/SETDB1/TPR/SETDB2/PPHLN1/TASOR/MORC2/MPHOSPH8/ATF7IP2/ZNF304/TRIM28
3	GO:1904738	vascular associated smooth muscle cell migration	BP	0.0340428	18	GNA13/IGFBP5/NF1/SSH1/GRB10/PDGFB/GNA12/DOCK7/TAFA5/TPM1/DDR2/DDIT3/ADAMTS1/MEF2C/MDM2/PRKG1/BMP4/DOCK4
3	GO:0010970	transport along microtubule	BP	0.0342525	82	MAP1S/RABL2B/IFT140/IFT172/WDR35/TTC21B/TRAK2/LCA5/IFT52/SUN2/WDR19/WDPCP/HNRNPU/IFT81/CLUAP1/SNAPIN/AP3M2/BLOC1S5/KIF4A/DYNC2I1/IFT22/UCHL1/ARMCX3/IFT80/HDAC6/BLOC1S6/KIF3B/BBS12/TMEM201/IFT122/ARL8A/CLIP3/BICD1/MAP1A/SPAST/MECP2/MAP1B/NEFH/IFT70B/TUB/TMEM108/TRAF3IP1/SSX2IP/FUZ/COPG1/PCM1/IFT56/ARL3/TERF2/SUN1/SPG11/KXD1/IFT57/APP/CEP131/SYNE2/SPG7/DYNC2LI1/IFT27/DTNBP1/DYNC1I1/IFT70A/OPA1/CILK…
3	GO:0006305	DNA alkylation	BP	0.0343348	25	PARP1/DNMT3A/BMI1/DNMT1/ARID4B/HELLS/METTL4/EHMT2/MECP2/SMCHD1/CTCF/SMARCA5/MIS18A/EHMT1/KMT2E/PAX6/KMT2A/MTRR/BEND3/ATRX/MPHOSPH8/ARID4A/MTA2/PPM1D/RLF
3	GO:0006306	DNA methylation	BP	0.0343348	25	PARP1/DNMT3A/BMI1/DNMT1/ARID4B/HELLS/METTL4/EHMT2/MECP2/SMCHD1/CTCF/SMARCA5/MIS18A/EHMT1/KMT2E/PAX6/KMT2A/MTRR/BEND3/ATRX/MPHOSPH8/ARID4A/MTA2/PPM1D/RLF
3	GO:1901342	regulation of vasculature development	BP	0.0346039	126	RUNX1/GATA6/SERPINF1/DDAH1/AKT3/ABL1/VASH2/PRKD1/SYNJ2BP/HSPG2/NF1/ATF2/PTPRM/MDK/SULF1/PLXND1/CD40/TNFSF12/EMILIN2/CREB3L1/BRCA1/HHEX/ALOX5/C3/CYP1B1/SPRY2/EMILIN1/VASH1/NINJ1/TSPAN12/AMOT/FOXJ2/FGF2/MECP2/ADGRA2/PTGIS/SPRED1/ITGB3/AGO1/ERAP1/TSPAN18/CTSH/NRP1/ADAM12/RECK/ADGRB2/CXCR4/PRKCA/SFRP2/JCAD/TAFA5/EMC10/CXCL12/PTK2B/SPARC/CTNNB1/SP1/FGF1/C3AR1/COL4A2/CEMIP2/SMAD1/PDE3B/SIRT1/SMOC2/RHOJ…
3	GO:0048863	stem cell differentiation	BP	0.0349891	109	TEAD2/SIX1/KLHL12/LBH/GATA6/LTBP3/SMAD4/ABL1/HNRNPU/MSI2/RBBP4/SEMA4F/SH2B3/LRP6/BCL2/GATAD2B/FZD1/FN1/RUNX2/CHD4/PHF19/SEMA4C/LIF/BBS12/SEMA5B/ACE/SEMA6C/MTA1/RBBP7/SETD1A/FGF2/ACVR1/NRP2/FGFR1/CDH2/CHD3/LAMA5/NRP1/A2M/KITLG/ZNF281/TAPT1/ARB2A/SMYD5/SFRP2/TBX3/XRCC5/HDAC2/NUDT21/SEMA3D/CTNNB1/SETD2/MLLT3/SEMA3G/PHF5A/ERCC2/TP53/BMPR1A/PTN/PAX6/SEMA6A/TWIST1/FOXA1/SHC4/MSX1/EXT1/NOTCH1/ITGB1/PRKD…
3	GO:1904356	regulation of telomere maintenance via telomere lengthening	BP	0.0349891	35	PARP1/NEK2/HNRNPU/POT1/PARN/ATM/TERF1/FBXO4/HNRNPA2B1/ACD/XRCC5/TNKS/SLX4/SRC/CTNNB1/MAPKAPK5/TERF2/DCP2/TP53/HNRNPC/ATR/AURKB/EXOSC10/RTEL1/PNKP/PRKCQ/DHX36/MAP3K4/SMG6/ERCC4/PKIB/HNRNPA1/CCT5/NAT10/CCT2
3	GO:0002285	lymphocyte activation involved in immune response	BP	0.0349891	91	MSH6/LOXL3/TNFSF4/ABL1/TNFSF13/NSD2/EXO1/TP53BP1/LEF1/MLH1/MSH2/SANBR/PLCL2/CD46/PARP3/MDK/RARA/ICAM1/ITFG2/SLC15A4/SOCS5/LGALS9/EIF2AK4/UNG/RELB/NBN/BRD2/MYB/HMGB1/TLR4/JAK3/ATAD5/HAVCR2/ST3GAL1/IL27RA/TFRC/CD86/FCER1G/PTK2B/SHLD2/APBB1IP/PTGER4/FOXP3/TP53/MFNG/SMAD7/NCKAP1L/HLA-DMB/DOCK10/FCGR3A/RIF1/BRD4/KMT2A/LILRB1/IL18R1/RAB27A/PHF14/STAT4/CR1/NDFIP1/HLX/CORO1A/CD180/TMEM98/PTPRC/MEN1/LCP1/…
3	GO:0022616	DNA strand elongation	BP	0.0349891	23	NUCKS1/POT1/MCM3/LIG1/ACTL6A/MCM4/DNA2/MCM7/POLA1/NBN/POLD3/INO80/RFC3/MRE11/RFC4/POLE/DCLRE1B/MCRS1/LIG3/PCNA/POLE3/YY1/GINS1
3	GO:0048568	embryonic organ development	BP	0.0349891	189	SIX4/IFT140/ECE1/IFT172/TEAD2/SIX1/CEP290/PCGF2/IFT52/HEY1/SLC39A1/WHRN/PKD2/WDR19/WDPCP/MMP14/VASH2/CLUAP1/C2CD3/NR2F2/BMI1/UTP25/FBXW8/LRIG1/PKDCC/LEF1/AKT1/SH2B3/BLOC1S5/CTHRC1/BBS5/DYNC2I1/GRB2/PTCH1/RARA/ZEB1/AHI1/E2F7/NAGLU/RUNX2/KCNQ1/PRKRA/KRT8/LIF/SOBP/TULP3/SPRY2/MEGF8/SHOX2/PDGFB/DVL2/SETDB2/IFT122/VASH1/HEY2/ERCC3/PRRX1/WDR48/RARB/ARL13B/LRIG3/SMAD2/SP3/ARNT/ZFPM2/GGNBP2/ACVR1/MED12/F…
3	GO:0050767	regulation of neurogenesis	BP	0.0349891	162	CERS2/TIAM2/YWHAH/HEY1/BHLHE41/SERPINF1/ETV5/FBXW8/LEF1/SEMA4F/DISC1/NF1/HLTF/CUL7/CX3CL1/PRUNE1/ITPKA/TBC1D24/PTPRS/MDK/PLXND1/CLCN2/FZD4/TGM2/RYK/FN1/ADNP/HDAC6/FXR1/SEMA4C/LIF/NAP1L1/MEGF8/SYNGAP1/SHOX2/SEMA5B/ASPM/RHEB/ACE/HEY2/HMGB2/KDM4A/SEMA6C/DBN1/CTDSP1/FGF2/MECP2/PLXNB2/FXR2/MAP1B/TENM4/GPER1/DAG1/NEURL1/MYB/VCAN/TRPV2/TRIM32/EEF2K/NRP1/SMARCD3/SHANK3/NPTN/DOCK7/CXCR4/FGF13/NF2/XRCC5/PP…
3	GO:0045880	positive regulation of smoothened signaling pathway	BP	0.0349891	22	IFT172/TXNDC15/GORAB/ARMC9/STK36/EVC/PDCL/CIBAR1/SHOX2/PRRX1/GPC3/RAB34/CHSY1/KIF7/FOXA1/DLG5/TEDC2/TTC23/GLI1/GAS8/DYNC2H1/SMO
3	GO:0010712	regulation of collagen metabolic process	BP	0.0349891	21	RUNX1/VIM/LARP6/CREB3L1/EMILIN1/MYB/ITGA2/TGFB3/CBX8/SERPINF2/HDAC2/CYGB/DDR2/F2R/NOTCH1/ITGB1/MFAP4/RGCC/FAP/BMP4/ENG
3	GO:0045589	regulation of regulatory T cell differentiation	BP	0.0349891	21	TNFSF4/CD46/BTN2A2/MDK/LGALS9/DROSHA/FANCD2/FANCA/IL4I1/SOX12/FOXP3/LILRB4/DUSP10/CR1/IL2RG/CD28/HLA-DRA/LILRB2/SOCS1/IRF1/BCL6
3	GO:0070918	regulatory ncRNA processing	BP	0.0361554	34	ZC3H10/PIWIL4/ZC3H7B/TUT4/PRKRA/ZC3H7A/DROSHA/SMAD2/HNRNPA2B1/PUM2/MECP2/PLD6/AGO1/NCBP2/GPAT2/PIWIL2/SRRT/AGO3/NUP155/ADAR/SMAD1/TP53/DGCR8/SRSF3/SMAD3/TDRKH/TDRD9/AGO4/TRUB1/DDX5/BMP4/NCBP1/TSNAX/METTL3
3	GO:1990874	vascular associated smooth muscle cell proliferation	BP	0.0361554	34	GNA13/IGFBP5/NF1/GNAI2/CDKN1B/DNMT1/MEF2D/PDGFB/EFEMP2/FOXJ2/FGF2/GPER1/GNA12/TGFB3/TAFA5/SRC/TPM1/DDR2/DDIT3/BMPR1A/ADAMTS1/CNN1/MEF2C/IGF1/MDM2/PRKG1/MMP2/FRS2/RBM10/BMP4/FGFR2/PPARG/MMP9/MFN2
3	GO:0050680	negative regulation of epithelial cell proliferation	BP	0.0362786	63	IFT172/IFT52/SERPINF1/NR2F2/SYNJ2BP/NF1/DAB2/CDKN1B/RUNX3/PTPRM/SULF1/PTCH1/ZEB1/KLF9/IFT80/ALOX5/SAV1/VASH1/PTPRK/BRCA2/NKX3-1/NLRC3/GPC3/SFRP2/FLCN/SPARC/CDC73/SCG2/DLL4/PEX2/PAX6/MAGED1/MARVELD3/COL4A3/STK4/IFT57/NOTCH1/KRIT1/MEF2C/RGCC/DUSP10/B4GALT1/TGFB2/LIMS2/CD109/ATOH8/EAF2/MED1/APOE/FLT1/ACVRL1/NFIB/CASK/BMP4/CCL2/THBS1/PHB2/FGFR2/IFT74/WNT10B/PDCD10/NGFR/PPARG
3	GO:0031503	protein-containing complex localization	BP	0.0362786	87	RABL2B/IFT140/IFT172/WDR35/TTC21B/LCA5/IFT52/IPO9/WDR19/WDPCP/HNRNPU/IFT81/CLUAP1/SNAPIN/AP2B1/LPAR1/HIP1/LMNB1/XPO1/DYNC2I1/IFT22/AP2A2/ATM/GPC4/IFT80/KIF3B/FXR1/DLG4/BBS12/TERF1/IFT122/SYNE1/PPP3R1/ARHGAP44/DBN1/DAG1/IFT70B/TUB/OPHN1/DZIP1/ITGB3/TRAF3IP1/SSX2IP/NPTN/FUZ/GPHN/PCM1/IFT56/CEP72/ARL3/TERF2/GRIPAP1/SMAD7/CEP112/IFT57/CEP131/SLC1A1/ATR/ATAD1/SGCD/SEH1L/DYNC2LI1/IFT27/MZT1/IFT70A/CLST…
3	GO:0048872	homeostasis of number of cells	BP	0.0368019	143	DNASE2/P4HTM/NEMP1/SOX4/ASXL1/AKT3/ABL1/PKN1/SLC25A38/MERTK/SART3/GLIS2/AKT1/SH2B3/NCSTN/SH2B2/THRA/NF1/CASP3/BCL2/AXL/UBAP2L/SLC1A5/KCNQ1/SLC15A4/HDAC6/BCL2L11/ZNF251/LGALS9/HCLS1/HMGB2/STAT5B/WDR48/GPRASP2/SP3/CSF1/ARNT/PPP2R3C/FLVCR1/RACGAP1/LPCAT3/NCAPG2/MYB/HMGB1/RRN3/CDH2/FSTL1/CHST3/JAK3/KITLG/FANCC/PPP3CB/SOS1/ABCB10/MTHFD1/PDE4B/ACIN1/SLC25A40/L3MBTL3/TMEM14C/NAPEPLD/CCNB2/FAS/IL2RA/KMT2…
3	GO:0001823	mesonephros development	BP	0.0373646	50	SIX4/SIX1/GDF11/PKD2/SMAD4/HS2ST1/BCL2/LZTS2/PTCH1/RARA/RARB/SMAD2/FGF2/DCHS1/FGFR1/LAMA5/ADAMTS16/GPC3/AGT/GZF1/SLIT2/CTNNB1/PBX1/FGF1/SMAD1/SMAD7/MAGED1/EYA1/SPRY1/SMAD3/PKD1/SMAD6/SIX2/BMPER/EPCAM/NPNT/ILK/KIF26B/SMAD5/SOX8/OSR1/BMP4/FOXJ1/BMP7/LGR4/FGFR2/SMO/SALL1/GREM1/FOXC2
3	GO:0140747	regulation of ncRNA transcription	BP	0.0373646	50	GATA6/SMAD4/NCOR2/SMARCB1/RARA/ZC3H4/PDGFB/DDX11/MYBL1/FGF2/DEDD/MYB/AGT/TEAD1/MARS1/LILRB4/SMAD1/TP53/BMPR1A/PAX6/SPI1/ETS1/TWIST1/WDR82/SMAD3/FOXA1/SMAD6/YY1/MACROH2A2/MRTFA/TGFB2/MEPCE/PPARA/ATOH8/LARP7/NFIB/NR3C1/SMARCA4/BMP4/NOL11/MRTFB/NCOR1/NCL/SREBF1/NGFR/PPARG/ZNF512B/GATA2/NFATC4/NFATC3
3	GO:0031113	regulation of microtubule polymerization	BP	0.0373831	33	PDE4DIP/HAUS4/ABL1/GIT1/CDKN1B/PRUNE1/STMN1/DYRK1A/SLAIN1/NME7/FES/CLIP3/CDK5RAP2/HAUS8/HAUS1/MECP2/MAP1B/TBCD/CLASP1/TOGARAM1/HAUS5/HAUS2/PSRC1/HAUS3/CKAP5/ARHGEF7/MAPT/CDH5/AKAP9/HAUS6/NUMA1/MAPRE3/HSPA1A
3	GO:1904705	regulation of vascular associated smooth muscle cell proliferation	BP	0.0373831	33	GNA13/IGFBP5/NF1/GNAI2/CDKN1B/DNMT1/MEF2D/PDGFB/EFEMP2/FOXJ2/FGF2/GPER1/GNA12/TGFB3/TAFA5/SRC/TPM1/DDR2/BMPR1A/ADAMTS1/CNN1/MEF2C/IGF1/MDM2/PRKG1/MMP2/FRS2/RBM10/BMP4/FGFR2/PPARG/MMP9/MFN2
3	GO:0045123	cellular extravasation	BP	0.0388352	39	FUT4/CD99L2/ST3GAL4/CX3CL1/MDK/ICAM1/GCNT1/VCAM1/ITGA4/F11R/ITGA1/IL27RA/CXCL12/GOLPH3/PDGFD/PTGER4/JAM3/CD99/THY1/MED23/RIPOR2/EXT1/PLCB1/ITGB1/PODXL2/ROCK1/JAM2/PIK3CG/CRKL/PECAM1/PLVAP/CCL2/SPN/ITGAL/ADD2/SELPLG/IL1R1/CCR2/ITGB7
3	GO:0042733	embryonic digit morphogenesis	BP	0.0390239	32	IFT140/ECE1/IFT52/SMAD4/WDPCP/C2CD3/TMEM231/BCL2L11/TULP3/BPNT2/FLVCR1/GNA12/SFRP2/TBX3/LRP5/MKS1/HDAC2/FZD6/CTNNB1/BMPR1A/TWIST1/CREBBP/MSX1/NOTCH1/FREM2/OSR1/TBX2/BMP4/LMBR1/LRP4/SALL1/PRICKLE1
3	GO:0033151	V(D)J recombination	BP	0.0394375	12	TCF3/LEF1/ATM/HMGB2/DCAF1/HMGB1/NHEJ1/YY1/CYREN/PRKDC/RAG1/DCLRE1C
3	GO:1902117	positive regulation of organelle assembly	BP	0.0396936	44	PIP4K2B/NUP62/CCDC88A/CEP120/BBS4/CCP110/SPAG5/PIP4K2A/SDCBP/UBAP2L/CEP135/CENPJ/G3BP2/PAN2/CROCC/MAPK9/STIL/DZIP1/STX18/TAPT1/ELAPOR1/FUZ/PLK4/SRC/CNOT6L/CEP295/SNX7/KCTD17/SASS6/WRAP73/CAPRIN1/ARHGAP35/PAN3/MNS1/LCP1/MOAP1/SEPTIN9/SH3GLB1/RAB3GAP2/NUMA1/G3BP1/WIPI1/SNX4/GSK3B
3	GO:0051302	regulation of cell division	BP	0.0398652	82	NUP62/LBH/BBS4/CIT/CCP110/CDCA8/PDXP/GIT1/RAB11FIP3/MDK/BLM/PTCH1/KIF18B/E2F7/YEATS2/EFHC1/KIF3B/KIF14/KIF20A/ASPM/PDGFB/CALM2/KIF23/FGF2/SPAST/UVRAG/CSPP1/RACGAP1/TADA2A/PKP4/FGF7/KLHL13/IGF1R/PLK1/ECT2/BRCA2/PRC1/SMYD5/NKX3-1/SFRP2/TGFB3/CDC14A/FLCN/CHMP3/CENPV/FGF1/KLHL9/SETD2/TXNIP/PDGFD/AURKA/MLLT3/CDC6/PTN/ZZZ3/PAX6/AHCTF1/PRKCE/PIK3C3/EVI2B/TADA3/THBS4/SVIL/AURKB/KAT14/MAP9/YBX1/TGFB2/PRPF…
3	GO:0061014	positive regulation of mRNA catabolic process	BP	0.0401353	53	TNRC6C/ALKBH5/ELAVL1/HNRNPU/DHX9/PRR5L/MLH1/PARN/TUT4/PAN2/KHSRP/FXR1/MEX3D/CNOT8/UPF1/PAIP1/TNRC6B/PUM2/FXR2/SAMD4A/TTC5/FTO/CNOT3/HNRNPD/EIF4ENIF1/CNOT6L/DCP2/DCP1B/TENT4A/CAPRIN1/GTPBP1/PNPT1/PAN3/CNOT7/YBX1/ROCK1/DIS3L2/DCP1A/PATL1/QKI/METTL14/CNOT9/DHX36/EXOSC9/CNOT10/CELF1/ZFP36L1/METTL3/TNRC6A/ROCK2/EXOSC2/GIGYF2/RBM24
3	GO:0006909	phagocytosis	BP	0.0402939	103	ABL1/MERTK/CD302/PIP5K1C/AXL/RAB20/RARA/TGM2/C1orf43/ATG5/C3/PIP4P2/FYN/SYT11/ADORA1/PTK2/ELMO1/EIF2AK1/PTPRJ/LETMD1/ITGB2/TUB/ITGB3/HMGB1/C2/ITGA2/TLR4/DOCK2/DOCK1/NR1H3/FGR/ICAM5/MSR1/RAB34/SRC/FCER1G/PLA2G6/TICAM2/ELMO2/LRP1/ANO6/IL15/HCK/COLEC12/COLEC11/LYN/IL2RB/FCGR2A/VAV1/ARHGAP25/NCKAP1L/PRKCE/ADORA2A/SPG11/CDC42SE2/MEGF10/BIN2/CD300A/ITGAV/C4A/ITGB1/ICAM3/RAB27A/VAV2/CD93/PIKFYVE/ARHGAP1…
3	GO:0060390	regulation of SMAD protein signal transduction	BP	0.0403082	31	PARP1/SMAD4/DAB2/SPTBN1/EMILIN1/ACVR1/TWSG1/NUP93/HFE/TGFB3/LRP1/LDLRAD4/SMAD7/BMPR1A/SMAD6/SH2B1/BMPER/TGFB2/CILP/ACVR2A/ACVRL1/SKI/BMPR2/BMP4/GLCE/BMP7/ENG/GREM1/TGFBR2/PPARG/CCN3
3	GO:0048844	artery morphogenesis	BP	0.0403082	38	SIX1/HEY1/SOX4/PKD2/AKT3/NF1/MDK/NAGLU/HEY2/PRRX1/EFEMP2/FKBP10/NRP1/LRP1/NPRL3/MYLK/DLL4/SMAD7/BMPR1A/PDGFRB/EYA1/COL3A1/FOXF1/ARID2/NOTCH1/GJA5/TGFB2/APOE/ACVRL1/TBX2/ADGRF5/ADAMTS9/BMP4/ENG/FOXC2/TGFBR2/COMP/NFATC3
3	GO:0061512	protein localization to cilium	BP	0.0403082	38	IFT140/TCTN2/WDR35/TTC21B/CCDC88A/BBS1/WDR19/LZTFL1/BBS4/EFCAB7/TCTN1/RAB11FIP3/RAB29/FAM149B1/BBS9/DZIP1L/IFT80/TULP3/CROCC/IFT122/NPHP4/ARL13B/INPP5E/TUB/DZIP1/ZNF423/CDK20/IFT56/ARL3/CSNK1D/RABEP1/ASAP1/CCDC66/CC2D2A/DNAH11/GAS8/DYNC2H1/GSK3B
3	GO:0035264	multicellular organism growth	BP	0.0407636	68	TNS2/ATN1/BBS4/PKDCC/BCL2/PTCH1/RARA/ATM/STAT5B/WDR48/RMI1/RARB/CSF1/FLVCR1/ATRN/STIL/GDF15/BBS2/FTO/MBD5/SOS1/HEG1/ETNK2/TTC8/XRCC2/HTRA2/PEX5/STAT5A/ERCC2/TP53/COL3A1/APP/EXT1/SGPL1/RAI1/TBL1XR1/CREB1/FXN/GPAM/PALB2/SOCS2/ATRX/STC2/CLIC4/PLAC8/AFG3L2/WDTC1/APBA1/PIK3CA/TMED2/LGMN/NIPBL/WDR11/ZFX/RASAL2/SMO/ZFP36L1/PLS1/EP300/ATF5/KLF2/APBA2/SOD1/LARGE1/GIGYF2/COMP/ARID5B/PRICKLE1
3	GO:2000181	negative regulation of blood vessel morphogenesis	BP	0.0411023	48	SERPINF1/SYNJ2BP/HSPG2/NF1/ATF2/PTPRM/SULF1/CREB3L1/HHEX/ALOX5/SPRY2/EMILIN1/VASH1/AMOT/FOXJ2/MECP2/SPRED1/AGO1/ADGRB2/TAFA5/SPARC/CTNNB1/COL4A2/PDE3B/SEMA6A/COL4A3/THBS4/KRIT1/ADAMTS1/RGCC/TGFB2/ROCK1/GPR4/TIE1/DCN/NPR1/ADAMTS9/SLC12A2/TEK/GADD45A/THBS1/KLF2/CCR2/PIK3CB/ROCK2/PPARG/CLDN5/STAB1
3	GO:0006664	glycolipid metabolic process	BP	0.0421511	52	NAGA/M6PR/GLB1/ST3GAL2/B4GALT5/SCCPDH/PIGK/PIGT/B3GALNT1/ST3GAL4/ABCA2/B4GALT3/FUCA1/B4GALT6/GAL3ST4/PIGS/GBGT1/NAGLU/CREM/HEXA/HEXB/ST3GAL3/SCARB2/PIGM/ST8SIA4/ST3GAL1/MPPE1/PRKAA1/PGAP1/A4GALT/NEU1/PIGC/SLC30A5/UGT8/NEU3/ITGB8/PIGZ/CERK/GALC/ST6GALNAC4/PIGQ/GLA/ST8SIA1/KIT/B4GALNT1/PGAP3/PIGO/ST6GALNAC6/ST8SIA2/LARGE1/B4GALT4/ST3GAL5
3	GO:0002696	positive regulation of leukocyte activation	BP	0.0425864	155	RUNX1/TYK2/SMARCD1/SOX4/SPHK2/PTPN6/TNFSF4/ABL1/MMP14/TNFSF13/BMI1/NSD2/SLC39A10/SMARCB1/TP53BP1/LEF1/MLH1/AKT1/MSH2/CD46/BCL2/BTN2A2/RUNX3/AXL/MDK/SOX13/SMARCE1/RARA/SOCS5/ACTL6A/BLOC1S6/FCHO1/FYN/LGALS9/VCAM1/SMARCC2/CD83/STAT5B/PPP2R3C/SMARCA2/ICOSLG/BRD2/HMGB1/SMARCD3/TLR4/KITLG/ATAD5/VTCN1/HAVCR2/IL4I1/TFRC/CD86/PPP3CA/CD4/TOX/SRC/ZBTB1/LCK/CBFB/TICAM2/SHLD2/IL15/SOX12/IL2RA/IRS2/SMARCC1/FOX…
3	GO:0030183	B cell differentiation	BP	0.043129	67	PTPN6/ABL1/MMP14/TCF3/MSH2/PIK3R1/PLCL2/BCL2/PIK3R3/CMTM7/ATM/ITFG2/HHEX/VCAM1/STAT5B/SLAMF8/SP3/DCAF1/PTPRJ/ITGA4/PPP2R3C/JAK3/ST3GAL1/IL4I1/NHEJ1/PTK2B/ZBTB1/TOP2B/HDAC9/IRF2BP2/TP53/NFAM1/MFNG/SPI1/NCKAP1L/FNIP1/DOCK10/YY1/ITGB1/PRKDC/SYVN1/PHF14/CR1/BTK/IL2RG/PTPRC/PTPN2/INPP5D/SLC39A7/PIK3R2/KIT/PCID2/ITM2A/TNFSF13B/CARD11/IRF8/GPR183/ZFP36L1/RAG1/EP300/IKZF3/ADAM17/DNAJB9/HMGB3/BCL6/DCLRE1C…
3	GO:0006304	DNA modification	BP	0.0432963	47	PARP1/DNMT3A/BMI1/APOBEC3C/OGG1/PARP3/DNMT1/APEX1/ARID4B/CYP1B1/APOBEC3F/HELLS/METTL4/UNG/MUTYH/EHMT2/APOBEC3G/MECP2/SMCHD1/CTCF/FTO/SMARCA5/PARP2/TOX/APOBEC3B/ALKBH1/MIS18A/EHMT1/KMT2E/ASCC1/PAX6/NEIL3/KMT2A/APOBEC3D/MTRR/BEND3/ATRX/MPHOSPH8/ARID4A/TET1/MBD4/MTA2/PPM1D/TRIM28/OTUD4/NEIL2/RLF
3	GO:0034644	cellular response to UV	BP	0.0432963	47	PARP1/RHNO1/XPC/BMF/PIK3R1/CASP9/HYAL2/POLK/EIF2AK4/TIMP1/NSMCE3/USP28/DDB1/PTPRK/POLD3/INO80/TAF1/SDE2/ZBTB1/DDB2/TP53/SIRT1/PCNA/CUL4B/CREBBP/YY1/KDM1A/ATR/MFAP4/AURKB/MDM2/OPN3/MC1R/PBK/PPID/MMP2/DHX36/POLD1/POLH/TMEM161A/CDC25A/ERCC4/EP300/METTL3/MMP9/NFATC4/H2AC25
3	GO:0003184	pulmonary valve morphogenesis	BP	0.044027	13	HEY1/HEY2/SMAD2/ADAMTS5/SLIT2/HEYL/NFATC1/SMAD6/NOTCH1/GJA5/TGFB2/BMP4/NOS3
3	GO:0001776	leukocyte homeostasis	BP	0.0445979	55	ABL1/PKN1/MERTK/AKT1/SH2B3/SH2B2/NF1/CASP3/BCL2/AXL/SLC15A4/BCL2L11/LGALS9/STAT5B/CSF1/PPP2R3C/HMGB1/CHST3/JAK3/KITLG/PPP3CB/SOS1/MTHFD1/PDE4B/CCNB2/FAS/IL2RA/JAM3/F2R/FOXP3/LYN/TSC22D3/SLC40A1/NCKAP1L/DOCK10/MEF2C/DNAJA3/CORO1A/BTK/GPAM/PACS1/CAMLG/LIPA/ZC3H8/SIT1/SASH3/TNFSF13B/CD74/GPR183/RAG1/IL7R/ADAM17/PMAIP1/CCR2/PIK3CB
3	GO:0007131	reciprocal meiotic recombination	BP	0.0445979	28	RAD51D/RAD51AP1/MLH1/RAD54B/TOP2A/ATM/BRIP1/CENPS/RAD21/EME1/RMI1/CCNB1IP1/FANCD2/ANKLE1/TRIP13/RAD54L/MRE11/MLH3/SLX4/MUS81/RAD51C/TOP2B/MSH5/FANCM/MND1/RAD51/PSMC3IP/ERCC4
3	GO:0010596	negative regulation of endothelial cell migration	BP	0.0445979	28	PATZ1/SERPINF1/NR2F2/SYNJ2BP/PTPRM/VASH1/FGF2/MECP2/MAP2K5/SPRED1/HMGB1/SLIT2/STARD13/DLL4/NOTCH1/KRIT1/SVBP/MEF2C/STC1/RGCC/APOE/ACVRL1/DCN/ADAMTS9/GADD45A/THBS1/PDCD10/PPARG
3	GO:0140527	reciprocal homologous recombination	BP	0.0445979	28	RAD51D/RAD51AP1/MLH1/RAD54B/TOP2A/ATM/BRIP1/CENPS/RAD21/EME1/RMI1/CCNB1IP1/FANCD2/ANKLE1/TRIP13/RAD54L/MRE11/MLH3/SLX4/MUS81/RAD51C/TOP2B/MSH5/FANCM/MND1/RAD51/PSMC3IP/ERCC4
3	GO:0030705	cytoskeleton-dependent intracellular transport	BP	0.0446587	92	MAP1S/RABL2B/IFT140/IFT172/WDR35/TTC21B/TRAK2/LCA5/IFT52/CCDC88A/SUN2/WDR19/WDPCP/HNRNPU/IFT81/CLUAP1/SNAPIN/FNBP1L/AP3M2/TUBB/BLOC1S5/KIF4A/DYNC2I1/IFT22/UCHL1/ARMCX3/IFT80/HDAC6/BLOC1S6/KIF3B/BBS12/TMEM201/IFT122/ARL8A/CLIP3/BICD1/MAP1A/SPAST/MECP2/MAP1B/NEFH/IFT70B/TUB/TMEM108/TRAF3IP1/TUBA1B/SSX2IP/FUZ/COPG1/PCM1/IFT56/ARL3/F8A1/TERF2/SUN1/MYO5C/SPG11/KXD1/IFT57/APP/CEP131/SYNE2/SPG7/DYNC2LI1…
3	GO:0050867	positive regulation of cell activation	BP	0.0451529	161	RUNX1/TYK2/SMARCD1/SOX4/SPHK2/PTPN6/TNFSF4/ABL1/MMP14/TNFSF13/BMI1/NSD2/SLC39A10/SMARCB1/TP53BP1/LEF1/MLH1/AKT1/MSH2/CD46/BCL2/BTN2A2/RUNX3/AXL/MDK/SOX13/SMARCE1/RARA/SOCS5/ACTL6A/BLOC1S6/FCHO1/FYN/LGALS9/VCAM1/SMARCC2/CD83/STAT5B/PPP2R3C/SMARCA2/ICOSLG/BRD2/MYB/HMGB1/SMARCD3/TLR4/KITLG/ATAD5/VTCN1/HAVCR2/IL4I1/TFRC/CD86/PPP3CA/CD4/TOX/SRC/ZBTB1/LCK/CBFB/TICAM2/SHLD2/IL15/SOX12/IL2RA/DDR2/IRS2/SM…
3	GO:0060419	heart growth	BP	0.0455083	41	RUNX1/GATA6/ABL1/ACACB/SAV1/HEY2/FES/VGLL4/CDK1/FGF2/ZFPM2/TENM4/FGFR1/PRKAR1A/PARP2/HEG1/RBP4/SMAD1/BMPR1A/ARID2/YY1/NOTCH1/GSK3A/S1PR1/MEF2C/IGF1/PRKG1/TGFB2/PPARA/WNT2/SKI/TBX2/PI16/DIPK2A/COL14A1/GLI1/FGFR2/MEIS1/FOXC2/SORBS2/FOXP1
3	GO:0045444	fat cell differentiation	BP	0.0457354	106	SIX1/BBS1/ASXL1/BBS4/HNRNPU/CREBL2/AKT1/SH2B2/TAF8/ATF2/TCF7L2/SOX13/SDF4/TRIB2/BBS9/HDAC6/ALOX5/TGFB1I1/FERMT2/BBS12/MEX3C/SAV1/FNDC5/RETREG1/ENPP1/CLIP3/ALDH6A1/ATAT1/SLC2A4/CTBP1/ZFPM2/GPER1/ERAP1/BBS2/FTO/TRIM32/PRDM16/WNT5B/TMEM64/SFRP2/FABP3/FLCN/TTC8/LRP5/C1QTNF3/KCNJ8/ANKRD26/NAPEPLD/CTBP2/PTGR3/RNASEL/DDIT3/SIRT1/FOXO1/TRIO/STK4/SMAD3/SENP2/GPX1/SMAD6/PLCB1/LPL/LRP3/SLC39A13/TBL1XR1/GRK5…
3	GO:0060038	cardiac muscle cell proliferation	BP	0.0459186	27	RUNX1/GATA6/ABL1/SAV1/HEY2/FES/VGLL4/CDK1/FGF2/ZFPM2/TENM4/FGFR1/PRKAR1A/RBP4/SMAD1/BMPR1A/ARID2/NOTCH1/MEF2C/TGFB2/WNT2/SKI/TBX2/DIPK2A/GLI1/FGFR2/FOXC2
3	GO:1902115	regulation of organelle assembly	BP	0.0464378	100	IFT140/PIP4K2B/MDM1/NUP62/CCDC88A/ALMS1/MPHOSPH9/SMAD4/CEP120/WDPCP/BBS4/HNRNPU/CCP110/TRIM37/AKT1/ODF2/LPAR1/SPAG5/PIP4K2A/RAB11FIP3/SDCBP/PTPRS/UBAP2L/CEP135/CENPJ/G3BP2/PAN2/TPR/ATG5/BRCA1/SDCCAG8/CROCC/CHMP7/RNF5/CDK5RAP2/CCSAP/EHMT2/MAPK9/KIF24/TMEM39A/STIL/RNF4/PRKAA2/DZIP1/STX18/TESK1/PLK1/TRIM32/CNTROB/TAPT1/ELAPOR1/FUZ/ADAMTS16/PLK4/PRKAA1/NF2/RBM14/SRC/CNOT6L/PTK2B/CHMP3/CEP295/HCK/SPIC…
3	GO:0006284	base-excision repair	BP	0.0473841	26	PARP1/XRCC1/OGG1/APEX1/LIG1/DNA2/UNG/MUTYH/POLQ/RPA2/PARP2/WRN/RPA1/POLG/POLE/LIG3/PCNA/NEIL3/PRMT6/PNKP/FAM168A/POLD1/FEN1/MBD4/NEIL2/HUWE1
3	GO:1901201	regulation of extracellular matrix assembly	BP	0.0473841	14	SMAD4/EMILIN1/ANTXR1/DAG1/CLASP1/PHLDB1/AGT/SMAD3/NOTCH1/RGCC/TIE1/HAS2/MAD2L2/PPARG
3	GO:0048671	negative regulation of collateral sprouting	BP	0.0487398	9	PTPRS/FGF13/SPP1/FSTL4/EPHA7/SPART/RGMA/ULK2/IFRD1
3	GO:0090309	positive regulation of DNA methylation-dependent heterochromatin formation	BP	0.0487398	9	SETDB1/SETDB2/PPHLN1/TASOR/MORC2/MPHOSPH8/ATF7IP2/ZNF304/TRIM28
3	GO:1903564	regulation of protein localization to cilium	BP	0.0487398	9	CCDC88A/LZTFL1/EFCAB7/CROCC/INPP5E/DZIP1/CCDC66/GAS8/GSK3B
3	GO:1904238	pericyte cell differentiation	BP	0.0487398	9	PDGFB/SPI1/NOTCH1/ACTA2/CD34/GPR4/OSR1/BMP4/FOXC2
3	GO:1990166	protein localization to site of double-strand break	BP	0.0487398	9	MDC1/RHNO1/SLF2/IFFO1/PARP3/SLF1/TOPBP1/RPA1/HTATSF1
3	GO:0072006	nephron development	BP	0.0491919	71	SIX4/SIX1/PKD2/SMAD4/ASXL1/HS2ST1/MPV17/PLCE1/BCL2/LZTS2/DCHS2/SULF1/PTCH1/AHI1/NUP107/MAGI2/LAMB2/LIF/NUP133/PDGFB/PTPRO/FGF2/DCHS1/PODXL/ITGB3/LAMA5/ADAMTS16/GPC3/AGT/PPP3CA/GZF1/HEYL/CTNNB1/COL4A4/PBX1/FGF1/PDGFD/KLHL3/ANGPT1/PDGFRB/MAGED1/EYA1/COL4A3/NUP85/PKD1/EXT1/SIX2/NOTCH1/ACTA2/MEF2C/NPNT/ILK/NUP160/CD34/GPR4/KIF26B/SOX8/OSR1/PECAM1/PDGFRA/BMP4/FOXJ1/TEK/BMP7/LGR4/SMO/SALL1/EDNRB/GREM1/…
3	GO:1901532	regulation of hematopoietic progenitor cell differentiation	BP	0.0491919	24	ABL1/RARA/DPF2/SETD1A/ANKLE1/MYB/KITLG/SOS1/FLCN/NUDT21/ZBTB1/SPI1/FNIP1/NOTCH1/PRKDC/HSPA9/METTL14/DHX36/PCID2/N4BP2L2/KDR/METTL3/ITCH/GATA2
3	GO:0060560	developmental growth involved in morphogenesis	BP	0.0491919	107	SIX4/SIX1/ABL1/ALCAM/SEMA4F/DISC1/SIN3A/LZTS2/PTPRS/RNF157/AUTS2/RYK/FN1/MAGI2/ADNP/HDAC6/LAMB2/SEMA4C/SPRY2/MEGF8/SEMA5B/TTL/EIF2AK4/SEMA6C/DDR1/IMPACT/PUM2/CSF1/MECP2/ITGA4/MAP1B/MED12/SYT17/NRP2/DCLK1/TMEM108/TRPV2/NRP1/POSTN/CXCR4/PPP3CB/FGF13/SFRP2/ARHGAP4/NTN1/CXCL12/SLIT2/SEMA3D/NEDD4L/SPP1/CTNNB1/PLXNA1/FGF1/SLIT3/AURKA/PTK7/SEMA3G/TWF2/ZFYVE27/RIMS2/SPRY1/MAP3K13/SEMA6A/SPG11/APP/EXT1/NO…
3	GO:0003148	outflow tract septum morphogenesis	BP	0.0491919	15	GATA6/SMAD4/PARVA/ZFPM2/NRP2/NRP1/BMPR1A/SMAD6/TGFB2/TBX2/BMP4/ISL1/FGFR2/ENG/TGFBR2
3	GO:0003177	pulmonary valve development	BP	0.0491919	15	HEY1/HEY2/SMAD2/ADAMTS5/SLIT2/HEYL/NFATC1/TNFRSF1B/SMAD6/NOTCH1/GJA5/TGFB2/BMPR2/BMP4/NOS3
3	GO:0010560	positive regulation of glycoprotein biosynthetic process	BP	0.0491919	15	PXYLP1/NCSTN/SOAT1/ALG10B/TCF7L2/ABCA2/SLC2A10/CTNNB1/IL15/PLCB1/POMT1/POMT2/IGF1/RAMP1/CCL19
3	GO:0036092	phosphatidylinositol-3-phosphate biosynthetic process	BP	0.0491919	15	PIK3R3/ATM/UVRAG/INPP5E/INPP4A/PIK3C3/OCRL/PIKFYVE/PIK3R4/PIK3CG/FIG4/PIK3CA/SYNJ1/ATG14/PIK3CB
3	GO:0036303	lymph vessel morphogenesis	BP	0.0491919	15	ACVR2B/VASH1/FGF2/PPP3CB/PKD1/FLT4/ACVRL1/TIE1/BMPR2/PTPN14/FOXC2/SOX18/CLEC14A/LGALS8/SVEP1
3	GO:0046599	regulation of centriole replication	BP	0.0491919	15	MDM1/NUP62/ALMS1/CEP120/TRIM37/CENPJ/BRCA1/CDK5RAP2/STIL/PLK4/RBM14/CEP295/SPICE1/SASS6/CEP76
3	GO:0071676	negative regulation of mononuclear cell migration	BP	0.0491919	15	MIA3/AKT1/CD200/APOD/SLAMF8/GCSAM/IL27RA/SLIT2/PADI2/RIPOR2/PLCB1/LRCH1/CCL2/GREM1/CCN3
3	GO:0007080	mitotic metaphase chromosome alignment	BP	0.0492587	33	NUP62/EML4/HNRNPU/PIBF1/CDCA8/NUF2/KIFC1/KIF14/CHMP7/SPDL1/KIF18A/NDC80/KIF2C/SKA1/BOD1/MIS12/CHMP3/PSRC1/KPNB1/CENPC/RMDN1/SEH1L/AURKB/CENPE/CDT1/INCENP/CDC23/SKA2/CDCA5/CHAMP1/CCNB1/SKA3/KIF22

## Sheet: cluster_4
cluster	go_id	description	ontology	p_adjust	gene_count	genes
4	GO:0043588	skin development	BP	1.79e-23	77	MSX2/KRT14/KLK5/CDSN/KRT17/INHBA/SPRR2G/KRT6B/KRT6A/CYP26B1/SPRR4/KRT75/KRT6C/KRT9/HOXC13/EREG/PLEC/LCE3E/KRT16/COL5A3/SLC27A4/LCE3D/ITGA6/ALOXE3/MET/CDH3/ELOVL1/IL18/CASP14/DLX3/SPRR2B/ZBED2/KRT1/SPRR1B/LCE2C/SFN/ITGA3/TRAF3IP2/IVL/S100A7/FST/SGPP1/POU3F1/ASPRV1/FERMT1/JUP/COL5A2/CERS3/VDR/ABCA12/PDGFA/YAP1/IL1A/SPRR2E/TMEM79/COL5A1/FLG/SPRR2D/JAG1/COL1A1/DKK1/APCDD1/HRNR/PALLD/AKR1C3/GLI2/GAL/C…
4	GO:0008544	epidermis development	BP	6.25e-23	84	PTHLH/MSX2/KRT14/KLK5/CDSN/KRT17/KLK7/INHBA/SPRR2G/KRTDAP/KRT6B/KRT6A/GSDME/CYP26B1/SPRR4/KRT75/KRT6C/KRT9/HOXC13/EREG/PLEC/LCE3E/KRT16/KLK14/LAMC2/LCE3D/ALOXE3/MET/CDH3/KPLCE/ELOVL1/IL18/CASP14/DLX3/SPRR2B/ZBED2/KRT1/BNC1/SPRR1B/LCE2C/KLF7/SFN/SLITRK6/FABP5/IVL/S100A7/FST/LAMA3/SGPP1/POU3F1/FERMT1/CERS3/VDR/ABCA12/PDGFA/YAP1/COL17A1/IL1A/SPRR2E/CST6/TMEM79/GLI1/FLG/SPRR2D/AGPAT2/JAG1/DKK1/APCDD1…
4	GO:0030216	keratinocyte differentiation	BP	8.25e-17	48	MSX2/KRT14/KLK5/CDSN/KRT17/SPRR2G/KRT6B/KRT6A/CYP26B1/SPRR4/KRT75/KRT6C/EREG/PLEC/LCE3E/KRT16/LCE3D/CDH3/CASP14/SPRR2B/ZBED2/KRT1/SPRR1B/LCE2C/SFN/IVL/S100A7/SGPP1/POU3F1/CERS3/VDR/ABCA12/YAP1/IL1A/SPRR2E/TMEM79/FLG/SPRR2D/JAG1/HRNR/PALLD/AKR1C3/EXTL3/TCHH/SLC39A2/KRT79/CYP27B1/DSP
4	GO:0031424	keratinization	BP	4.84e-15	30	KLK5/CDSN/KRT17/SPRR2G/KRT6B/KRT6A/CYP26B1/SPRR4/KRT75/KRT6C/LCE3E/KRT16/LCE3D/CDH3/CASP14/SPRR2B/KRT1/SPRR1B/LCE2C/SFN/IVL/CERS3/ABCA12/IL1A/SPRR2E/TMEM79/SPRR2D/HRNR/TCHH/KRT79
4	GO:0009913	epidermal cell differentiation	BP	6.71e-15	54	MSX2/KRT14/KLK5/CDSN/KRT17/SPRR2G/KRT6B/KRT6A/GSDME/CYP26B1/SPRR4/KRT75/KRT6C/EREG/PLEC/LCE3E/KRT16/LCE3D/CDH3/CASP14/DLX3/SPRR2B/ZBED2/KRT1/SPRR1B/LCE2C/KLF7/SFN/SLITRK6/IVL/S100A7/SGPP1/POU3F1/CERS3/VDR/ABCA12/YAP1/IL1A/SPRR2E/TMEM79/GLI1/FLG/SPRR2D/JAG1/HRNR/PALLD/AKR1C3/EXTL3/TCHH/SLC39A2/KRT79/SULT2B1/CYP27B1/DSP
4	GO:0045229	external encapsulating structure organization	BP	1.16e-12	61	COL4A6/CAV1/MMP1/KLK5/FSCN1/KLK7/MMP3/PHLDB2/TGFBI/CAV2/COL12A1/MMP10/MMP17/MMP13/ADAMTSL4/COL5A3/FURIN/APBB2/SERPINB5/FLRT2/ADAMTS15/TLL1/FAP/TGFB1/QSOX1/SULF2/SERPINH1/MMP2/HAS1/LOXL2/TNFRSF1A/FERMT1/COL5A2/CTSV/COL17A1/HAS3/DPP4/ADAMTS14/COL5A1/ANXA2/ITGB1/PDPN/PXDN/COL1A1/ADAMTSL5/LAMA1/ZNF469/C6orf15/MPZL3/HRNR/NID1/COL3A1/PHLDB1/COL1A2/IL6/TGFBR1/PRICKLE1/COL6A1/GFOD2/ADAMTS4/BMP1
4	GO:0030198	extracellular matrix organization	BP	2.76e-12	60	COL4A6/CAV1/MMP1/KLK5/FSCN1/KLK7/MMP3/PHLDB2/TGFBI/CAV2/COL12A1/MMP10/MMP17/MMP13/ADAMTSL4/COL5A3/FURIN/APBB2/SERPINB5/FLRT2/ADAMTS15/TLL1/FAP/TGFB1/QSOX1/SULF2/SERPINH1/MMP2/HAS1/LOXL2/TNFRSF1A/FERMT1/COL5A2/CTSV/COL17A1/HAS3/DPP4/ADAMTS14/COL5A1/ANXA2/ITGB1/PDPN/PXDN/COL1A1/ADAMTSL5/LAMA1/ZNF469/C6orf15/MPZL3/NID1/COL3A1/PHLDB1/COL1A2/IL6/TGFBR1/PRICKLE1/COL6A1/GFOD2/ADAMTS4/BMP1
4	GO:0043062	extracellular structure organization	BP	2.83e-12	60	COL4A6/CAV1/MMP1/KLK5/FSCN1/KLK7/MMP3/PHLDB2/TGFBI/CAV2/COL12A1/MMP10/MMP17/MMP13/ADAMTSL4/COL5A3/FURIN/APBB2/SERPINB5/FLRT2/ADAMTS15/TLL1/FAP/TGFB1/QSOX1/SULF2/SERPINH1/MMP2/HAS1/LOXL2/TNFRSF1A/FERMT1/COL5A2/CTSV/COL17A1/HAS3/DPP4/ADAMTS14/COL5A1/ANXA2/ITGB1/PDPN/PXDN/COL1A1/ADAMTSL5/LAMA1/ZNF469/C6orf15/MPZL3/NID1/COL3A1/PHLDB1/COL1A2/IL6/TGFBR1/PRICKLE1/COL6A1/GFOD2/ADAMTS4/BMP1
4	GO:0042060	wound healing	BP	3.18e-08	61	F2RL1/CAV1/MSX2/WNT7A/CD44/TNFRSF12A/PROCR/SERPINE1/KRT6A/PHLDB2/ITGA5/S100A10/EREG/PLEC/NRG1/SLC7A11/MYOF/KRT1/FAP/PPARD/PLAU/TGFB1/HBEGF/SYT7/AJAP1/HIF1A/F3/PTK7/PEAR1/PDGFB/UBASH3B/THBS1/FERMT1/CD151/CD36/PDGFA/YAP1/TPM1/IL1A/COL5A1/ANXA2/TSKU/ITGB1/PDPN/MYH9/PROC/NPR2/ITGB5/EPPK1/DGKG/COL3A1/IL6/ACTB/TGFBR1/PLAUR/ANO6/GNA12/VCL/CHMP1A/PRKCA/DSP
4	GO:0045109	intermediate filament organization	BP	3.4e-07	20	KRT14/KRT17/KRT6B/KRT6A/KRT75/KRT6C/KRT9/PLEC/KRT16/KRT1/PKP1/BFSP1/NEFL/EPPK1/NEFM/TCHH/KRT34/KRT79/DES/DSP
4	GO:0098773	skin epidermis development	BP	1.63e-06	28	MSX2/KRT17/INHBA/CYP26B1/HOXC13/PLEC/KRT16/ALOXE3/MET/CDH3/ELOVL1/IL18/DLX3/KRT1/SFN/FST/FERMT1/ABCA12/PDGFA/TMEM79/FLG/DKK1/APCDD1/HRNR/GLI2/GAL/COL6A1/FLG2
4	GO:0051146	striated muscle cell differentiation	BP	1.79e-06	46	MYOM3/RPL3L/EHD2/CYP26B1/CAV2/PIEZO1/FLNC/PLEC/NRG1/TBX1/PPIF/ADAMTS15/TGFB1/POPDC3/PTGFRN/EFNB2/SYNPO2L/ACVR1/FHL2/LMNA/TNNT1/RBM24/TPM1/ANKRD1/DNER/TNNT2/ITGB1/ACTC1/TBX18/NEB/PLPP7/MYH9/DKK1/MYPN/SDC1/RCAN1/CSRP3/PRICKLE1/COL6A1/NOS1/MYL2/MAP2K4/SPAG9/MYOG/MYO18B/FLII
4	GO:0061436	establishment of skin barrier	BP	2.06e-06	14	CYP26B1/PLEC/KRT16/ALOXE3/MET/ELOVL1/IL18/KRT1/SFN/ABCA12/TMEM79/FLG/HRNR/FLG2
4	GO:0045104	intermediate filament cytoskeleton organization	BP	2.42e-06	22	KRT14/KRT17/KRT6B/KRT6A/KRT75/KRT6C/KRT9/PLEC/KRT16/NDEL1/KRT1/FAM83H/PKP1/BFSP1/NEFL/EPPK1/NEFM/TCHH/KRT34/KRT79/DES/DSP
4	GO:0045103	intermediate filament-based process	BP	2.89e-06	22	KRT14/KRT17/KRT6B/KRT6A/KRT75/KRT6C/KRT9/PLEC/KRT16/NDEL1/KRT1/FAM83H/PKP1/BFSP1/NEFL/EPPK1/NEFM/TCHH/KRT34/KRT79/DES/DSP
4	GO:0001667	ameboidal-type cell migration	BP	2.93e-06	58	RTN4/MAP4K4/WNT7A/SNAI2/VEGFC/GJA1/PXN/CARD10/CDH13/PLEC/KRT16/SEMA3C/MET/TBX1/PLK2/FAP/PPARD/TGFB1/FGFBP1/HBEGF/ITGA3/HIF1A/EFNB2/TPBG/EDNRA/HAS1/S100A2/ACVR1/LOXL2/BCAR1/PDGFB/THBS1/FERMT1/JUP/RHOB/CORO1C/CD248/DPP4/ITGB1/CAP1/HYAL1/SRPX2/S100A12/MYH9/SEMA6B/SEMA3A/TGFBR2/EPPK1/PLEKHG5/WNT11/EFNB1/LTB4R2/TGFBR1/GNA12/NRP1/PFN2/ANXA3/PRKCA
4	GO:0042692	muscle cell differentiation	BP	3.19e-06	55	ACTN1/MYOM3/RPL3L/EHD2/CYP26B1/CAV2/PIEZO1/EREG/FLNC/PLEC/NRG1/TBX1/SPEG/PPIF/ADAMTS15/TGFB1/POPDC3/PTGFRN/OLFM2/EFNB2/SYNPO2L/EDNRA/ACVR1/PDGFB/FHL2/LMNA/TNNT1/RBM24/TPM1/ANKRD1/DNER/TNNT2/ITGB1/ACTC1/TBX18/NEB/LAMA1/PLPP7/MYH9/DKK1/MYPN/SDC1/SETD3/NID1/RCAN1/CSRP3/PRICKLE1/COL6A1/NOS1/MYL2/MAP2K4/SPAG9/MYOG/MYO18B/FLII
4	GO:0002009	morphogenesis of an epithelium	BP	5.58e-06	63	MSX2/KRT17/WNT7A/AREG/SNAI2/CD44/KRT6A/PHLDB2/VEGFC/ITGA5/GJA1/KRT16/KLK14/SEMA3C/FLRT3/MET/TNC/DLX3/SERPINB5/TGFB1/CA2/DVL1/HBEGF/IRX2/AJAP1/HIF1A/EFNB2/MTHFD1L/MMP2/EDNRA/PTK7/FST/ACVR1/KDM5B/FERMT1/CD151/RHOB/VDR/MSN/MYC/PDGFA/NKD1/YAP1/TMEM79/COL5A1/ITGB1/KIF26B/JAG1/PDPN/TBX18/LUZP1/LAMA1/ITGB5/MICAL2/TGFBR2/JHY/WNT11/GLI2/ACTB/PRICKLE1/FLG2/NRP1/VCL
4	GO:0043065	positive regulation of apoptotic process	BP	7.09e-06	65	CAV1/MSX2/INHBA/FOSL1/TNFRSF12A/SRPX/GSDME/HTRA1/PRNP/ADAMTSL4/SLC27A4/ITGA6/APBB2/CASP14/DCUN1D3/BNIP3/STK17A/DUSP6/FAP/TGFB1/EEF1A2/MMP2/INHBB/CDK5R1/LTBR/CASP4/CAMK2A/TNFRSF1A/THBS1/SIAH1/RHOB/CTSC/SRPK2/BOK/MAP3K20/VDR/CTSL/MYC/CD248/BMPR1B/CTSV/NQO1/ANKRD1/CAMK2D/ITGB1/BACE1/PLEKHN1/PPP2R1B/AKR1C3/PHLDA1/TPD52L1/WNT11/LGALS1/MLLT11/EIF5A/GAL/IL6/TGFBR1/ANO6/PAWR/PLA2R1/SERINC3/BAK1/EIF2S1/MA…
4	GO:0022617	extracellular matrix disassembly	BP	8.87e-06	17	MMP1/KLK5/FSCN1/KLK7/MMP3/MMP10/MMP13/FURIN/ADAMTS15/FAP/TGFB1/MMP2/CTSV/DPP4/PDPN/IL6/ADAMTS4
4	GO:0043616	keratinocyte proliferation	BP	4.13e-05	16	KLK8/AREG/SNAI2/EREG/CDH13/CDH3/PPARD/SFN/EFNB2/FST/FERMT1/VDR/YAP1/SLURP1/EPPK1/GPR15LG
4	GO:0090130	tissue migration	BP	4.29e-05	44	RTN4/MAP4K4/WNT7A/SNAI2/VEGFC/PXN/CARD10/CDH13/KRT16/MET/PLK2/FAP/PPARD/TGFB1/FGFBP1/HBEGF/ITGA3/HIF1A/EFNB2/S100A2/LOXL2/BCAR1/PDGFB/THBS1/FERMT1/JUP/RHOB/CORO1C/DPP4/ITGB1/HYAL1/ACTC1/SRPX2/S100A12/MYH9/TGFBR2/EPPK1/PLEKHG5/LTB4R2/TGFBR1/NRP1/PFN2/ANXA3/PRKCA
4	GO:0032963	collagen metabolic process	BP	5.47e-05	21	MMP1/INHBA/MMP3/MMP10/MMP17/MMP13/FURIN/KLK6/FAP/TGFB1/SERPINH1/HIF1A/MMP2/CTSL/ADAMTS14/COL5A1/ITGB1/COL1A1/COL1A2/IL6/COL6A1
4	GO:0010631	epithelial cell migration	BP	5.82e-05	43	RTN4/MAP4K4/WNT7A/SNAI2/VEGFC/PXN/CARD10/CDH13/KRT16/MET/PLK2/FAP/PPARD/TGFB1/FGFBP1/HBEGF/ITGA3/HIF1A/EFNB2/S100A2/LOXL2/BCAR1/PDGFB/THBS1/FERMT1/JUP/RHOB/CORO1C/DPP4/ITGB1/HYAL1/SRPX2/S100A12/MYH9/TGFBR2/EPPK1/PLEKHG5/LTB4R2/TGFBR1/NRP1/PFN2/ANXA3/PRKCA
4	GO:0090132	epithelium migration	BP	6.16e-05	43	RTN4/MAP4K4/WNT7A/SNAI2/VEGFC/PXN/CARD10/CDH13/KRT16/MET/PLK2/FAP/PPARD/TGFB1/FGFBP1/HBEGF/ITGA3/HIF1A/EFNB2/S100A2/LOXL2/BCAR1/PDGFB/THBS1/FERMT1/JUP/RHOB/CORO1C/DPP4/ITGB1/HYAL1/SRPX2/S100A12/MYH9/TGFBR2/EPPK1/PLEKHG5/LTB4R2/TGFBR1/NRP1/PFN2/ANXA3/PRKCA
4	GO:0071711	basement membrane organization	BP	7.46e-05	13	CAV1/PHLDB2/CAV2/FLRT2/FERMT1/ITGB1/PXDN/LAMA1/NID1/COL3A1/PHLDB1/PRICKLE1/COL6A1
4	GO:0050818	regulation of coagulation	BP	7.63e-05	17	F2RL1/CAV1/PROCR/SERPINE1/KRT1/FAP/PLAU/F3/PDGFB/UBASH3B/THBS1/CD36/PDGFA/ANXA2/PROC/PLAUR/ANO6
4	GO:0007173	epidermal growth factor receptor signaling pathway	BP	0.000117178	22	AREG/SHC1/EREG/CDH13/EPGN/FAM83A/TGFB1/RALB/TGFA/HBEGF/ABL2/PTK6/BCAR1/FAM83B/NPR2/KIF16B/IFI6/SNX6/AFAP1L2/PRICKLE1/PLAUR/DUSP3
4	GO:0038127	ERBB signaling pathway	BP	0.000137269	24	RTN4/AREG/SHC1/EREG/CDH13/EPGN/NRG1/FAM83A/TGFB1/RALB/TGFA/HBEGF/ABL2/PTK6/BCAR1/FAM83B/NPR2/KIF16B/IFI6/SNX6/AFAP1L2/PRICKLE1/PLAUR/DUSP3
4	GO:0002011	morphogenesis of an epithelial sheet	BP	0.000137269	16	MSX2/WNT7A/CD44/PHLDB2/ITGA5/FLRT3/DVL1/HBEGF/FERMT1/CD151/COL5A1/ITGB1/JAG1/PDPN/LAMA1/ITGB5
4	GO:0030193	regulation of blood coagulation	BP	0.000137269	16	F2RL1/CAV1/SERPINE1/KRT1/FAP/PLAU/F3/PDGFB/UBASH3B/THBS1/CD36/PDGFA/ANXA2/PROC/PLAUR/ANO6
4	GO:0061041	regulation of wound healing	BP	0.000139124	23	F2RL1/CAV1/TNFRSF12A/SERPINE1/PHLDB2/KRT1/FAP/PLAU/HBEGF/AJAP1/F3/PDGFB/UBASH3B/THBS1/FERMT1/CD36/PDGFA/ANXA2/ITGB1/PROC/EPPK1/PLAUR/ANO6
4	GO:0031032	actomyosin structure organization	BP	0.000144079	33	MYOM3/PHLDB2/PXN/S100A10/FLNC/PLEC/FHOD1/MYH10/MET/SYNPO2L/TNFAIP1/TNNT1/RTKN/TPM1/ANKRD1/CDC42BPB/TNNT2/ITGB1/ACTC1/NEB/MYH9/ITGB5/RAPGEF3/MYPN/WNT11/TGFBR1/CSRP3/MYL2/NRP1/PFN2/ZYX/MYO18B/FLII
4	GO:1900046	regulation of hemostasis	BP	0.000202298	16	F2RL1/CAV1/SERPINE1/KRT1/FAP/PLAU/F3/PDGFB/UBASH3B/THBS1/CD36/PDGFA/ANXA2/PROC/PLAUR/ANO6
4	GO:0050731	positive regulation of peptidyl-tyrosine phosphorylation	BP	0.000236489	26	AREG/IL31RA/CD44/IL24/ITGA5/PRNP/EPGN/IL11/CLCF1/IL18/CSPG4/TGFB1/TGFA/HBEGF/PTK6/CSF2/ACVR1/PDGFB/TNFRSF1A/NOD2/CD36/CRLF1/ARL2BP/EHD4/IL6/NRP1
4	GO:0030199	collagen fibril organization	BP	0.000302106	16	COL12A1/COL5A3/TLL1/SERPINH1/LOXL2/COL5A2/ADAMTS14/COL5A1/ANXA2/PXDN/COL1A1/COL3A1/COL1A2/TGFBR1/COL6A1/BMP1
4	GO:0044319	wound healing, spreading of cells	BP	0.000379046	12	MSX2/WNT7A/CD44/PHLDB2/ITGA5/HBEGF/FERMT1/CD151/COL5A1/ITGB1/PDPN/ITGB5
4	GO:0090505	epiboly involved in wound healing	BP	0.000379046	12	MSX2/WNT7A/CD44/PHLDB2/ITGA5/HBEGF/FERMT1/CD151/COL5A1/ITGB1/PDPN/ITGB5
4	GO:0007160	cell-matrix adhesion	BP	0.000489716	34	ACTN1/THSD1/MAP4K4/CDK6/RHOD/CD44/SERPINE1/PHLDB2/ITGA5/S100A10/CDH13/COL5A3/ITGA6/PLAU/L1CAM/CTTN/AJAP1/ITGA3/THBS1/FERMT1/JUP/CORO1C/CD36/COL17A1/ANXA2/ITGB1/JAG1/ITGB5/NID1/COL3A1/DUSP3/NRP1/ZYX/VCL
4	GO:0090504	epiboly	BP	0.000489716	12	MSX2/WNT7A/CD44/PHLDB2/ITGA5/HBEGF/FERMT1/CD151/COL5A1/ITGB1/PDPN/ITGB5
4	GO:0030574	collagen catabolic process	BP	0.00064263	12	MMP1/MMP3/MMP10/MMP17/MMP13/FURIN/KLK6/FAP/MMP2/CTSL/ADAMTS14/ITGB1
4	GO:0060537	muscle tissue development	BP	0.000663794	49	CAV1/MSX2/RPL3L/CYP26B1/CAV2/GJA1/GJB6/PLEC/JPH2/SEMA3C/NRG1/TBX1/PPIF/TGFB1/POPDC3/SOX15/EFNB2/EDNRA/ACVR1/HSD17B1/FHL2/LMNA/YAP1/RBM24/TPM1/ANKRD1/DNER/TNNT2/GLI1/ITGB1/ACTC1/BCL9L/TBX18/NEB/DKK1/NPR2/RCAN1/COL3A1/TGFBR1/CSRP3/PRICKLE1/COL6A1/MYL2/MAP2K4/MSC/MYOG/MYO18B/IGSF8/DSP
4	GO:0055001	muscle cell development	BP	0.000939263	29	ACTN1/MYOM3/CAV2/FLNC/PLEC/SYNPO2L/EDNRA/FHL2/LMNA/TNNT1/TPM1/ANKRD1/DNER/TNNT2/ITGB1/ACTC1/TBX18/NEB/MYPN/SDC1/RCAN1/CSRP3/PRICKLE1/COL6A1/MYL2/MAP2K4/MYOG/MYO18B/FLII
4	GO:0007409	axonogenesis	BP	0.000950003	51	TUBB3/RTN4/WNT7A/FEZ1/NDEL1/SEMA3C/NGF/FLRT3/APBB2/FLRT2/ENAH/L1CAM/ARTN/DVL1/KLF7/SLITRK6/CTTN/EFNB2/EDNRA/PTK7/CDK5R1/EFNA3/PTPRZ1/NFASC/SIAH1/EPHB3/BMPR1B/MAP2/TSKU/ITGB1/NEFL/NPR2/EFNB3/SEMA6B/PALLD/SEMA3A/LPAR3/APLP2/MYPN/NELL2/GLI2/EFNB1/ACTB/PRICKLE1/DIP2B/PLEKHG4B/MAP1A/NRP1/ADARB1/VCL/NUMBL
4	GO:0031589	cell-substrate adhesion	BP	0.00100571	44	ACTN1/THSD1/MAP4K4/CDK6/RHOD/CD44/SERPINE1/PHLDB2/ITGA5/PXN/S100A10/CDH13/COL5A3/ITGA6/SPOCK1/PPARD/PLAU/L1CAM/CTTN/AJAP1/ITGA3/PDGFB/THBS1/FERMT1/JUP/EPHB3/CORO1C/CD36/COL17A1/SPRY4/ANXA2/ITGB1/JAG1/PDPN/MYADM/COL1A1/ITGB5/NID1/COL3A1/EDIL3/DUSP3/NRP1/ZYX/VCL
4	GO:0035987	endodermal cell differentiation	BP	0.00105001	13	INHBA/ITGA5/COL12A1/HMGA2/MMP2/LAMA3/COL5A2/COL5A1/MYH9/DKK1/ITGB5/COL6A1/LAMB3
4	GO:0018149	peptide cross-linking	BP	0.00109525	9	KRT1/PI3/SPRR1B/IVL/THBS1/SPRR2E/FLG/COL3A1/DSP
4	GO:0035313	wound healing, spreading of epidermal cells	BP	0.00109525	9	MSX2/WNT7A/PHLDB2/ITGA5/HBEGF/FERMT1/COL5A1/ITGB1/ITGB5
4	GO:0034329	cell junction assembly	BP	0.00116134	50	CAV1/ACTN1/THSD1/MAP4K4/FSCN1/AMIGO2/RHOD/WNT7A/SNAI2/DSG1/PHLDB2/ITGA5/GJA1/S100A10/GJB6/CDH13/GJB2/PLEC/FLRT3/ITGA6/CDH3/FLRT2/PKP3/DVL1/SLITRK6/CTTN/TPBG/THBS2/CDH15/LAMA3/PTPRD/THBS1/JUP/EPHB3/SHANK2/CORO1C/CDH8/COL17A1/TLN2/DNER/SRPX2/DKK1/EFNB3/MYO1C/WNT11/ACTB/DUSP3/NRP1/VCL/PRKCA
4	GO:0050819	negative regulation of coagulation	BP	0.00116134	12	PROCR/SERPINE1/KRT1/FAP/PLAU/PDGFB/UBASH3B/THBS1/PDGFA/ANXA2/PROC/PLAUR
4	GO:0061564	axon development	BP	0.00116134	55	TUBB3/RTN4/WNT7A/FEZ1/NDEL1/SEMA3C/NGF/FLRT3/APBB2/TNC/ZPR1/FLRT2/ENAH/L1CAM/ARTN/DVL1/KLF7/SLITRK6/CAMSAP2/CTTN/EFNB2/MMP2/EDNRA/PTK7/CDK5R1/EFNA3/PTPRZ1/NFASC/SIAH1/EPHB3/BMPR1B/MAP2/TSKU/ITGB1/NEFL/NPR2/EFNB3/SEMA6B/PALLD/SEMA3A/LPAR3/APLP2/MYPN/NELL2/GLI2/EFNB1/ACTB/PRICKLE1/DIP2B/PLEKHG4B/MAP1A/NRP1/ADARB1/VCL/NUMBL
4	GO:0002934	desmosome organization	BP	0.00116134	6	SNAI2/PKP3/PERP/JUP/PRKCA/DSP
4	GO:0014706	striated muscle tissue development	BP	0.00116134	33	MSX2/RPL3L/GJA1/GJB6/PLEC/JPH2/SEMA3C/NRG1/TGFB1/SOX15/EFNB2/EDNRA/ACVR1/FHL2/LMNA/YAP1/TPM1/ANKRD1/TNNT2/GLI1/ITGB1/ACTC1/TBX18/NEB/DKK1/TGFBR1/CSRP3/PRICKLE1/MYL2/MAP2K4/MSC/MYO18B/DSP
4	GO:0044089	positive regulation of cellular component biogenesis	BP	0.00116134	56	F2RL1/CAV1/MMP1/TENM2/MAP4K4/FSCN1/AMIGO2/WNT7A/MMP3/PHLDB2/PIEZO1/PXN/S100A10/NAV3/NDEL1/FHOD1/NRG1/FLRT3/MET/KIRREL1/FLRT2/TGFB1/RALB/SLITRK6/CTTN/MARK4/BAIAP2L2/TPBG/SYNPO2L/CSF2/THBS2/CDK5R1/PTPRD/TPPP3/FERMT1/EPHB3/MSN/CD36/PINK1/HAS3/TPM1/HYAL1/SRPX2/PLEK2/DYNC1H1/RAPGEF3/SDC1/WNT11/NEK7/PHLDB1/TGFBR1/BAK1/CDC42EP2/NRP1/PFN2/PRKCA
4	GO:0042303	molting cycle	BP	0.00134077	20	MSX2/KRT14/KRT17/INHBA/HOXC13/KRT16/CDH3/TRPV3/DLX3/FST/FERMT1/PDGFA/TMEM79/TSKU/DKK1/APCDD1/MPZL3/GLI2/GAL/COL6A1
4	GO:0042633	hair cycle	BP	0.00134077	20	MSX2/KRT14/KRT17/INHBA/HOXC13/KRT16/CDH3/TRPV3/DLX3/FST/FERMT1/PDGFA/TMEM79/TSKU/DKK1/APCDD1/MPZL3/GLI2/GAL/COL6A1
4	GO:0050730	regulation of peptidyl-tyrosine phosphorylation	BP	0.00134077	30	CAV1/AREG/IL31RA/CD44/IL24/ITGA5/PRNP/EPGN/IL11/CLCF1/IL18/CSPG4/TGFB1/TGFA/HBEGF/PTK6/CSF2/ACVR1/PDGFB/TNFRSF1A/PDGFC/NOD2/CD36/PDGFA/CRLF1/ARL2BP/EHD4/SNX6/IL6/NRP1
4	GO:0001503	ossification	BP	0.00137232	48	PTHLH/MSX2/FSTL3/CDK6/AREG/SNAI2/VEGFC/GJA1/MN1/MMP13/SBDS/GDPD2/RRAS2/TNC/NOCT/KLF10/PDLIM7/HIF1A/MMP2/EXT2/ACVR1/CRIM1/FHL2/COL5A2/ZHX3/VDR/SLC24A3/BMPR1B/YAP1/GLI1/JAG1/TNFAIP6/COL1A1/SGMS2/DKK1/NPR2/WNT11/GLI2/TPM4/COL1A2/IL6/PRICKLE1/ANO6/COL6A1/FBN2/CYP27B1/MYOG/BMP1
4	GO:0050673	epithelial cell proliferation	BP	0.00162128	49	CAV1/RTN4/KLK8/CDK6/WNT7A/AREG/SNAI2/VEGFC/CAV2/EREG/CDH13/EPGN/CDH3/TBX1/SERPINB5/FAP/PPARD/TGFB1/TGFA/FGFBP1/SULF2/SFN/HIF1A/EFNB2/F3/FST/KDM5B/LOXL2/PDGFB/APLN/THBS1/NOD2/FERMT1/VDR/MYC/YAP1/GLI1/HYAL1/JAG1/CCND1/SLURP1/EPPK1/IL6/GPR15LG/TGFBR1/BAK1/EGFL7/NRP1/PRKCA
4	GO:0085029	extracellular matrix assembly	BP	0.0016733	12	PHLDB2/TGFB1/QSOX1/HAS1/HAS3/PXDN/COL3A1/PHLDB1/COL1A2/TGFBR1/PRICKLE1/COL6A1
4	GO:0045216	cell-cell junction organization	BP	0.00167872	29	F2RL1/CAV1/FSCN1/SNAI2/DSG1/GJA1/KIFC3/GJB6/CDH13/GJB2/PLEC/CDH3/KIRREL1/PKP3/TGFB1/EFNB2/CDH15/PERP/JUP/CDH8/TLN2/MYO1C/WNT11/ACTB/TGFBR1/VCL/PRKCA/DSP/NUMBL
4	GO:0007517	muscle organ development	BP	0.00174618	42	CAV1/SMTN/RPL3L/USP2/CYP26B1/CAV2/GJA1/PLEC/JPH2/NRG1/TBX1/SPEG/PPIF/TGFB1/POPDC3/HBEGF/SOX15/EDNRA/HSD17B1/RBM24/TPM1/ANKRD1/DNER/TNNT2/ITGB1/ACTC1/BCL9L/NEB/CAVIN4/RCAN1/COL3A1/TGFBR1/CSRP3/COL6A1/CRYAB/MYL2/ADARB1/MSC/MYOG/DES/IGSF8/DSP
4	GO:0055002	striated muscle cell development	BP	0.00183786	16	MYOM3/FLNC/PLEC/SYNPO2L/TNNT1/TPM1/ANKRD1/TNNT2/ITGB1/ACTC1/NEB/MYPN/SDC1/CSRP3/MYL2/FLII
4	GO:1903053	regulation of extracellular matrix organization	BP	0.00209581	14	FSCN1/PHLDB2/FAP/TGFB1/TNFRSF1A/DPP4/PDPN/LAMA1/ZNF469/NID1/PHLDB1/IL6/TGFBR1/COL6A1
4	GO:0043542	endothelial cell migration	BP	0.00209601	30	WNT7A/SNAI2/VEGFC/PXN/CARD10/CDH13/MET/PLK2/FAP/TGFB1/FGFBP1/HIF1A/EFNB2/S100A2/LOXL2/BCAR1/PDGFB/THBS1/JUP/RHOB/DPP4/ITGB1/SRPX2/S100A12/MYH9/PLEKHG5/TGFBR1/NRP1/ANXA3/PRKCA
4	GO:0007015	actin filament organization	BP	0.00215495	51	F2RL1/ACTN1/MYO5A/FSCN1/RHOD/MYO1B/PHLDB2/PXN/S100A10/PLEC/GDPD2/PLS3/FHOD1/INF2/MET/KIRREL1/ENAH/LIMA1/KANK4/CTTN/BAIAP2L2/ELMO3/SYNPO2L/TNFAIP1/CAP2/MSRB1/BCAR1/DSTN/RHOB/CORO6/CORO1C/CALD1/TPM1/CAP1/ACTC1/MYADM/NEB/ITGB5/MICAL2/RAPGEF3/MYO1C/MYO1D/WNT11/TPM4/TGFBR1/PAWR/CDC42EP2/NRP1/PFN2/ZYX/FLII
4	GO:0050678	regulation of epithelial cell proliferation	BP	0.00215495	42	CAV1/RTN4/CDK6/WNT7A/AREG/SNAI2/VEGFC/CAV2/EREG/CDH13/EPGN/CDH3/TBX1/SERPINB5/PPARD/TGFB1/TGFA/FGFBP1/SULF2/SFN/HIF1A/EFNB2/F3/KDM5B/PDGFB/APLN/THBS1/NOD2/VDR/MYC/YAP1/GLI1/HYAL1/JAG1/CCND1/SLURP1/EPPK1/GPR15LG/TGFBR1/EGFL7/NRP1/PRKCA
4	GO:0000302	response to reactive oxygen species	BP	0.00222804	28	AREG/MMP3/FOSL1/PXN/MET/SESN3/BNIP3/PPIF/HIF1A/MMP2/S100A7/RHOB/SIRPA/CD36/PINK1/NQO1/TPM1/IL1A/HYAL1/COL1A1/SDC1/IL6/AGAP3/COL6A1/PAWR/CRYAB/BAK1/MAP2K4
4	GO:0030195	negative regulation of blood coagulation	BP	0.00232953	11	SERPINE1/KRT1/FAP/PLAU/PDGFB/UBASH3B/THBS1/PDGFA/ANXA2/PROC/PLAUR
4	GO:0061045	negative regulation of wound healing	BP	0.00232953	14	SERPINE1/PHLDB2/KRT1/FAP/PLAU/AJAP1/PDGFB/UBASH3B/THBS1/PDGFA/ANXA2/PROC/EPPK1/PLAUR
4	GO:0007369	gastrulation	BP	0.00234235	27	INHBA/PHLDB2/ITGA5/COL12A1/GJA1/HMGA2/DVL1/ITGA3/MMP2/EXT2/ACVR1/LAMA3/APLN/COL5A2/COL5A1/ITGB1/MYADM/MYH9/DKK1/ITGB5/KIF16B/TGFBR2/WNT11/PHLDB1/PRICKLE1/COL6A1/LAMB3
4	GO:2001233	regulation of apoptotic signaling pathway	BP	0.0024312	44	CAV1/INHBA/SNAI2/CD44/TNFRSF12A/SERPINE1/SRPX/GSDME/ITGA6/PPIF/CTTN/HIF1A/MMP2/CSF2/INHBB/LTBR/ACVR1/BDKRB2/THBS1/SIAH1/CTSC/LMNA/BOK/TMBIM1/CSNK2A2/CTSL/MYC/MEIS3/IER3/BMPR1B/CTSV/YAP1/PINK1/IL1A/IFI6/PPP2R1B/TPD52L1/EIF5A/TGFBR1/PLAUR/SERINC3/ITPRIP/BAK1/NRP1
4	GO:0007411	axon guidance	BP	0.0024312	30	TUBB3/FEZ1/SEMA3C/FLRT3/APBB2/FLRT2/ENAH/L1CAM/ARTN/DVL1/KLF7/EFNB2/EDNRA/PTK7/CDK5R1/EFNA3/NFASC/SIAH1/EPHB3/BMPR1B/EFNB3/SEMA6B/PALLD/SEMA3A/MYPN/NELL2/GLI2/EFNB1/PLEKHG4B/NRP1
4	GO:0097485	neuron projection guidance	BP	0.0024312	30	TUBB3/FEZ1/SEMA3C/FLRT3/APBB2/FLRT2/ENAH/L1CAM/ARTN/DVL1/KLF7/EFNB2/EDNRA/PTK7/CDK5R1/EFNA3/NFASC/SIAH1/EPHB3/BMPR1B/EFNB3/SEMA6B/PALLD/SEMA3A/MYPN/NELL2/GLI2/EFNB1/PLEKHG4B/NRP1
4	GO:0051216	cartilage development	BP	0.00245607	28	PTHLH/MSX2/DLX2/WNT7A/SNAI2/CD44/TGFBI/HMGA2/MMP13/TGFB1/SULF2/SERPINH1/HIF1A/EXT2/LOXL2/BMPR1B/TSKU/HYAL1/COL1A1/NPR2/MBOAT2/TGFBR2/WNT11/BGN/COL3A1/TGFBR1/COL6A1/BMP1
4	GO:1903034	regulation of response to wounding	BP	0.00249841	24	F2RL1/CAV1/TNFRSF12A/SERPINE1/PHLDB2/KRT1/FAP/PLAU/HBEGF/AJAP1/F3/PDGFB/UBASH3B/THBS1/FERMT1/CD36/PDGFA/ANXA2/ITGB1/PROC/EPPK1/EXTL3/PLAUR/ANO6
4	GO:1900047	negative regulation of hemostasis	BP	0.0027156	11	SERPINE1/KRT1/FAP/PLAU/PDGFB/UBASH3B/THBS1/PDGFA/ANXA2/PROC/PLAUR
4	GO:0051017	actin filament bundle assembly	BP	0.00302937	24	ACTN1/FSCN1/RHOD/MYO1B/PHLDB2/PXN/S100A10/PLS3/FHOD1/MET/LIMA1/BAIAP2L2/SYNPO2L/TNFAIP1/CALD1/TPM1/ITGB5/RAPGEF3/WNT11/TGFBR1/PAWR/NRP1/PFN2/ZYX
4	GO:0022612	gland morphogenesis	BP	0.00318282	20	CAV1/MSX2/AREG/SNAI2/SEMA3C/TNC/SERPINB5/TGFB1/TGFA/SULF2/MMP2/KDM5B/VDR/MSN/PDGFA/GLI1/LAMA1/TGFBR2/IL6/NRP1
4	GO:0048738	cardiac muscle tissue development	BP	0.00318282	30	MSX2/GJA1/GJB6/PLEC/JPH2/NRG1/TGFB1/EFNB2/EDNRA/ACVR1/FHL2/LMNA/YAP1/TPM1/ANKRD1/TNNT2/GLI1/ITGB1/ACTC1/TBX18/NEB/DKK1/TGFBR1/CSRP3/PRICKLE1/MYL2/MAP2K4/MSC/MYO18B/DSP
4	GO:0097191	extrinsic apoptotic signaling pathway	BP	0.00318282	30	CAV1/INHBA/SNAI2/TNFRSF12A/SERPINE1/SRPX/NGF/ITGA6/TGFB1/CTTN/CSF2/LTBR/ACVR1/SGPP1/TNFRSF1A/THBS1/LMNA/BOK/TMBIM1/BMPR1B/YAP1/IL1A/IFI6/PPP2R1B/MLLT11/IFI27/TGFBR1/ITPRIP/BAK1/NRP1
4	GO:0001706	endoderm formation	BP	0.00338826	13	INHBA/ITGA5/COL12A1/HMGA2/MMP2/LAMA3/COL5A2/COL5A1/MYH9/DKK1/ITGB5/COL6A1/LAMB3
4	GO:0010232	vascular transport	BP	0.00368465	16	SLC7A5/SLC7A8/SLC27A4/SLC38A5/SLC16A1/SLC38A2/SLC4A3/FABP5/SLC24A3/SLC16A2/CD36/SLC22A3/ABCC3/SLC2A1/MFSD2A/SLC5A1
4	GO:0150104	transport across blood-brain barrier	BP	0.00368465	16	SLC7A5/SLC7A8/SLC27A4/SLC38A5/SLC16A1/SLC38A2/SLC4A3/FABP5/SLC24A3/SLC16A2/CD36/SLC22A3/ABCC3/SLC2A1/MFSD2A/SLC5A1
4	GO:0061572	actin filament bundle organization	BP	0.0038247	24	ACTN1/FSCN1/RHOD/MYO1B/PHLDB2/PXN/S100A10/PLS3/FHOD1/MET/LIMA1/BAIAP2L2/SYNPO2L/TNFAIP1/CALD1/TPM1/ITGB5/RAPGEF3/WNT11/TGFBR1/PAWR/NRP1/PFN2/ZYX
4	GO:0030239	myofibril assembly	BP	0.0038361	15	MYOM3/FLNC/PLEC/SYNPO2L/TNNT1/TPM1/ANKRD1/TNNT2/ITGB1/ACTC1/NEB/MYPN/CSRP3/MYL2/FLII
4	GO:0071774	response to fibroblast growth factor	BP	0.00386554	18	CD44/FLRT3/TNC/TBX1/FLRT2/FGFBP1/SULF2/EXT2/KDM5B/APLN/THBS1/SPRY4/ITGB1/HYAL1/GALNT3/COL1A1/NPR2/KIF16B
4	GO:0001704	formation of primary germ layer	BP	0.00422513	20	INHBA/ITGA5/COL12A1/GJA1/HMGA2/ITGA3/MMP2/EXT2/ACVR1/LAMA3/COL5A2/COL5A1/ITGB1/MYH9/DKK1/ITGB5/KIF16B/WNT11/COL6A1/LAMB3
4	GO:0034698	response to gonadotropin	BP	0.00488519	8	INHBA/GJB2/PAPPA/ITGA3/EDNRA/INHBB/NSMF/NPR2
4	GO:0150115	cell-substrate junction organization	BP	0.00488519	18	ACTN1/THSD1/MAP4K4/RHOD/PHLDB2/ITGA5/S100A10/PLEC/ITGA6/CTTN/LAMA3/THBS1/CORO1C/COL17A1/PRICKLE1/DUSP3/NRP1/VCL
4	GO:0016485	protein processing	BP	0.00516695	30	CARD18/SERPINE1/S100A10/PRNP/PCSK1/FURIN/KLK6/MME/TLL1/PLAU/PCSK5/F3/CASP4/BCHE/ASPRV1/THBS1/PERP/CTSL/KLK13/ENPEP/DPP4/SCG5/ANXA2/MYH9/BACE1/SPON1/PLAUR/BAK1/LONP2/BMP1
4	GO:0002062	chondrocyte differentiation	BP	0.00533664	19	PTHLH/MSX2/WNT7A/SNAI2/TGFBI/HMGA2/TGFB1/SULF2/SERPINH1/HIF1A/EXT2/LOXL2/BMPR1B/TSKU/NPR2/MBOAT2/TGFBR2/COL3A1/TGFBR1
4	GO:0071496	cellular response to external stimulus	BP	0.00550507	39	SLC7A5/CDA/INHBA/SNAI2/UPP1/FOSL1/PIEZO1/MN1/PLEC/TNC/SESN3/BNIP3/SLC38A2/KLF10/YWHAZ/PPARD/RALB/PLIN3/INHBB/LTBR/TNFRSF1A/VDR/XPR1/ANKRD1/YWHAG/MAP1LC3B2/COL1A1/SLC2A1/HSPA5/MFSD2A/PRKAB2/AKR1C3/WNT11/MAP1LC3B/HSPA8/BAK1/EIF2S1/CYP27B1/MAP2K4
4	GO:2001235	positive regulation of apoptotic signaling pathway	BP	0.00597768	21	CAV1/INHBA/TNFRSF12A/SRPX/GSDME/MMP2/INHBB/LTBR/THBS1/SIAH1/CTSC/BOK/CTSL/MYC/BMPR1B/CTSV/PPP2R1B/TPD52L1/EIF5A/TGFBR1/SERINC3
4	GO:0007044	cell-substrate junction assembly	BP	0.00603672	17	ACTN1/THSD1/MAP4K4/RHOD/PHLDB2/ITGA5/S100A10/PLEC/ITGA6/CTTN/LAMA3/THBS1/CORO1C/COL17A1/DUSP3/NRP1/VCL
4	GO:2001236	regulation of extrinsic apoptotic signaling pathway	BP	0.00606451	22	CAV1/INHBA/SNAI2/TNFRSF12A/SERPINE1/SRPX/ITGA6/CTTN/CSF2/LTBR/ACVR1/THBS1/LMNA/TMBIM1/BMPR1B/YAP1/IL1A/IFI6/PPP2R1B/TGFBR1/ITPRIP/NRP1
4	GO:0042730	fibrinolysis	BP	0.00610472	7	SERPINE1/KRT1/FAP/PLAU/THBS1/ANXA2/PLAUR
4	GO:0051546	keratinocyte migration	BP	0.00610472	7	MAP4K4/KRT16/PPARD/HBEGF/FERMT1/EPPK1/LTB4R2
4	GO:0045785	positive regulation of cell adhesion	BP	0.00680813	51	CAV1/FSTL3/MAP4K4/CDK6/RHOD/CD44/ITGA5/PIEZO1/S100A10/CDH13/ITGA6/IL18/RNASE10/PNP/ITGA3/ABL2/EFNB2/CYTH3/CD276/PDGFB/ADGRG1/NOD2/FERMT1/JUP/SIRPA/CD36/TPM1/DPP4/IL1A/STX3/HYAL1/KIF26B/PDPN/MYADM/MYO10/LAMA1/EFNB3/TGFBR2/LGALS1/GLI2/EFNB1/NID1/IL6/RAG1/ACTB/EDIL3/PLAUR/TNFSF9/CHST2/NRP1/PRKCA
4	GO:0003007	heart morphogenesis	BP	0.00682223	32	MSX2/RTN4/SNAI2/GJA1/SEMA3C/NRG1/TBX1/TH/FLRT2/TGFB1/DVL1/HIF1A/SYNPO2L/EDNRA/ACVR1/FHL2/YAP1/TPM1/ANKRD1/TNNT2/COL5A1/JAG1/ACTC1/DKK1/MICAL2/TGFBR2/WNT11/TGFBR1/PRICKLE1/MYL2/NRP1/DSP
4	GO:0140448	signaling receptor ligand precursor processing	BP	0.00699046	10	PCSK1/FURIN/MME/PCSK5/BCHE/CTSL/ENPEP/DPP4/SCG5/BACE1
4	GO:0002064	epithelial cell development	BP	0.00699046	28	F2RL1/CDSN/CDK6/WNT7A/GJA1/PLEC/ADAMTSL4/MET/SFN/HIF1A/BFSP1/EDNRA/PDGFB/TNFRSF1A/MSN/ABCA12/YAP1/IL1A/ROS1/TMEM79/JAG1/MYADM/PROC/RAPGEF3/PALLD/SDC1/FRMD6/VCL
4	GO:0007492	endoderm development	BP	0.00699046	15	INHBA/ITGA5/COL12A1/HMGA2/MMP2/LAMA3/COL5A2/ARC/COL5A1/MYH9/DKK1/ITGB5/KIF16B/COL6A1/LAMB3
4	GO:0007596	blood coagulation	BP	0.0080527	28	F2RL1/CAV1/PROCR/SERPINE1/SLC7A11/KRT1/FAP/PLAU/F3/PEAR1/PDGFB/UBASH3B/THBS1/CD36/PDGFA/ANXA2/PDPN/MYH9/PROC/DGKG/COL3A1/IL6/ACTB/PLAUR/ANO6/GNA12/VCL/PRKCA
4	GO:0010810	regulation of cell-substrate adhesion	BP	0.0080527	28	MAP4K4/CDK6/SERPINE1/PHLDB2/ITGA5/S100A10/CDH13/ITGA6/SPOCK1/PLAU/AJAP1/ITGA3/PDGFB/THBS1/FERMT1/JUP/CORO1C/CD36/SPRY4/JAG1/PDPN/MYADM/COL1A1/NID1/EDIL3/DUSP3/NRP1/VCL
4	GO:0006935	chemotaxis	BP	0.00892456	47	F2RL1/CXCL14/FOSL1/SERPINE1/VEGFC/DEFB103A/CDH13/PLEC/SBDS/SEMA3C/NRG1/FLRT3/MET/TREM1/FLRT2/PLAU/TGFB1/L1CAM/ARTN/CXCR1/HBEGF/EFNB2/TPBG/F3/MMP2/S100A7/BCAR1/PDGFB/THBS1/NOD2/PDGFA/DPP4/ACKR4/STX3/TNFAIP6/S100A12/SEMA6B/SEMA3A/PLEKHG5/IL6/GPR15LG/LTB4R2/PLAUR/ANO6/DUSP3/CXCL5/NRP1
4	GO:0045214	sarcomere organization	BP	0.00900576	11	MYOM3/FLNC/PLEC/SYNPO2L/TNNT1/TPM1/ANKRD1/TNNT2/ITGB1/MYPN/CSRP3
4	GO:0061448	connective tissue development	BP	0.00900576	33	PTHLH/MSX2/DLX2/WNT7A/SNAI2/CD44/TGFBI/HMGA2/MMP13/PPARD/TGFB1/SULF2/KLF7/SERPINH1/HIF1A/EXT2/LOXL2/PDGFB/HSD17B1/BMPR1B/COL5A1/TSKU/HYAL1/COL1A1/NPR2/MBOAT2/TGFBR2/WNT11/BGN/COL3A1/TGFBR1/COL6A1/BMP1
4	GO:0050817	coagulation	BP	0.00900576	28	F2RL1/CAV1/PROCR/SERPINE1/SLC7A11/KRT1/FAP/PLAU/F3/PEAR1/PDGFB/UBASH3B/THBS1/CD36/PDGFA/ANXA2/PDPN/MYH9/PROC/DGKG/COL3A1/IL6/ACTB/PLAUR/ANO6/GNA12/VCL/PRKCA
4	GO:0014902	myotube differentiation	BP	0.00900576	19	RPL3L/EHD2/CYP26B1/CAV2/PIEZO1/PLEC/TBX1/PPIF/ADAMTS15/PTGFRN/RBM24/DNER/ITGB1/PLPP7/MYH9/RCAN1/COL6A1/NOS1/MYOG
4	GO:0042330	taxis	BP	0.00900576	47	F2RL1/CXCL14/FOSL1/SERPINE1/VEGFC/DEFB103A/CDH13/PLEC/SBDS/SEMA3C/NRG1/FLRT3/MET/TREM1/FLRT2/PLAU/TGFB1/L1CAM/ARTN/CXCR1/HBEGF/EFNB2/TPBG/F3/MMP2/S100A7/BCAR1/PDGFB/THBS1/NOD2/PDGFA/DPP4/ACKR4/STX3/TNFAIP6/S100A12/SEMA6B/SEMA3A/PLEKHG5/IL6/GPR15LG/LTB4R2/PLAUR/ANO6/DUSP3/CXCL5/NRP1
4	GO:0031214	biomineral tissue development	BP	0.00945109	23	PTHLH/MSX2/GJA1/MMP13/SBDS/TBX1/KLF10/FAM83H/TGFB1/HIF1A/ACVR1/VDR/SLC24A3/BMPR1B/COL1A1/SGMS2/WNT11/COL1A2/PRICKLE1/ANO6/COL6A1/FBN2/CYP27B1
4	GO:0042445	hormone metabolic process	BP	0.00945109	28	CYP26B1/DHRS7/PCSK1/RDH12/FURIN/KLK6/MME/AKR1B15/DKK3/SDR9C7/AKR1B10/PCSK5/HIF1A/BCHE/HSD17B1/SLC16A2/CTSL/ENPEP/DPP4/SCG5/RBP1/RDH11/AKR1C3/GAL/HSD17B2/AKR1C2/CYP27B1/CYP27C1
4	GO:0001765	membrane raft assembly	BP	0.00945109	5	CAV1/CAV2/S100A10/ANXA2/COL6A1
4	GO:0010715	regulation of extracellular matrix disassembly	BP	0.00945109	6	FSCN1/FAP/TGFB1/DPP4/PDPN/IL6
4	GO:0019730	antimicrobial humoral response	BP	0.00945109	15	KLK5/KLK7/CXCL14/KRT6A/WFDC12/SPON2/RNASE7/PI3/S100A7/IL36RN/NOD2/PGLYRP4/S100A12/H2BC4/CXCL5
4	GO:0046942	carboxylic acid transport	BP	0.00945109	36	SLC7A5/FOLR3/SLC3A2/SLC6A2/GJA1/SLC7A8/SLC27A4/SLC7A11/SLC38A5/SLC16A1/SLC38A2/SLC6A11/SFXN3/PPARD/SLCO1B3/SLC38A4/SLC10A6/LRRC8E/FABP5/FABP4/SLC38A7/BDKRB2/THBS1/SLC16A2/CD36/IL1A/ITGB1/SLC22A3/ABCC3/SLC2A1/MFSD2A/RBP1/SLC13A5/PLA2R1/SERINC3/SLC6A15
4	GO:0042634	regulation of hair cycle	BP	0.00945109	8	MSX2/KRT17/CDH3/TRPV3/FST/FERMT1/TSKU/GAL
4	GO:1904037	positive regulation of epithelial cell apoptotic process	BP	0.00985213	9	TGFB1/THBS1/CD248/AKR1C3/WNT11/IL6/ANO6/PLA2R1/EIF2S1
4	GO:0015849	organic acid transport	BP	0.00990072	36	SLC7A5/FOLR3/SLC3A2/SLC6A2/GJA1/SLC7A8/SLC27A4/SLC7A11/SLC38A5/SLC16A1/SLC38A2/SLC6A11/SFXN3/PPARD/SLCO1B3/SLC38A4/SLC10A6/LRRC8E/FABP5/FABP4/SLC38A7/BDKRB2/THBS1/SLC16A2/CD36/IL1A/ITGB1/SLC22A3/ABCC3/SLC2A1/MFSD2A/RBP1/SLC13A5/PLA2R1/SERINC3/SLC6A15
4	GO:1901652	response to peptide	BP	0.00990283	50	CAV1/MYO5A/INHBA/AREG/MMP3/SHC1/MEAK7/CAV2/GJA1/PXN/EREG/IRS1/MMP13/GJB2/PRNP/PCSK1/NDEL1/SLC27A4/RAB31/SESN3/TH/CA2/MMP2/EDNRA/INHBB/CASP4/CAMK2A/BCAR1/NOD2/PTPRE/CD36/YWHAG/GNAI1/ANO1/JAG1/NEFL/COL1A1/SLC2A1/NPR2/BACE1/MYO1C/SNX6/EIF2B2/PKM/SCNN1D/GAL/COL3A1/CSRP3/COL6A1/PRKCA
4	GO:0006979	response to oxidative stress	BP	0.00990631	42	AREG/MMP3/FOSL1/MEAK7/PXN/GJB2/PRNP/HMOX2/SLC7A11/MET/SESN3/BNIP3/PPIF/PTGS1/KRT1/HIF1A/MMP2/EDNRA/S100A7/RHOB/SIRPA/CD36/PINK1/NQO1/TPM1/IL1A/SRXN1/HYAL1/PXDN/COL1A1/SDC1/RCAN1/IL6/AGAP3/COL6A1/PAWR/PLA2R1/MSRB3/CRYAB/BAK1/EIF2S1/MAP2K4
4	GO:0018108	peptidyl-tyrosine phosphorylation	BP	0.00990631	31	CAV1/AREG/IL31RA/CD44/IL24/ITGA5/PRNP/EPGN/IL11/CLCF1/IL18/CSPG4/TGFB1/TGFA/HBEGF/ABL2/PTK6/CSF2/ACVR1/PDGFB/TNFRSF1A/PDGFC/NOD2/CD36/PDGFA/CRLF1/ARL2BP/EHD4/SNX6/IL6/NRP1
4	GO:0098742	cell-cell adhesion via plasma-membrane adhesion molecules	BP	0.00990631	31	TENM2/PCDHGC3/PCDHGC5/DSC1/AMIGO2/DSG1/ITGA5/CDH13/PVR/FLRT3/CDH3/FXYD5/CEACAM19/L1CAM/ITGA3/PTK7/CDH16/CDH15/ACVR1/PTPRD/CDH8/CDHR1/ITGB1/LGALS7B/MYADM/PALLD/TGFBR2/MYPN/DSG3/PCDH7/PCDHGB2
4	GO:1903035	negative regulation of response to wounding	BP	0.0102007	15	SERPINE1/PHLDB2/KRT1/FAP/PLAU/AJAP1/PDGFB/UBASH3B/THBS1/PDGFA/ANXA2/PROC/EPPK1/EXTL3/PLAUR
4	GO:0035051	cardiocyte differentiation	BP	0.0103816	21	INHBA/PLEC/SEMA3C/NRG1/TGFB1/EFNB2/EDNRA/ACVR1/FHL2/LMNA/ITGB1/JAG1/ACTC1/TBX18/NEB/DKK1/CSRP3/PRICKLE1/MYL2/MAP2K4/MYO18B
4	GO:0010837	regulation of keratinocyte proliferation	BP	0.0107653	10	AREG/SNAI2/CDH3/SFN/EFNB2/VDR/YAP1/SLURP1/EPPK1/GPR15LG
4	GO:0060485	mesenchyme development	BP	0.0107653	35	MSX2/RTN4/SNAI2/PHLDB2/HMGA2/SEMA3C/NRG1/TBX1/TGFB1/HIF1A/EDNRA/PTK7/ACVR1/LOXL2/CORO1C/MYC/YAP1/RBM24/JAG1/ACTC1/BCL9L/PDPN/COL1A1/DKK1/SEMA6B/SEMA3A/TGFBR2/WNT11/EFNB1/PHLDB1/IL6/TGFBR1/PRICKLE1/SERPINB3/NRP1
4	GO:0018212	peptidyl-tyrosine modification	BP	0.0110155	31	CAV1/AREG/IL31RA/CD44/IL24/ITGA5/PRNP/EPGN/IL11/CLCF1/IL18/CSPG4/TGFB1/TGFA/HBEGF/ABL2/PTK6/CSF2/ACVR1/PDGFB/TNFRSF1A/PDGFC/NOD2/CD36/PDGFA/CRLF1/ARL2BP/EHD4/SNX6/IL6/NRP1
4	GO:0044344	cellular response to fibroblast growth factor stimulus	BP	0.0111271	16	CD44/FLRT3/TBX1/FLRT2/FGFBP1/SULF2/EXT2/KDM5B/APLN/THBS1/SPRY4/ITGB1/HYAL1/GALNT3/COL1A1/KIF16B
4	GO:0007599	hemostasis	BP	0.0112249	28	F2RL1/CAV1/PROCR/SERPINE1/SLC7A11/KRT1/FAP/PLAU/F3/PEAR1/PDGFB/UBASH3B/THBS1/CD36/PDGFA/ANXA2/PDPN/MYH9/PROC/DGKG/COL3A1/IL6/ACTB/PLAUR/ANO6/GNA12/VCL/PRKCA
4	GO:0044403	biological process involved in symbiotic interaction	BP	0.0112249	34	F2RL1/CAV1/SLC3A2/KRT6A/CAV2/ITGA5/DEFB103A/HMGA2/PVR/FURIN/TREM1/ZDHHC9/EFNB2/INHBB/NOD2/CTSL/DPP4/ANPEP/XPR1/ITGB1/ARG1/TPCN2/EFNB3/ITGB5/KPNA3/SLC52A2/LGALS1/ZDHHC8/IFI27/IFIT1/PC/SERPINB3/NRP1/CHMP1A
4	GO:0071214	cellular response to abiotic stimulus	BP	0.0112249	37	MMP1/SNAI2/MMP3/RAB11FIP5/GJA1/PIEZO1/PLEC/GPR68/MME/BNIP3/SLC38A2/LRRC8E/MMP2/LTBR/NSMF/BDKRB2/N4BP1/TNFRSF1A/RHOB/MAP3K20/TNKS1BP1/MYC/YAP1/MC1R/ANKRD1/HYAL1/COL1A1/SLC2A1/RDH11/WNT11/SCNN1D/NEDD4/CRYAB/BAK1/EIF2S1/CAB39/MAP2K4
4	GO:0104004	cellular response to environmental stimulus	BP	0.0112249	37	MMP1/SNAI2/MMP3/RAB11FIP5/GJA1/PIEZO1/PLEC/GPR68/MME/BNIP3/SLC38A2/LRRC8E/MMP2/LTBR/NSMF/BDKRB2/N4BP1/TNFRSF1A/RHOB/MAP3K20/TNKS1BP1/MYC/YAP1/MC1R/ANKRD1/HYAL1/COL1A1/SLC2A1/RDH11/WNT11/SCNN1D/NEDD4/CRYAB/BAK1/EIF2S1/CAB39/MAP2K4
4	GO:0060415	muscle tissue morphogenesis	BP	0.0116881	13	NRG1/TBX1/TGFB1/EDNRA/TPM1/ANKRD1/TNNT2/ACTC1/COL3A1/TGFBR1/MYL2/ADARB1/DSP
4	GO:0010634	positive regulation of epithelial cell migration	BP	0.0117297	21	RTN4/MAP4K4/WNT7A/VEGFC/MET/PLK2/TGFB1/FGFBP1/HBEGF/ITGA3/HIF1A/BCAR1/PDGFB/THBS1/RHOB/HYAL1/SRPX2/TGFBR2/NRP1/ANXA3/PRKCA
4	GO:0032328	alanine transport	BP	0.0122495	6	SLC7A5/SLC3A2/SLC7A8/SLC38A5/SLC38A2/SLC38A4
4	GO:0015804	neutral amino acid transport	BP	0.0125968	11	SLC7A5/SLC3A2/SLC7A8/SLC7A11/SLC38A5/SLC38A2/SFXN3/SLC38A4/SLC38A7/SERINC3/SLC6A15
4	GO:0050878	regulation of body fluid levels	BP	0.0126641	38	F2RL1/CAV1/PROCR/SERPINE1/GJA1/SLC7A11/KRT1/FAP/PLAU/HIF1A/TRAF3IP2/F3/EXT2/PEAR1/PDGFB/UBASH3B/APLN/THBS1/VDR/CD36/PDGFA/HK2/ANXA2/ANO1/PDPN/CCND1/MYH9/PROC/DGKG/COL3A1/IL6/ACTB/PRICKLE1/PLAUR/ANO6/GNA12/VCL/PRKCA
4	GO:0051701	biological process involved in interaction with host	BP	0.0132024	25	CAV1/SLC3A2/KRT6A/CAV2/ITGA5/PVR/FURIN/EFNB2/INHBB/CTSL/DPP4/ANPEP/XPR1/ITGB1/TPCN2/EFNB3/ITGB5/KPNA3/SLC52A2/LGALS1/IFIT1/PC/SERPINB3/NRP1/CHMP1A
4	GO:0060560	developmental growth involved in morphogenesis	BP	0.0132024	29	RTN4/AREG/NDEL1/SEMA3C/NGF/FLRT3/TNC/L1CAM/DVL1/CTTN/EDNRA/PTK7/KDM5B/NKD1/YAP1/MAP2/ITGB1/KIF26B/NPR2/SEMA6B/SEMA3A/LPAR3/TGFBR2/WNT11/PRICKLE1/DIP2B/NRP1/SPAG9/VCL
4	GO:0010831	positive regulation of myotube differentiation	BP	0.0132024	5	CYP26B1/PIEZO1/TBX1/RBM24/MYOG
4	GO:0019065	receptor-mediated endocytosis of virus by host cell	BP	0.0132024	5	CAV1/CAV2/CTSL/DPP4/TPCN2
4	GO:0098528	skeletal muscle fiber differentiation	BP	0.0132024	5	CYP26B1/TBX1/PPIF/RBM24/COL6A1
4	GO:0070528	protein kinase C signaling	BP	0.0132452	8	PDGFB/ADGRG1/MC1R/ANKRD1/MYADM/WNT11/DGKG/CSRP3
4	GO:0030856	regulation of epithelial cell differentiation	BP	0.0132611	21	CAV1/MSX2/SERPINE1/ZBED2/KLF7/SFN/AJAP1/FST/SGPP1/TNFRSF1A/VDR/ABCA12/YAP1/IL1A/JAG1/CCND1/PROC/EXTL3/SULT2B1/CYP27B1/VCL
4	GO:0031667	response to nutrient levels	BP	0.0135696	47	SLC7A5/INHBA/SNAI2/UPP1/MEAK7/CYP26B1/GAST/MN1/PLEC/PCSK1/TNC/SESN3/BNIP3/SLC16A1/SLC38A2/TH/KLF10/YWHAZ/PPARD/RALB/PLIN3/INHBB/BCHE/NOD2/VDR/SHANK2/NQO1/LRP11/XPR1/IL1A/YWHAG/SLC22A3/TPCN2/MAP1LC3B2/COL1A1/SLC2A1/HSPA5/MFSD2A/PRKAB2/AKR1C3/WNT11/MAP1LC3B/COL6A1/HSPA8/EIF2S1/CYP27B1/LIPG
4	GO:0030048	actin filament-based movement	BP	0.0144017	19	CAV1/MYO5A/MYO1B/GJA1/MYH10/JUP/TPM1/TNNT2/CAMK2D/SCN4B/ACTC1/PDPN/MYH9/MYO1C/MYO1D/FRMD6/MYH2/MYL1/DSP
4	GO:0015711	organic anion transport	BP	0.0144063	42	SLC7A5/FOLR3/SLC3A2/SLC6A2/GJA1/SLC7A8/SLC27A4/SLC7A11/SLC38A5/SLC16A1/SLC38A2/SLC6A11/SLC4A3/SFXN3/PPARD/SLCO1B3/SLC38A4/SLC10A6/LRRC8E/FABP5/FABP4/SLC38A7/BDKRB2/THBS1/SLC16A2/CD36/IL1A/ITGB1/SLC22A3/ABCC3/SLC2A1/SLC2A9/MFSD2A/SLC52A3/RBP1/SLC52A2/SLC25A39/SLC13A5/PLA2R1/SERINC3/SLC6A15/CYB5R1
4	GO:0050679	positive regulation of epithelial cell proliferation	BP	0.0147713	25	RTN4/WNT7A/AREG/VEGFC/CAV2/CDH13/EPGN/CDH3/TBX1/TGFA/FGFBP1/HIF1A/F3/KDM5B/PDGFB/APLN/NOD2/MYC/YAP1/HYAL1/CCND1/TGFBR1/EGFL7/NRP1/PRKCA
4	GO:1904018	positive regulation of vasculature development	BP	0.015154	22	SERPINE1/VEGFC/ITGA5/HMGA2/TGFB1/HIF1A/F3/THBS1/JUP/RHOB/IL1A/HK2/ITGB1/HYAL1/RAPGEF3/TGFBR2/PKM/TGFBR1/MTDH/NRP1/ANXA3/PRKCA
4	GO:0051149	positive regulation of muscle cell differentiation	BP	0.0153499	12	CYP26B1/PIEZO1/NRG1/TBX1/TGFB1/OLFM2/EFNB2/RBM24/LAMA1/SETD3/NID1/MYOG
4	GO:0009991	response to extracellular stimulus	BP	0.0156391	49	SLC7A5/INHBA/SNAI2/UPP1/FOSL1/MEAK7/CYP26B1/GAST/MN1/PLEC/PCSK1/TNC/SESN3/BNIP3/SLC16A1/SLC38A2/NOCT/TH/KLF10/YWHAZ/PPARD/RALB/PLIN3/INHBB/BCHE/NOD2/VDR/SHANK2/NQO1/LRP11/XPR1/IL1A/YWHAG/SLC22A3/TPCN2/MAP1LC3B2/COL1A1/SLC2A1/HSPA5/MFSD2A/PRKAB2/AKR1C3/WNT11/MAP1LC3B/COL6A1/HSPA8/EIF2S1/CYP27B1/LIPG
4	GO:0010817	regulation of hormone levels	BP	0.0156391	49	F2RL1/SLC7A5/SLC3A2/INHBA/RAB11FIP5/CYP26B1/GJA1/IRS1/DHRS7/SLC7A8/PCSK1/RDH12/IL11/GPR68/FURIN/KLK6/MME/AKR1B15/SLC16A1/DKK3/SDR9C7/AKR1B10/KLF7/PCSK5/SYT7/HIF1A/INHBB/KDM5B/BCHE/HSD17B1/SLC16A2/CTSL/ABCA12/ENPEP/DPP4/VSNL1/SCG5/ANO1/RBP1/RDH11/AKR1C3/STX1A/GAL/IL6/PFKFB2/HSD17B2/AKR1C2/CYP27B1/CYP27C1
4	GO:0010755	regulation of plasminogen activation	BP	0.0156391	6	SERPINE1/S100A10/PLAU/THBS1/ANXA2/PLAUR
4	GO:0001942	hair follicle development	BP	0.0156391	15	MSX2/KRT17/INHBA/HOXC13/CDH3/DLX3/FST/FERMT1/PDGFA/TMEM79/DKK1/APCDD1/GLI2/GAL/COL6A1
4	GO:2001237	negative regulation of extrinsic apoptotic signaling pathway	BP	0.0156391	15	SNAI2/SERPINE1/ITGA6/CTTN/CSF2/ACVR1/THBS1/LMNA/TMBIM1/YAP1/IL1A/IFI6/TGFBR1/ITPRIP/NRP1
4	GO:0034332	adherens junction organization	BP	0.0156391	11	KIFC3/CDH13/PLEC/CDH3/EFNB2/CDH15/CDH8/ACTB/VCL/DSP/NUMBL
4	GO:0010035	response to inorganic substance	BP	0.0175092	50	CAV1/AREG/MMP3/FOSL1/NT5E/PLEC/PRNP/PCSK1/BNIP3/SLC38A2/PPIF/TH/MT2A/CALM1/SYT7/HIF1A/MT1E/ADCY7/FABP4/MMP2/CSF2/INHBB/PAM/LOXL2/HSD17B1/THBS1/SYT12/RHOB/SIRPA/CD36/PINK1/NQO1/LRP11/IL1A/TNNT2/CAMK2D/NEFL/COL1A1/BACE1/SLC5A1/SLC13A5/SDC1/AKR1C3/NEK7/NEDD4/IL6/CRYAB/BAK1/EIF2S1/MYOG
4	GO:0003206	cardiac chamber morphogenesis	BP	0.0178	18	MSX2/SEMA3C/NRG1/TBX1/TGFB1/HIF1A/EDNRA/ACVR1/FHL2/TPM1/TNNT2/JAG1/TGFBR2/WNT11/TGFBR1/MYL2/NRP1/DSP
4	GO:0007266	Rho protein signal transduction	BP	0.0178	20	F2RL1/RHOD/CDH13/MET/ITGA3/ABL2/SYNPO2L/TNFAIP1/ADGRG1/RHOB/RTKN/ITGB1/ARHGDIA/PDPN/PLEKHG5/COL3A1/COL1A2/GNA12/CDC42EP2/NRP1
4	GO:0001836	release of cytochrome c from mitochondria	BP	0.017942	11	PLSCR3/BNIP3/PPIF/SFN/LMNA/BOK/PINK1/IFI6/MLLT11/PLAUR/BAK1
4	GO:0010718	positive regulation of epithelial to mesenchymal transition	BP	0.017942	11	TGFB1/ACVR1/LOXL2/JAG1/BCL9L/PDPN/COL1A1/TGFBR2/IL6/TGFBR1/SERPINB3
4	GO:0016049	cell growth	BP	0.0180828	48	RTN4/KRT17/CDA/INHBA/DCUN1D5/GJA1/NDEL1/SEMA3C/NGF/FLRT3/SPOCK1/TNC/DCUN1D3/TGFB1/L1CAM/DVL1/SFN/HBEGF/CTTN/EDNRA/BCAR1/BDKRB1/EI24/YAP1/MAP2/ROS1/CAMK2D/ITGB1/HYAL1/MFSD2A/NPR2/SEMA6B/SEMA3A/LPAR3/TGFBR2/WNT11/OSGIN1/EXTL3/TGFBR1/PRICKLE1/DIP2B/CRYAB/MYL2/CYP27B1/NRP1/MAP2K4/SPAG9/VCL
4	GO:0001501	skeletal system development	BP	0.0183461	51	PTHLH/MSX2/DLX1/DLX2/WNT7A/SNAI2/CD44/MDFI/TGFBI/CYP26B1/GJA1/HMGA2/MMP13/SBDS/PLS3/GPR68/TBX1/TLL1/TGFB1/SULF2/PCSK5/SERPINH1/HIF1A/MTHFD1L/MMP2/EDNRA/EXT2/FST/LOXL2/HSD17B1/PDGFC/COL5A2/VDR/BMPR1B/ANXA2/TSKU/HYAL1/COL1A1/NPR2/MBOAT2/TGFBR2/WNT11/BGN/GLI2/COL3A1/COL1A2/TGFBR1/COL6A1/FBN2/ADAMTS4/BMP1
4	GO:0006898	receptor-mediated endocytosis	BP	0.0187593	29	CAV1/SERPINE1/CAV2/CLTCL1/STON2/RAB31/PDLIM7/RALB/MICALL1/CXCR1/CTTN/EFNB2/MTMR2/APLN/CTSL/CD36/ARC/DPP4/ANXA2P2/ANXA2/ITGB1/CAP1/TPCN2/DKK1/USH1G/CLTB/SDC1/NEDD4/PLA2R1
4	GO:0030282	bone mineralization	BP	0.0190089	18	PTHLH/GJA1/MMP13/SBDS/KLF10/HIF1A/ACVR1/VDR/SLC24A3/BMPR1B/SGMS2/WNT11/COL1A2/PRICKLE1/ANO6/COL6A1/FBN2/CYP27B1
4	GO:0061844	antimicrobial humoral immune response mediated by antimicrobial peptide	BP	0.0204943	11	KLK5/KLK7/CXCL14/KRT6A/RNASE7/S100A7/NOD2/PGLYRP4/S100A12/H2BC4/CXCL5
4	GO:0055007	cardiac muscle cell differentiation	BP	0.0204943	17	PLEC/NRG1/TGFB1/EFNB2/ACVR1/FHL2/LMNA/ITGB1/ACTC1/TBX18/NEB/DKK1/CSRP3/PRICKLE1/MYL2/MAP2K4/MYO18B
4	GO:0022404	molting cycle process	BP	0.0207232	15	MSX2/KRT17/INHBA/HOXC13/CDH3/DLX3/FST/FERMT1/PDGFA/TMEM79/DKK1/APCDD1/GLI2/GAL/COL6A1
4	GO:0022405	hair cycle process	BP	0.0207232	15	MSX2/KRT17/INHBA/HOXC13/CDH3/DLX3/FST/FERMT1/PDGFA/TMEM79/DKK1/APCDD1/GLI2/GAL/COL6A1
4	GO:0001649	osteoblast differentiation	BP	0.0209996	27	PTHLH/MSX2/CDK6/AREG/SNAI2/VEGFC/GJA1/GDPD2/RRAS2/TNC/NOCT/ACVR1/CRIM1/FHL2/ZHX3/BMPR1B/YAP1/GLI1/JAG1/TNFAIP6/COL1A1/WNT11/GLI2/TPM4/IL6/COL6A1/FBN2
4	GO:0007009	plasma membrane organization	BP	0.0218946	20	CAV1/FOLR3/DMKN/EHD2/CAV2/S100A10/PLEC/PLSCR3/MYOF/MICALL1/SYT7/BAIAP2L2/COL5A1/ANXA2/DEGS1/MYH9/CSRP3/ANO6/COL6A1/CHMP1A
4	GO:0141091	transforming growth factor beta receptor superfamily signaling pathway	BP	0.0220081	36	MSX2/FSTL3/DLX1/INHBA/HTRA1/CAV2/PXN/FURIN/CDH3/DLX3/DKK3/TGFB1/PMEPA1/ITGA3/INHBB/FST/ACVR1/CRIM1/THBS1/FERMT1/FAM83G/BMPR1B/LTBP1/BCL9L/TNFAIP6/HSPA5/DKK1/ITGB5/TGFBR2/SNX6/COL3A1/COL1A2/TGFBR1/FBN2/ZFYVE9/ZYX
4	GO:0044409	symbiont entry into host	BP	0.0229462	21	CAV1/SLC3A2/KRT6A/CAV2/ITGA5/PVR/FURIN/EFNB2/CTSL/DPP4/ANPEP/XPR1/ITGB1/TPCN2/EFNB3/ITGB5/KPNA3/SLC52A2/LGALS1/SERPINB3/NRP1
4	GO:0048864	stem cell development	BP	0.0237316	14	WNT7A/SNAI2/SEMA3C/NRG1/TBX1/HIF1A/EDNRA/ACVR1/CORO1C/JAG1/SEMA6B/SEMA3A/EFNB1/NRP1
4	GO:0003208	cardiac ventricle morphogenesis	BP	0.0240151	12	SEMA3C/NRG1/TGFB1/HIF1A/EDNRA/TPM1/TNNT2/JAG1/TGFBR2/TGFBR1/MYL2/DSP
4	GO:0048644	muscle organ morphogenesis	BP	0.0240395	13	NRG1/TBX1/TGFB1/EDNRA/TPM1/ANKRD1/TNNT2/ACTC1/COL3A1/TGFBR1/MYL2/ADARB1/DSP
4	GO:0031669	cellular response to nutrient levels	BP	0.024768	28	SLC7A5/INHBA/SNAI2/UPP1/MN1/TNC/SESN3/SLC38A2/KLF10/YWHAZ/PPARD/RALB/PLIN3/INHBB/VDR/XPR1/YWHAG/MAP1LC3B2/COL1A1/SLC2A1/HSPA5/MFSD2A/PRKAB2/AKR1C3/MAP1LC3B/HSPA8/EIF2S1/CYP27B1
4	GO:0090497	mesenchymal cell migration	BP	0.0256684	11	SEMA3C/TBX1/HIF1A/TPBG/EDNRA/ACVR1/CORO1C/SEMA6B/SEMA3A/EFNB1/NRP1
4	GO:0003334	keratinocyte development	BP	0.0256684	5	CDSN/PLEC/SFN/ABCA12/PALLD
4	GO:0042693	muscle cell fate commitment	BP	0.0256684	5	TBX1/ACVR1/TBX18/MYL2/MYOG
4	GO:0051917	regulation of fibrinolysis	BP	0.0256684	5	SERPINE1/FAP/PLAU/THBS1/PLAUR
4	GO:0070141	response to UV-A	BP	0.0256684	5	MMP1/MMP3/MME/MMP2/CCND1
4	GO:0075509	endocytosis involved in viral entry into host cell	BP	0.0256684	5	CAV1/CAV2/CTSL/DPP4/TPCN2
4	GO:0051797	regulation of hair follicle development	BP	0.0258479	6	MSX2/KRT17/CDH3/FST/FERMT1/GAL
4	GO:0031638	zymogen activation	BP	0.027153	10	SERPINE1/S100A10/FURIN/PLAU/THBS1/PERP/CTSL/ANXA2/PLAUR/BAK1
4	GO:0010927	cellular component assembly involved in morphogenesis	BP	0.0272929	18	MYOM3/PHLDB2/FLNC/PLEC/SYNPO2L/MTMR2/TNNT1/TPM1/ANKRD1/TNNT2/ITGB1/ACTC1/NEB/MYPN/PHLDB1/CSRP3/MYL2/FLII
4	GO:0003401	axis elongation	BP	0.0272929	7	AREG/TNC/PTK7/NKD1/YAP1/WNT11/PRICKLE1
4	GO:0060384	innervation	BP	0.0272929	7	SULF2/SLITRK6/EDNRA/NPR2/SEMA3A/NRP1/ADARB1
4	GO:0098901	regulation of cardiac muscle cell action potential	BP	0.0272929	7	CAV1/SLC4A3/CALM1/JUP/CAMK2D/TBX18/DSP
4	GO:0150146	cell junction disassembly	BP	0.0272929	7	MAP4K4/SNAI2/ITGB1/DKK1/TGFBR1/PRICKLE1/DUSP3
4	GO:0046718	symbiont entry into host cell	BP	0.0280155	20	CAV1/SLC3A2/CAV2/ITGA5/PVR/FURIN/EFNB2/CTSL/DPP4/ANPEP/XPR1/ITGB1/TPCN2/EFNB3/ITGB5/KPNA3/SLC52A2/LGALS1/SERPINB3/NRP1
4	GO:0048771	tissue remodeling	BP	0.028916	21	CAV1/GJA1/SEMA3C/IL18/CSPG4/TGFB1/SYT7/HIF1A/MMP2/EDNRA/UBASH3B/VDR/TMBIM1/IL1A/JAG1/NPR2/NCDN/IL6/COL6A1/BAK1/PRKCA
4	GO:0051897	positive regulation of phosphatidylinositol 3-kinase/protein kinase B signal transduction	BP	0.028916	21	F2RL1/RTN4/IRS1/IL18/PPARD/TGFB1/HBEGF/TPBG/PDGFB/THBS1/FAM110C/PDGFA/MEIS3/PINK1/ITGB1/AKR1C3/NEDD4/EXTL3/TGFBR1/MTDH/AKR1C2
4	GO:0051496	positive regulation of stress fiber assembly	BP	0.0305373	10	PXN/S100A10/FHOD1/SYNPO2L/TPM1/RAPGEF3/WNT11/TGFBR1/NRP1/PFN2
4	GO:0048762	mesenchymal cell differentiation	BP	0.0314284	28	MSX2/RTN4/SNAI2/PHLDB2/HMGA2/SEMA3C/NRG1/TBX1/TGFB1/HIF1A/EDNRA/ACVR1/LOXL2/CORO1C/JAG1/BCL9L/PDPN/COL1A1/SEMA6B/SEMA3A/TGFBR2/WNT11/EFNB1/PHLDB1/IL6/TGFBR1/SERPINB3/NRP1
4	GO:0014032	neural crest cell development	BP	0.0314901	13	SNAI2/SEMA3C/NRG1/TBX1/HIF1A/EDNRA/ACVR1/CORO1C/JAG1/SEMA6B/SEMA3A/EFNB1/NRP1
4	GO:0031668	cellular response to extracellular stimulus	BP	0.0314901	30	SLC7A5/INHBA/SNAI2/UPP1/FOSL1/MN1/PLEC/TNC/SESN3/SLC38A2/KLF10/YWHAZ/PPARD/RALB/PLIN3/INHBB/VDR/XPR1/YWHAG/MAP1LC3B2/COL1A1/SLC2A1/HSPA5/MFSD2A/PRKAB2/AKR1C3/MAP1LC3B/HSPA8/EIF2S1/CYP27B1
4	GO:0050807	regulation of synapse organization	BP	0.0314901	27	KLK8/AMIGO2/WNT7A/PRNP/FLRT3/SLC7A11/FLRT2/YWHAZ/DVL1/SLITRK6/TPBG/THBS2/CDK5R1/GPR158/PTPRD/RHOB/EPHB3/SHANK2/CDH8/ARC/ITGB1/NEFL/SRPX2/DKK1/EFNB3/NGEF/NEDD4
4	GO:0031639	plasminogen activation	BP	0.0323165	6	SERPINE1/S100A10/PLAU/THBS1/ANXA2/PLAUR
4	GO:0097205	renal filtration	BP	0.033089	7	F2RL1/KIRREL1/SULF2/ITGA3/EDNRA/PDGFB/TMEM63C
4	GO:0051402	neuron apoptotic process	BP	0.0339187	31	PCDHGC3/DLX1/PCDHGC5/PRNP/NGF/CLCF1/CASP14/BNIP3/ZPR1/HIF1A/MMP2/CDK5R1/NSMF/CASP4/PTPRZ1/SIAH1/SRPK2/BOK/PINK1/CRLF1/NQO1/NEFL/CCND1/DKK1/NPR2/BACE1/SNX6/COL6A1/NRP1/ADARB1/MAP2K4
4	GO:0007156	homophilic cell adhesion via plasma membrane adhesion molecules	BP	0.0339187	20	PCDHGC3/PCDHGC5/DSC1/AMIGO2/DSG1/CDH13/PVR/CDH3/L1CAM/PTK7/CDH16/CDH15/CDH8/CDHR1/ITGB1/PALLD/MYPN/DSG3/PCDH7/PCDHGB2
4	GO:0030213	hyaluronan biosynthetic process	BP	0.0339187	5	TGFB1/HAS1/PDGFB/HAS3/HYAL1
4	GO:0033275	actin-myosin filament sliding	BP	0.0339187	5	TPM1/TNNT2/ACTC1/MYH2/MYL1
4	GO:0043536	positive regulation of blood vessel endothelial cell migration	BP	0.0339187	10	VEGFC/PLK2/TGFB1/FGFBP1/HIF1A/PDGFB/THBS1/SRPX2/NRP1/PRKCA
4	GO:0010632	regulation of epithelial cell migration	BP	0.0351354	26	RTN4/MAP4K4/WNT7A/VEGFC/CARD10/MET/PLK2/TGFB1/FGFBP1/HBEGF/ITGA3/HIF1A/BCAR1/PDGFB/THBS1/JUP/RHOB/CORO1C/HYAL1/SRPX2/TGFBR2/EPPK1/NRP1/PFN2/ANXA3/PRKCA
4	GO:0016486	peptide hormone processing	BP	0.035658	8	PCSK1/FURIN/PCSK5/BCHE/CTSL/ENPEP/DPP4/SCG5
4	GO:1903510	mucopolysaccharide metabolic process	BP	0.0358297	14	CD44/CHPF/B3GNT4/TGFB1/EDNRA/EXT2/HAS1/CHPF2/PDGFB/HAS3/HYAL1/TNFAIP6/CHST2/DSE
4	GO:0042742	defense response to bacterium	BP	0.0363971	27	F2RL1/KLK5/KLK7/SHC1/GSDMA/SERPINE1/KRT6A/WFDC12/DEFB103A/SPON2/IL18/RNASE10/GSDMC/TREM1/RNASE7/IL22RA1/PI3/CASP4/TNFRSF1A/NOD2/CD36/PGLYRP4/S100A12/IL6/GPR15LG/H2BC4/ANXA3
4	GO:0001952	regulation of cell-matrix adhesion	BP	0.0364011	17	MAP4K4/CDK6/SERPINE1/PHLDB2/S100A10/CDH13/PLAU/AJAP1/THBS1/FERMT1/JUP/CORO1C/CD36/JAG1/DUSP3/NRP1/VCL
4	GO:0055006	cardiac cell development	BP	0.0375796	13	INHBA/PLEC/FHL2/LMNA/JAG1/ACTC1/TBX18/NEB/CSRP3/PRICKLE1/MYL2/MAP2K4/MYO18B
4	GO:0050803	regulation of synapse structure or activity	BP	0.0382947	27	KLK8/AMIGO2/WNT7A/PRNP/FLRT3/SLC7A11/FLRT2/YWHAZ/DVL1/SLITRK6/TPBG/THBS2/CDK5R1/GPR158/PTPRD/RHOB/EPHB3/SHANK2/CDH8/ARC/ITGB1/NEFL/SRPX2/DKK1/EFNB3/NGEF/NEDD4
4	GO:0071260	cellular response to mechanical stimulus	BP	0.0387964	12	PIEZO1/PLEC/BNIP3/SLC38A2/LTBR/TNFRSF1A/ANKRD1/COL1A1/SLC2A1/WNT11/BAK1/MAP2K4
4	GO:0003333	amino acid transmembrane transport	BP	0.0389171	14	SLC7A5/SLC3A2/SLC7A8/SLC7A11/SLC38A5/SLC38A2/SLC6A11/SFXN3/SLC38A4/LRRC8E/SLC38A7/SLC16A2/ITGB1/SLC6A15
4	GO:0045682	regulation of epidermis development	BP	0.0389171	11	MSX2/ZBED2/KLF7/SFN/SGPP1/VDR/ABCA12/TMEM79/EXTL3/SULT2B1/CYP27B1
4	GO:0010595	positive regulation of endothelial cell migration	BP	0.0392955	15	WNT7A/VEGFC/MET/PLK2/TGFB1/FGFBP1/HIF1A/BCAR1/PDGFB/THBS1/RHOB/SRPX2/NRP1/ANXA3/PRKCA
4	GO:0007043	cell-cell junction assembly	BP	0.0392955	19	CAV1/FSCN1/SNAI2/DSG1/GJA1/GJB6/CDH13/GJB2/CDH3/PKP3/CDH15/JUP/CDH8/TLN2/MYO1C/WNT11/ACTB/VCL/PRKCA
4	GO:1905039	carboxylic acid transmembrane transport	BP	0.0392955	19	SLC7A5/SLC3A2/SLC7A8/SLC7A11/SLC38A5/SLC16A1/SLC38A2/SLC6A11/SFXN3/SLC38A4/LRRC8E/SLC38A7/THBS1/SLC16A2/CD36/ITGB1/SLC2A1/SLC13A5/SLC6A15
4	GO:0051155	positive regulation of striated muscle cell differentiation	BP	0.0409363	8	CYP26B1/PIEZO1/NRG1/TBX1/TGFB1/EFNB2/RBM24/MYOG
4	GO:0032102	negative regulation of response to external stimulus	BP	0.0411106	39	SERPINE1/PHLDB2/NT5E/SEMA3C/FURIN/PLK2/YWHAZ/KRT1/IL22RA1/FAP/PPARD/PLAU/TGFB1/DVL1/AJAP1/PDGFB/UBASH3B/TNFRSF1A/THBS1/NOD2/SIRPA/PDGFA/IER3/DPP4/ANXA2/ARG1/TNFAIP6/NLRX1/PROC/SEMA6B/METRNL/BACE1/SEMA3A/EPPK1/AHR/EXTL3/PLAUR/DUSP3/NRP1
4	GO:0071560	cellular response to transforming growth factor beta stimulus	BP	0.0419508	29	CAV1/DLX1/WNT7A/HTRA1/CAV2/PXN/FURIN/CDH3/DKK3/TGFB1/PMEPA1/ITGA3/ACVR1/THBS1/FERMT1/LTBP1/ANKRD1/BCL9L/COL1A1/HSPA5/ITGB5/TGFBR2/SNX6/COL3A1/COL1A2/TGFBR1/FBN2/ZFYVE9/ZYX
4	GO:1903825	organic acid transmembrane transport	BP	0.0419708	19	SLC7A5/SLC3A2/SLC7A8/SLC7A11/SLC38A5/SLC16A1/SLC38A2/SLC6A11/SFXN3/SLC38A4/LRRC8E/SLC38A7/THBS1/SLC16A2/CD36/ITGB1/SLC2A1/SLC13A5/SLC6A15
4	GO:0045445	myoblast differentiation	BP	0.0419827	15	PLEC/NRG1/IL18/PPARD/TGFB1/SOX15/RBM24/ITGB1/JAG1/BCL9L/SDC1/LGALS1/ACTB/PRICKLE1/MYOG
4	GO:2001234	negative regulation of apoptotic signaling pathway	BP	0.0419827	26	SNAI2/CD44/SERPINE1/ITGA6/PPIF/CTTN/HIF1A/CSF2/ACVR1/BDKRB2/THBS1/LMNA/BOK/TMBIM1/CSNK2A2/MEIS3/IER3/YAP1/PINK1/IL1A/IFI6/TGFBR1/PLAUR/ITPRIP/BAK1/NRP1
4	GO:0042531	positive regulation of tyrosine phosphorylation of STAT protein	BP	0.0419827	10	IL31RA/IL24/CLCF1/IL18/PTK6/CSF2/TNFRSF1A/CRLF1/ARL2BP/IL6
4	GO:0030728	ovulation	BP	0.0432123	5	INHBA/EREG/MMP2/INHBB/NRIP1
4	GO:0070885	negative regulation of calcineurin-NFAT signaling cascade	BP	0.0432123	5	HOMER3/PRNP/FHL2/HOMER2/RCAN1
4	GO:0106057	negative regulation of calcineurin-mediated signaling	BP	0.0432123	5	HOMER3/PRNP/FHL2/HOMER2/RCAN1
4	GO:0045667	regulation of osteoblast differentiation	BP	0.0440157	17	MSX2/CDK6/AREG/SNAI2/VEGFC/GDPD2/NOCT/ACVR1/CRIM1/ZHX3/BMPR1B/YAP1/GLI1/JAG1/TNFAIP6/IL6/FBN2
4	GO:0050808	synapse organization	BP	0.0440157	45	ACTN1/KLK8/PCDHGC3/PCDHGC5/AMIGO2/WNT7A/PRNP/FLRT3/SLC7A11/APBB2/TNC/ZNF365/FLRT2/YWHAZ/L1CAM/DVL1/SLITRK6/CTTN/ITGA3/TPBG/PTK7/CAP2/PPFIBP1/MTMR2/THBS2/CDK5R1/GPR158/PTPRD/RHOB/EPHB3/SHANK2/CDH8/ARC/DNER/ITGB1/NEFL/SRPX2/DKK1/EFNB3/NGEF/ELFN1/NEDD4/ACTB/NRP1/PFN2
4	GO:0045766	positive regulation of angiogenesis	BP	0.0446343	20	SERPINE1/VEGFC/ITGA5/HMGA2/HIF1A/F3/THBS1/JUP/RHOB/IL1A/HK2/ITGB1/HYAL1/RAPGEF3/TGFBR2/PKM/MTDH/NRP1/ANXA3/PRKCA
4	GO:1901186	positive regulation of ERBB signaling pathway	BP	0.0446343	7	RTN4/TGFB1/RALB/PTK6/FAM83B/AFAP1L2/PLAUR
4	GO:1903055	positive regulation of extracellular matrix organization	BP	0.0446343	7	FSCN1/PHLDB2/TGFB1/PDPN/PHLDB1/IL6/TGFBR1
4	GO:0015718	monocarboxylic acid transport	BP	0.046962	19	SLC27A4/SLC16A1/SLC6A11/PPARD/SLCO1B3/SLC10A6/FABP5/FABP4/BDKRB2/THBS1/SLC16A2/CD36/IL1A/SLC22A3/ABCC3/SLC2A1/MFSD2A/RBP1/PLA2R1
4	GO:0038128	ERBB2 signaling pathway	BP	0.0472026	6	AREG/EREG/NRG1/TGFA/HBEGF/PTK6
4	GO:0007178	transmembrane receptor protein serine/threonine kinase signaling pathway	BP	0.0472984	36	MSX2/FSTL3/DLX1/INHBA/HTRA1/CAV2/PXN/FURIN/CDH3/DLX3/DKK3/TGFB1/PMEPA1/ITGA3/INHBB/FST/ACVR1/CRIM1/THBS1/FERMT1/FAM83G/BMPR1B/LTBP1/BCL9L/TNFAIP6/HSPA5/DKK1/ITGB5/TGFBR2/SNX6/COL3A1/COL1A2/TGFBR1/FBN2/ZFYVE9/ZYX

## Sheet: cluster_5
cluster	go_id	description	ontology	p_adjust	gene_count	genes
5	GO:0009615	response to virus	BP	1.05322e-08	43	MST1R/MUL1/UNC13D/IRF7/BST2/IFI44/AIM2/DDX60L/ISG15/OASL/TRIM34/IFIH1/IFITM3/DUS2/TRIM22/GBP1/CXCL10/PML/IFI6/TRIM21/IFIT3/IFI27/TRIM5/ITGB6/CFL1/DDX60/ATG7/CASP1/CCL5/RSAD2/OAS2/IFIT1/NMI/MOV10/OAS1/ENO1/IFI44L/SHFL/MLKL/GSDME/GBP3/MX2/ZBP1
5	GO:0051607	defense response to virus	BP	6.41653e-08	35	MUL1/UNC13D/IRF7/BST2/AIM2/DDX60L/ISG15/OASL/TRIM34/IFIH1/IFITM3/DUS2/TRIM22/GBP1/CXCL10/PML/IFI6/TRIM21/IFIT3/IFI27/TRIM5/DDX60/ATG7/CASP1/RSAD2/OAS2/IFIT1/MOV10/OAS1/IFI44L/SHFL/MLKL/GBP3/MX2/ZBP1
5	GO:0019885	antigen processing and presentation of endogenous peptide antigen via MHC class I	BP	1.43682e-06	10	RAET1E/HLA-B/HLA-F/B2M/HLA-E/TAP2/HLA-C/HLA-H/TAP1/HLA-A
5	GO:0002428	antigen processing and presentation of peptide antigen via MHC class Ib	BP	1.43682e-06	9	RAET1E/HLA-B/HLA-F/B2M/HLA-E/TAP2/HLA-C/HLA-H/HLA-A
5	GO:0002483	antigen processing and presentation of endogenous peptide antigen	BP	2.63084e-06	10	RAET1E/HLA-B/HLA-F/B2M/HLA-E/TAP2/HLA-C/HLA-H/TAP1/HLA-A
5	GO:0045071	negative regulation of viral genome replication	BP	1.10762e-05	13	BST2/ISG15/OASL/IFIH1/IFITM3/TNIP1/CCL5/RSAD2/OAS2/IFIT1/SLPI/OAS1/SHFL
5	GO:0002476	antigen processing and presentation of endogenous peptide antigen via MHC class Ib	BP	1.10762e-05	8	RAET1E/HLA-B/HLA-F/HLA-E/TAP2/HLA-C/HLA-H/HLA-A
5	GO:0002484	antigen processing and presentation of endogenous peptide antigen via MHC class I via ER pathway	BP	1.10762e-05	8	RAET1E/HLA-B/HLA-F/HLA-E/TAP2/HLA-C/HLA-H/HLA-A
5	GO:0048525	negative regulation of viral process	BP	1.54933e-05	16	BST2/ISG15/OASL/IFIH1/IFITM3/TNIP1/TRIM21/TRIM5/CCL5/RSAD2/OAS2/IFIT1/SLPI/LY6E/OAS1/SHFL
5	GO:0019883	antigen processing and presentation of endogenous antigen	BP	2.25683e-05	10	RAET1E/HLA-B/HLA-F/B2M/HLA-E/TAP2/HLA-C/HLA-H/TAP1/HLA-A
5	GO:0002475	antigen processing and presentation via MHC class Ib	BP	2.25683e-05	9	RAET1E/HLA-B/HLA-F/B2M/HLA-E/TAP2/HLA-C/HLA-H/HLA-A
5	GO:0008544	epidermis development	BP	3.36648e-05	34	VDR/EREG/POU3F1/COL17A1/AQP3/KRT14/CDH3/CASP14/SFN/CST6/CYP27B1/CDKN1A/KLK5/IL1A/WNT10A/CRABP2/FLNB/GJB5/IL18/KRT16/FABP5/CYSRT1/S100A7/KDF1/SGPP1/BNC1/TMEM79/GSDME/CYP26B1/CALML5/DLX3/KRT79/ELOVL1/EPHA2
5	GO:0019221	cytokine-mediated signaling pathway	BP	3.89634e-05	40	IL4R/MST1R/MUL1/EREG/RPS6KA4/IRF7/CASP4/IL20RB/IL12RB2/AIM2/ISG15/SP100/OASL/CAV1/IL1A/IFIH1/IFITM3/CXCL11/ACKR2/ECM1/CXCL10/RHEX/IFI27/IL18/IRAK2/CASP1/CCL5/IL22RA1/OAS2/ILK/OAS1/IL17RC/CYLD/IL17RE/STAT5A/FAS/F3/ZBP1/WBP1L/TOLLIP
5	GO:0030216	keratinocyte differentiation	BP	5.40738e-05	21	VDR/EREG/POU3F1/AQP3/KRT14/CDH3/CASP14/SFN/CYP27B1/CDKN1A/KLK5/IL1A/FLNB/KRT16/S100A7/KDF1/SGPP1/TMEM79/CYP26B1/KRT79/EPHA2
5	GO:0070269	pyroptosis	BP	5.80169e-05	10	CASP4/AIM2/GBP1/TRIM21/IFI27/CASP1/GSDME/GBP3/GSDMC/ZBP1
5	GO:0002474	antigen processing and presentation of peptide antigen via MHC class I	BP	7.29749e-05	10	RAET1E/HLA-B/HLA-F/B2M/HLA-E/TAP2/HLA-C/HLA-H/TAP1/HLA-A
5	GO:0002486	antigen processing and presentation of endogenous peptide antigen via MHC class I via ER pathway, TAP-independent	BP	7.58185e-05	7	RAET1E/HLA-B/HLA-F/HLA-E/HLA-C/HLA-H/HLA-A
5	GO:0042742	defense response to bacterium	BP	8.41811e-05	25	OPTN/CASP4/S100A9/S100A8/ISG15/GRN/KLK5/HLA-E/RNASE7/GBP1/IL18/HLA-A/CASP1/IL22RA1/OAS2/S100A14/SLPI/GNLY/WFDC5/ANXA3/OAS1/NOS2/GBP3/GSDMC/EPHA2
5	GO:0043588	skin development	BP	0.000108654	29	VDR/EREG/POU3F1/ITGA3/AQP3/KRT14/GJB3/CDH3/CASP14/SFN/CYP27B1/CDKN1A/KLK5/IL1A/WNT10A/FLNB/IL18/KRT16/ITGB6/CYSRT1/S100A7/KDF1/SGPP1/TMEM79/CYP26B1/DLX3/KRT79/ELOVL1/EPHA2
5	GO:0045088	regulation of innate immune response	BP	0.000156949	35	GPATCH3/ADAM8/MUL1/EREG/IRF7/RAET1E/HLA-B/S100A9/HLA-F/AIM2/S100A8/ISG15/GRN/OASL/CPTP/CAV1/ESR1/HLA-E/IFIH1/RFTN1/TNIP1/TRIM21/TRIM5/IRAK2/HLA-A/DDX60/CASP1/CCL5/RSAD2/S100A14/NMI/OAS1/CYLD/SLC15A3/ZBP1
5	GO:0002831	regulation of response to biotic stimulus	BP	0.00017652	39	GPATCH3/ADAM8/MUL1/EREG/OPTN/IRF7/RAET1E/HLA-B/S100A9/HLA-F/AIM2/S100A8/ISG15/GRN/OASL/CPTP/CAV1/ESR1/KLK5/HLA-E/IFIH1/TRIM22/RFTN1/TNIP1/TRIM21/TRIM5/IRAK2/HLA-A/DDX60/CASP1/CCL5/RSAD2/S100A14/NMI/OAS1/GSDME/CYLD/SLC15A3/ZBP1
5	GO:0002833	positive regulation of response to biotic stimulus	BP	0.000192969	32	GPATCH3/ADAM8/EREG/IRF7/RAET1E/S100A9/HLA-F/AIM2/S100A8/GRN/OASL/CPTP/CAV1/ESR1/KLK5/HLA-E/IFIH1/RFTN1/TNIP1/TRIM5/IRAK2/DDX60/CASP1/CCL5/RSAD2/S100A14/NMI/OAS1/GSDME/CYLD/SLC15A3/ZBP1
5	GO:1903900	regulation of viral life cycle	BP	0.000196142	18	BST2/ISG15/OASL/TRIM34/IFIH1/IFITM3/TRIM22/TNIP1/TRIM21/TRIM5/CCL5/RSAD2/OAS2/IFIT1/SLPI/LY6E/OAS1/SHFL
5	GO:0009913	epidermal cell differentiation	BP	0.000532258	23	VDR/EREG/POU3F1/AQP3/KRT14/CDH3/CASP14/SFN/CYP27B1/CDKN1A/KLK5/IL1A/FLNB/KRT16/S100A7/KDF1/SGPP1/TMEM79/GSDME/CYP26B1/DLX3/KRT79/EPHA2
5	GO:0002456	T cell mediated immunity	BP	0.000637291	16	RAET1E/IL20RB/HLA-B/HLA-F/B2M/HLA-E/TAP2/HLA-C/HLA-H/RFTN1/BTN3A3/IL18/HLA-A/RSAD2/ICAM1/MYO1G
5	GO:0045069	regulation of viral genome replication	BP	0.000787927	13	BST2/ISG15/OASL/IFIH1/IFITM3/TNIP1/CCL5/RSAD2/OAS2/IFIT1/SLPI/OAS1/SHFL
5	GO:0001916	positive regulation of T cell mediated cytotoxicity	BP	0.000932932	9	RAET1E/HLA-B/HLA-F/B2M/HLA-E/TAP2/HLA-C/HLA-H/HLA-A
5	GO:0034340	response to type I interferon	BP	0.000986678	12	MUL1/IRF7/ISG15/SP100/IFIH1/IFITM3/IFI27/OAS2/IFIT1/OAS1/SHFL/ZBP1
5	GO:0045089	positive regulation of innate immune response	BP	0.000986678	29	GPATCH3/ADAM8/EREG/IRF7/RAET1E/S100A9/HLA-F/AIM2/S100A8/OASL/CPTP/CAV1/ESR1/HLA-E/IFIH1/RFTN1/TNIP1/TRIM5/IRAK2/DDX60/CASP1/CCL5/RSAD2/S100A14/NMI/OAS1/CYLD/SLC15A3/ZBP1
5	GO:0001906	cell killing	BP	0.00105515	20	UNC13D/RAET1E/HLA-B/HLA-F/PLEKHM2/B2M/CD59/HLA-E/TAP2/HLA-C/RNASE7/HLA-H/GBP1/IL18/HLA-A/GNLY/ICAM1/HMGN2/NOS2/GBP3
5	GO:0050792	regulation of viral process	BP	0.00117644	18	BST2/ISG15/OASL/TRIM34/IFIH1/IFITM3/TRIM22/TNIP1/TRIM21/TRIM5/CCL5/RSAD2/OAS2/IFIT1/SLPI/LY6E/OAS1/SHFL
5	GO:0052547	regulation of peptidase activity	BP	0.00121698	25	MUL1/ANXA8/PINK1/RPS6KA1/BAK1/SFN/XDH/S100A9/AIM2/S100A8/GRN/VSIR/CAV1/PRELID1/ECM1/CST3/PSMB9/IFI6/CAST/CASP1/PSMB8/KHDC1L/SERPINB7/FAS/F3
5	GO:0031349	positive regulation of defense response	BP	0.00131144	35	CD47/GPATCH3/ADAM8/EREG/OPTN/IRF7/RAET1E/CASP4/S100A9/HLA-F/AIM2/S100A8/GRN/OASL/CPTP/CAV1/ESR1/KLK5/HLA-E/IFIH1/RFTN1/TNIP1/IL18/TRIM5/IRAK2/DDX60/CASP1/CCL5/RSAD2/S100A14/NMI/OAS1/CYLD/SLC15A3/ZBP1
5	GO:0061436	establishment of skin barrier	BP	0.0016625	8	SFN/IL18/KRT16/CYSRT1/KDF1/TMEM79/CYP26B1/ELOVL1
5	GO:0002711	positive regulation of T cell mediated immunity	BP	0.00186687	11	RAET1E/HLA-B/HLA-F/B2M/HLA-E/TAP2/HLA-C/HLA-H/IL18/HLA-A/RSAD2
5	GO:0071357	cellular response to type I interferon	BP	0.00186687	11	MUL1/IRF7/ISG15/SP100/IFIH1/IFITM3/IFI27/OAS2/IFIT1/OAS1/ZBP1
5	GO:0019730	antimicrobial humoral response	BP	0.00294837	12	S100A9/KLK5/HLA-E/CXCL11/RNASE7/CXCL10/HLA-A/SLPI/GNLY/WFDC5/S100A7/HMGN2
5	GO:0001914	regulation of T cell mediated cytotoxicity	BP	0.00470873	9	RAET1E/HLA-B/HLA-F/B2M/HLA-E/TAP2/HLA-C/HLA-H/HLA-A
5	GO:0060444	branching involved in mammary gland duct morphogenesis	BP	0.00657336	6	VDR/WNT4/AREG/ESR1/PML/EPHA2
5	GO:0034341	response to type II interferon	BP	0.00720635	15	CD47/VAMP3/CDC42/BST2/CYP27B1/SP100/IFITM3/FLNB/GBP1/TRIM21/CASP1/CCL5/NOS2/SHFL/GBP3
5	GO:0060337	type I interferon-mediated signaling pathway	BP	0.00807322	10	MUL1/IRF7/ISG15/SP100/IFIH1/IFITM3/IFI27/OAS2/OAS1/ZBP1
5	GO:0002221	pattern recognition receptor signaling pathway	BP	0.00879322	21	GPATCH3/IRF7/S100A9/AIM2/S100A8/OASL/CPTP/CAV1/ESR1/IFIH1/RFTN1/TNIP1/IRAK2/DDX60/CASP1/RSAD2/S100A14/NMI/OAS1/CYLD/SLC15A3
5	GO:0001912	positive regulation of leukocyte mediated cytotoxicity	BP	0.00879322	10	RAET1E/HLA-B/HLA-F/B2M/HLA-E/TAP2/HLA-C/HLA-H/HLA-A/NOS2
5	GO:0002709	regulation of T cell mediated immunity	BP	0.00880171	12	RAET1E/IL20RB/HLA-B/HLA-F/B2M/HLA-E/TAP2/HLA-C/HLA-H/IL18/HLA-A/RSAD2
5	GO:0043616	keratinocyte proliferation	BP	0.00881378	9	SDR16C5/VDR/EREG/CDH3/SFN/AREG/CDKN1A/PPARD/KDF1
5	GO:0002218	activation of innate immune response	BP	0.00883012	23	GPATCH3/IRF7/S100A9/AIM2/S100A8/OASL/CPTP/CAV1/ESR1/IFIH1/RFTN1/TNIP1/TRIM5/IRAK2/DDX60/CASP1/RSAD2/S100A14/NMI/OAS1/CYLD/SLC15A3/ZBP1
5	GO:0019079	viral genome replication	BP	0.00968968	14	BST2/ISG15/OASL/IFIH1/IFITM3/TNIP1/IFI27/CCL5/RSAD2/OAS2/IFIT1/SLPI/OAS1/SHFL
5	GO:0002764	immune response-regulating signaling pathway	BP	0.0113243	33	CD47/GPATCH3/VAV3/IRF7/IL20RB/S100A9/AIM2/S100A8/PRKCQ/OASL/CPTP/CAV1/ESR1/PIK3CD/IFIH1/GBP1/RFTN1/TNIP1/BTN3A3/BLNK/IRAK2/HLA-A/DDX60/CASP1/RSAD2/PLD2/S100A14/NMI/MYO1G/OAS1/CYLD/SLC15A3/FCMR
5	GO:0048002	antigen processing and presentation of peptide antigen	BP	0.0113243	10	RAET1E/HLA-B/HLA-F/B2M/HLA-E/TAP2/HLA-C/HLA-H/TAP1/HLA-A
5	GO:0001913	T cell mediated cytotoxicity	BP	0.0121539	9	RAET1E/HLA-B/HLA-F/B2M/HLA-E/TAP2/HLA-C/HLA-H/HLA-A
5	GO:0006959	humoral immune response	BP	0.0121539	17	S100A9/CD59/KLK5/HLA-E/CXCL11/RNASE7/CXCL10/PSMB10/BLNK/HLA-A/CFB/SLPI/GNLY/WFDC5/S100A7/HMGN2/FCMR
5	GO:0019058	viral life cycle	BP	0.0122759	24	BST2/ISG15/OASL/TRIM34/CAV1/IFIH1/IFITM3/TRIM22/TNIP1/TRIM21/IFI27/TRIM5/ITGB6/CCL5/RSAD2/OAS2/IFIT1/SLPI/LY6E/ICAM1/OAS1/SHFL/RAB1B/EPHA2
5	GO:0032233	positive regulation of actin filament bundle assembly	BP	0.0130778	9	CD47/RAPGEF3/SDC4/CDC42/WNT4/PXN/FHOD1/ARHGEF10L/SYNPO
5	GO:0052548	regulation of endopeptidase activity	BP	0.0130778	21	MUL1/ANXA8/RPS6KA1/BAK1/SFN/XDH/S100A9/AIM2/S100A8/VSIR/PRELID1/CST3/PSMB9/IFI6/CAST/CASP1/PSMB8/KHDC1L/SERPINB7/FAS/F3
5	GO:0019882	antigen processing and presentation	BP	0.0130778	13	RAET1E/HLA-B/HLA-F/B2M/HLA-E/TAP2/HLA-C/HLA-H/RFTN1/TAP1/HLA-A/PSMB8/ICAM1
5	GO:0031343	positive regulation of cell killing	BP	0.0139797	10	RAET1E/HLA-B/HLA-F/B2M/HLA-E/TAP2/HLA-C/HLA-H/HLA-A/NOS2
5	GO:0072678	T cell migration	BP	0.0139797	10	ADAM8/PIK3CD/CXCL11/ECM1/CXCL10/CCL5/ICAM1/S100A7/MYO1G/XG
5	GO:0002757	immune response-activating signaling pathway	BP	0.0159995	31	CD47/GPATCH3/VAV3/IRF7/S100A9/AIM2/S100A8/OASL/CPTP/CAV1/ESR1/PIK3CD/IFIH1/GBP1/RFTN1/TNIP1/BTN3A3/BLNK/IRAK2/HLA-A/DDX60/CASP1/RSAD2/PLD2/S100A14/NMI/MYO1G/OAS1/CYLD/SLC15A3/FCMR
5	GO:0002758	innate immune response-activating signaling pathway	BP	0.0168655	21	GPATCH3/IRF7/S100A9/AIM2/S100A8/OASL/CPTP/CAV1/ESR1/IFIH1/RFTN1/TNIP1/IRAK2/DDX60/CASP1/RSAD2/S100A14/NMI/OAS1/CYLD/SLC15A3
5	GO:0001909	leukocyte mediated cytotoxicity	BP	0.0173452	14	UNC13D/RAET1E/HLA-B/HLA-F/PLEKHM2/B2M/HLA-E/TAP2/HLA-C/HLA-H/IL18/HLA-A/ICAM1/NOS2
5	GO:0072676	lymphocyte migration	BP	0.0178963	13	ADTRP/ADAM8/PIK3CD/CXCL11/SAA1/ECM1/CXCL10/STK10/CCL5/ICAM1/S100A7/MYO1G/XG
5	GO:0030003	intracellular monoatomic cation homeostasis	BP	0.0178963	32	VDR/MT2A/SLC31A2/ATP13A5/BAK1/HEPHL1/S100A9/ATP6V0D1/ATP6V1D/S100A8/PLCH2/SLC9A1/MCUB/B2M/BDKRB1/GRN/CAV1/PLCB3/IL1A/CA2/CXCL11/MT1E/CXCL10/PML/CNGB1/RAB38/STEAP4/CCL5/ATOX1/SCNN1D/RAP1GDS1/JPH2
5	GO:0031341	regulation of cell killing	BP	0.0180245	12	RAET1E/HLA-B/HLA-F/B2M/CD59/HLA-E/TAP2/HLA-C/HLA-H/HLA-A/ICAM1/NOS2
5	GO:0051496	positive regulation of stress fiber assembly	BP	0.0202664	8	CD47/RAPGEF3/SDC4/CDC42/WNT4/PXN/FHOD1/ARHGEF10L
5	GO:0060603	mammary gland duct morphogenesis	BP	0.0222367	6	VDR/WNT4/AREG/ESR1/PML/EPHA2
5	GO:0009620	response to fungus	BP	0.0222811	8	BAK1/S100A9/S100A8/RNASE7/COTL1/GNLY/IL17RC/ZBP1
5	GO:0006873	intracellular monoatomic ion homeostasis	BP	0.0222811	32	VDR/MT2A/SLC31A2/ATP13A5/BAK1/HEPHL1/S100A9/ATP6V0D1/ATP6V1D/S100A8/PLCH2/SLC9A1/MCUB/B2M/BDKRB1/GRN/CAV1/PLCB3/IL1A/CA2/CXCL11/MT1E/CXCL10/PML/CNGB1/RAB38/STEAP4/CCL5/ATOX1/SCNN1D/RAP1GDS1/JPH2
5	GO:0001910	regulation of leukocyte mediated cytotoxicity	BP	0.0240046	11	RAET1E/HLA-B/HLA-F/B2M/HLA-E/TAP2/HLA-C/HLA-H/HLA-A/ICAM1/NOS2
5	GO:0032091	negative regulation of protein binding	BP	0.0245874	9	CTNNBIP1/ADRB2/PEX14/B2M/CDKN1A/IFIT1/ACTB/SLPI/DNAJB2
5	GO:0071674	mononuclear cell migration	BP	0.0246221	17	CD47/ADTRP/ADAM8/CDC42/PIK3CD/CXCL11/SAA1/ECM1/CXCL10/STK10/CCL5/S100A14/ICAM1/S100A7/MYO1G/NBL1/XG
5	GO:0060443	mammary gland morphogenesis	BP	0.0246221	7	VDR/WNT4/AREG/CAV1/ESR1/PML/EPHA2
5	GO:2000116	regulation of cysteine-type endopeptidase activity	BP	0.0276415	16	MUL1/RPS6KA1/BAK1/SFN/XDH/S100A9/AIM2/S100A8/CST3/PSMB9/IFI6/CAST/CASP1/KHDC1L/FAS/F3
5	GO:0015718	monocarboxylic acid transport	BP	0.0276415	14	SLC43A3/BDKRB2/PLA2G2F/SLC6A11/IL1A/PPARD/SLC22A3/ACSL5/CRABP2/PTGES/FABP5/SLC16A2/NOS2/SLC10A6
5	GO:0050832	defense response to fungus	BP	0.0276415	7	S100A9/S100A8/RNASE7/COTL1/GNLY/IL17RC/ZBP1
5	GO:0045824	negative regulation of innate immune response	BP	0.0281216	10	MUL1/HLA-B/HLA-F/ISG15/GRN/HLA-E/TRIM21/HLA-A/NMI/OAS1
5	GO:0097530	granulocyte migration	BP	0.0287119	14	VAV3/ADAM8/S100A9/S100A8/PIK3CD/IL1A/CXCL11/SAA1/CXCL10/CCL5/S100A14/S100A7/IL17RC/XG
5	GO:0098771	inorganic ion homeostasis	BP	0.0296119	31	VDR/MT2A/SLC31A2/ATP13A5/BAK1/HEPHL1/S100A9/ATP6V0D1/S100A8/PLCH2/SLC9A1/CYP27B1/MCUB/B2M/BDKRB1/CAV1/PLCB3/IL1A/SLC12A4/CXCL11/MT1E/CXCL10/PML/CNGB1/STEAP4/CCL5/ATOX1/SCNN1D/S100A14/RAP1GDS1/JPH2
5	GO:0050900	leukocyte migration	BP	0.0306655	26	CD47/MMP28/VAV3/ADTRP/ADAM8/ITGA3/CDC42/S100A9/S100A8/BDKRB1/VEGFC/PIK3CD/IL1A/CXCL11/SAA1/ECM1/CXCL10/STK10/CCL5/S100A14/ICAM1/S100A7/MYO1G/NBL1/IL17RC/XG
5	GO:0036295	cellular response to increased oxygen levels	BP	0.0308608	4	ATP6V0D1/CAV1/ATG7/FAS
5	GO:0061844	antimicrobial humoral immune response mediated by antimicrobial peptide	BP	0.0315604	8	S100A9/KLK5/CXCL11/RNASE7/CXCL10/GNLY/S100A7/HMGN2
5	GO:0035456	response to interferon-beta	BP	0.0319073	6	BST2/AIM2/IFITM3/XAF1/OAS1/SHFL
5	GO:0031424	keratinization	BP	0.0324217	9	CDH3/CASP14/SFN/KLK5/IL1A/KRT16/TMEM79/CYP26B1/KRT79
5	GO:0030501	positive regulation of bone mineralization	BP	0.0332577	7	VDR/ADRB2/WNT4/ISG15/TENT5A/TFAP2A/BMP2
5	GO:0097529	myeloid leukocyte migration	BP	0.036548	18	CD47/MMP28/VAV3/ADAM8/S100A9/S100A8/VEGFC/PIK3CD/IL1A/CXCL11/SAA1/CXCL10/CCL5/S100A14/S100A7/NBL1/IL17RC/XG
5	GO:0002449	lymphocyte mediated immunity	BP	0.0369874	21	IL4R/UNC13D/IRF7/RAET1E/IL20RB/HLA-B/HLA-F/PLEKHM2/B2M/HLA-E/TAP2/HLA-C/HLA-H/RFTN1/BTN3A3/IL18/HLA-A/RSAD2/ICAM1/MYO1G/FCMR
5	GO:0140888	interferon-mediated signaling pathway	BP	0.0395786	10	MUL1/IRF7/ISG15/SP100/IFIH1/IFITM3/IFI27/OAS2/OAS1/ZBP1
5	GO:0051100	negative regulation of binding	BP	0.0413733	11	MDFI/CTNNBIP1/ADRB2/PEX14/B2M/SP100/CDKN1A/IFIT1/ACTB/SLPI/DNAJB2
5	GO:0002824	positive regulation of adaptive immune response based on somatic recombination of immune receptors built from immunoglobulin superfamily domains	BP	0.0441787	12	RAET1E/HLA-B/HLA-F/PRKCQ/B2M/HLA-E/TAP2/HLA-C/HLA-H/IL18/HLA-A/RSAD2

## Sheet: cluster_6
cluster	go_id	description	ontology	p_adjust	gene_count	genes
6	GO:0002683	negative regulation of immune system process	BP	2.98981e-06	35	RIN3/PLK2/PDCD1LG2/MMP28/ASCL2/CD274/SERPING1/CEBPB/C1QC/DUSP10/MAFB/PLA2G2F/TMEM176B/LST1/HAVCR2/HCK/PTGER4/GBP1/CD86/ACP5/PTPRJ/FYN/TMEM176A/SLAMF8/TYROBP/SPI1/FN1/VSIG4/MNDA/NCKAP1L/FURIN/LILRB4/LAPTM5/TWIST1/PLCL2
6	GO:0051249	regulation of lymphocyte activation	BP	3.75668e-05	33	SIRPA/RAC2/PDCD1LG2/ASCL2/CD274/CEBPB/SH3KBP1/DUSP10/TOX/FCGR3A/PLA2G2F/PRLR/AIF1/CD276/LST1/HAVCR2/SIRPB1/CD86/MMP14/FYN/SLAMF8/TYROBP/SPI1/VSIG4/NFAM1/MALT1/MNDA/NCKAP1L/LILRB4/LAPTM5/TCF7/GPR183/EFNB2
6	GO:0050900	leukocyte migration	BP	3.75668e-05	28	MPP1/SIRPA/RAC2/RIN3/MMP28/ASCL2/CSF1/CXCL10/ASB2/RET/CSF1R/C3AR1/CXCL11/AIF1/HCK/PTGER4/CXCL9/MMP14/FYN/THBS4/ROR2/CMKLR1/SLAMF8/B4GALT1/FCER1G/NCKAP1L/SELPLG/GPR183
6	GO:0097529	myeloid leukocyte migration	BP	3.75668e-05	21	MPP1/SIRPA/RAC2/RIN3/MMP28/CSF1/CXCL10/CSF1R/C3AR1/CXCL11/AIF1/PTGER4/CXCL9/MMP14/THBS4/ROR2/CMKLR1/SLAMF8/B4GALT1/FCER1G/NCKAP1L
6	GO:0032943	mononuclear cell proliferation	BP	0.000124035	23	RAC2/PDCD1LG2/CSF1/CD274/CEBPB/LIPA/FCGR3A/PLA2G2F/PRLR/AIF1/CD276/LST1/HAVCR2/CD86/FYN/TYROBP/VSIG4/MALT1/MNDA/NCKAP1L/LILRB4/GPR183/PLCL2
6	GO:0002429	immune response-activating cell surface receptor signaling pathway	BP	0.000146973	23	RFTN1/LIPA/CD14/FCMR/C3AR1/CD276/HCK/GBP1/PTPRJ/FYN/CMKLR1/TYROBP/KLHL6/FCER1G/NFAM1/MALT1/MNDA/NCKAP1L/LILRB4/LAPTM5/FPR3/FYB1/PLCL2
6	GO:0002768	immune response-regulating cell surface receptor signaling pathway	BP	0.000146973	24	RFTN1/LIPA/FCGR3A/CD14/FCMR/C3AR1/CD276/HCK/GBP1/PTPRJ/FYN/CMKLR1/TYROBP/KLHL6/FCER1G/NFAM1/MALT1/MNDA/NCKAP1L/LILRB4/LAPTM5/FPR3/FYB1/PLCL2
6	GO:0070661	leukocyte proliferation	BP	0.000146973	24	RAC2/PDCD1LG2/CSF1/CD274/CEBPB/LIPA/CSF1R/FCGR3A/PLA2G2F/PRLR/AIF1/CD276/LST1/HAVCR2/CD86/FYN/TYROBP/VSIG4/MALT1/MNDA/NCKAP1L/LILRB4/GPR183/PLCL2
6	GO:0046651	lymphocyte proliferation	BP	0.00019069	22	RAC2/PDCD1LG2/CD274/CEBPB/LIPA/FCGR3A/PLA2G2F/PRLR/AIF1/CD276/LST1/HAVCR2/CD86/FYN/TYROBP/VSIG4/MALT1/MNDA/NCKAP1L/LILRB4/GPR183/PLCL2
6	GO:1903131	mononuclear cell differentiation	BP	0.000248042	29	ASCL2/CSF1/CTSL/RUNX2/CEBPB/DUSP10/LIPA/TOX/MAFB/CSF1R/TMEM176B/PTGER4/CD86/MMP14/PTPRJ/TMEM176A/KLF6/SLAMF8/SPI1/FCER1G/NFAM1/MALT1/NCKAP1L/LILRB4/TCF7/IRF8/GPR183/PLCL2/RORA
6	GO:0002250	adaptive immune response	BP	0.00034281	28	RFTN1/BACH2/PDCD1LG2/ASCL2/CTSL/CD274/SERPING1/C1QA/C1QB/C1QC/DUSP10/FCGR3A/FCMR/HAVCR2/LAIR1/CD86/FYN/IL21R/C1S/KLHL6/FCER1G/MALT1/IL18BP/SLAMF7/NCKAP1L/LILRB4/GPR183/RORA
6	GO:0007159	leukocyte cell-cell adhesion	BP	0.00034281	26	SIRPA/RAC2/SLC39A8/PDCD1LG2/ASCL2/CD274/CEBPB/DUSP10/OLR1/PLA2G2F/AIF1/CD276/HAVCR2/SIRPB1/CD86/FYN/ETS1/VSIG4/MALT1/NCKAP1L/SELPLG/LILRB4/LAPTM5/FERMT3/EFNB2/ITGA5
6	GO:0032944	regulation of mononuclear cell proliferation	BP	0.00034281	19	RAC2/PDCD1LG2/CSF1/CD274/CEBPB/FCGR3A/PLA2G2F/PRLR/AIF1/CD276/LST1/HAVCR2/CD86/TYROBP/VSIG4/MNDA/NCKAP1L/LILRB4/GPR183
6	GO:0070663	regulation of leukocyte proliferation	BP	0.00034281	20	RAC2/PDCD1LG2/CSF1/CD274/CEBPB/CSF1R/FCGR3A/PLA2G2F/PRLR/AIF1/CD276/LST1/HAVCR2/CD86/TYROBP/VSIG4/MNDA/NCKAP1L/LILRB4/GPR183
6	GO:0030198	extracellular matrix organization	BP	0.000538058	22	SLC39A8/MMP28/ADAMTS15/SULF2/BMP2/TLL1/SMOC1/FLRT2/ADAMTS7/RECK/TGFBI/COL22A1/FAP/CST3/MMP14/B4GALT1/COL16A1/COL5A1/COL5A2/DNAJB6/FURIN/OLFML2B
6	GO:0043062	extracellular structure organization	BP	0.000538058	22	SLC39A8/MMP28/ADAMTS15/SULF2/BMP2/TLL1/SMOC1/FLRT2/ADAMTS7/RECK/TGFBI/COL22A1/FAP/CST3/MMP14/B4GALT1/COL16A1/COL5A1/COL5A2/DNAJB6/FURIN/OLFML2B
6	GO:0045229	external encapsulating structure organization	BP	0.000538058	22	SLC39A8/MMP28/ADAMTS15/SULF2/BMP2/TLL1/SMOC1/FLRT2/ADAMTS7/RECK/TGFBI/COL22A1/FAP/CST3/MMP14/B4GALT1/COL16A1/COL5A1/COL5A2/DNAJB6/FURIN/OLFML2B
6	GO:0002688	regulation of leukocyte chemotaxis	BP	0.000619887	13	MPP1/RAC2/RIN3/MMP28/CSF1/CXCL10/CSF1R/C3AR1/AIF1/THBS4/CMKLR1/SLAMF8/NCKAP1L
6	GO:0032945	negative regulation of mononuclear cell proliferation	BP	0.000630701	11	PDCD1LG2/CD274/CEBPB/PLA2G2F/LST1/HAVCR2/CD86/TYROBP/VSIG4/MNDA/LILRB4
6	GO:0050672	negative regulation of lymphocyte proliferation	BP	0.000630701	11	PDCD1LG2/CD274/CEBPB/PLA2G2F/LST1/HAVCR2/CD86/TYROBP/VSIG4/MNDA/LILRB4
6	GO:0051251	positive regulation of lymphocyte activation	BP	0.000630701	22	SIRPA/PDCD1LG2/CD274/SH3KBP1/DUSP10/TOX/FCGR3A/PRLR/AIF1/CD276/HAVCR2/SIRPB1/CD86/MMP14/FYN/TYROBP/SPI1/MALT1/NCKAP1L/LILRB4/GPR183/EFNB2
6	GO:0050851	antigen receptor-mediated signaling pathway	BP	0.00070222	16	RFTN1/LIPA/FCMR/CD276/GBP1/PTPRJ/FYN/KLHL6/NFAM1/MALT1/MNDA/NCKAP1L/LILRB4/LAPTM5/FYB1/PLCL2
6	GO:0050670	regulation of lymphocyte proliferation	BP	0.00070222	18	RAC2/PDCD1LG2/CD274/CEBPB/FCGR3A/PLA2G2F/PRLR/AIF1/CD276/LST1/HAVCR2/CD86/TYROBP/VSIG4/MNDA/NCKAP1L/LILRB4/GPR183
6	GO:1905517	macrophage migration	BP	0.000879054	9	MMP28/CSF1/CSF1R/C3AR1/MMP14/ROR2/CMKLR1/SLAMF8/B4GALT1
6	GO:0097530	granulocyte migration	BP	0.000913093	14	MPP1/RAC2/CSF1/CXCL10/CSF1R/C3AR1/CXCL11/PTGER4/CXCL9/THBS4/CMKLR1/SLAMF8/FCER1G/NCKAP1L
6	GO:0050920	regulation of chemotaxis	BP	0.00110361	17	MPP1/RAC2/RIN3/MMP28/CSF1/CXCL10/CSF1R/C3AR1/AIF1/THBS4/SEMA6D/CMKLR1/SLAMF8/NCKAP1L/GPR183/EFNB2/SEMA7A
6	GO:0022407	regulation of cell-cell adhesion	BP	0.0011353	27	SIRPA/ADAM19/PDCD1LG2/ASCL2/CD274/BMP2/CEBPB/DUSP10/PLA2G2F/AIF1/CD276/HAVCR2/EPHB3/SIRPB1/CD86/FYN/ETS1/SPI1/CITED2/TENM3/VSIG4/MALT1/NCKAP1L/LILRB4/LAPTM5/FERMT3/EFNB2
6	GO:0070664	negative regulation of leukocyte proliferation	BP	0.0011353	11	PDCD1LG2/CD274/CEBPB/PLA2G2F/LST1/HAVCR2/CD86/TYROBP/VSIG4/MNDA/LILRB4
6	GO:0007015	actin filament organization	BP	0.00128007	26	CFL2/BIN1/ARRB1/MARCKS/RAC2/TMOD2/EVL/ARPIN/CALD1/MSRB2/KANK4/SH3KBP1/SNX9/TPM1/XIRP1/AIF1/HCK/PTGER4/TESK1/RHOU/IQGAP2/ZYX/NCKAP1L/CYFIP2/FHOD1/ARHGAP18
6	GO:0030100	regulation of endocytosis	BP	0.00153811	19	BIN1/SIRPA/ARRB1/RIN3/DAB2/SNX9/DYSF/CD14/EPHA3/HCK/SIRPB1/PTPRJ/APOC2/SMPD1/RUFY1/FCER1G/SYNE1/NCKAP1L/EFNB2
6	GO:0008360	regulation of cell shape	BP	0.00160448	13	SH3KBP1/TPM1/CSF1R/LST1/HCK/FYN/RHOU/FMNL1/FN1/FBLIM1/FGD2/ARHGAP18/HEXB
6	GO:0002696	positive regulation of leukocyte activation	BP	0.00160448	22	SIRPA/PDCD1LG2/CD274/SH3KBP1/DUSP10/TOX/FCGR3A/PRLR/AIF1/CD276/HAVCR2/SIRPB1/CD86/MMP14/FYN/TYROBP/SPI1/MALT1/NCKAP1L/LILRB4/GPR183/EFNB2
6	GO:0002764	immune response-regulating signaling pathway	BP	0.00160448	27	RFTN1/CD274/LIPA/FCGR3A/CD14/FCMR/C3AR1/CD276/HAVCR2/HCK/GBP1/PTPRJ/FYN/CMKLR1/TYROBP/ESR1/KLHL6/FCER1G/NFAM1/MALT1/MNDA/NCKAP1L/LILRB4/LAPTM5/FPR3/FYB1/PLCL2
6	GO:0002757	immune response-activating signaling pathway	BP	0.00160448	26	RFTN1/CD274/LIPA/CD14/FCMR/C3AR1/CD276/HAVCR2/HCK/GBP1/PTPRJ/FYN/CMKLR1/TYROBP/ESR1/KLHL6/FCER1G/NFAM1/MALT1/MNDA/NCKAP1L/LILRB4/LAPTM5/FPR3/FYB1/PLCL2
6	GO:0030595	leukocyte chemotaxis	BP	0.00160448	17	MPP1/RAC2/RIN3/MMP28/CSF1/CXCL10/CSF1R/C3AR1/CXCL11/AIF1/CXCL9/THBS4/CMKLR1/SLAMF8/FCER1G/NCKAP1L/GPR183
6	GO:0002460	adaptive immune response based on somatic recombination of immune receptors built from immunoglobulin superfamily domains	BP	0.00160448	20	RFTN1/BACH2/ASCL2/CD274/SERPING1/C1QA/C1QB/C1QC/FCGR3A/FCMR/HAVCR2/IL21R/C1S/KLHL6/FCER1G/MALT1/IL18BP/NCKAP1L/LILRB4/RORA
6	GO:0006935	chemotaxis	BP	0.00160448	25	MPP1/RAC2/RIN3/MMP28/CSF1/FLRT3/CXCL10/FLRT2/CSF1R/C3AR1/CXCL11/AIF1/CXCL9/PTPRJ/THBS4/SEMA6D/CMKLR1/SLAMF8/TYMP/FCER1G/NCKAP1L/GPR183/FPR3/EFNB2/SEMA7A
6	GO:0071622	regulation of granulocyte chemotaxis	BP	0.00160448	8	MPP1/RAC2/CSF1/CSF1R/C3AR1/THBS4/CMKLR1/NCKAP1L
6	GO:0050854	regulation of antigen receptor-mediated signaling pathway	BP	0.00160448	9	LIPA/FCMR/GBP1/PTPRJ/NFAM1/MALT1/LILRB4/LAPTM5/PLCL2
6	GO:0042330	taxis	BP	0.00160448	25	MPP1/RAC2/RIN3/MMP28/CSF1/FLRT3/CXCL10/FLRT2/CSF1R/C3AR1/CXCL11/AIF1/CXCL9/PTPRJ/THBS4/SEMA6D/CMKLR1/SLAMF8/TYMP/FCER1G/NCKAP1L/GPR183/FPR3/EFNB2/SEMA7A
6	GO:0030098	lymphocyte differentiation	BP	0.00199667	24	ASCL2/CTSL/RUNX2/DUSP10/LIPA/TOX/MAFB/PTGER4/CD86/MMP14/PTPRJ/KLF6/SLAMF8/SPI1/FCER1G/NFAM1/MALT1/NCKAP1L/LILRB4/TCF7/IRF8/GPR183/PLCL2/RORA
6	GO:0033622	integrin activation	BP	0.00199667	6	PTGER4/COL16A1/FN1/TLN1/FBLIM1/FERMT3
6	GO:0071621	granulocyte chemotaxis	BP	0.0020027	12	MPP1/RAC2/CSF1/CXCL10/CSF1R/C3AR1/CXCL11/CXCL9/THBS4/CMKLR1/FCER1G/NCKAP1L
6	GO:1902105	regulation of leukocyte differentiation	BP	0.00224978	20	ASCL2/CSF1/CEBPB/C1QC/DUSP10/TOX/MAFB/TMEM176B/CD86/MMP14/TMEM176A/ROR2/SLAMF8/TYROBP/SPI1/NFAM1/MALT1/NCKAP1L/LILRB4/TCF7
6	GO:0045785	positive regulation of cell adhesion	BP	0.00224978	26	SIRPA/ADAM19/PDCD1LG2/CSF1/CD274/DUSP10/DAB2/RET/TPM1/AIF1/CD276/HAVCR2/SIRPB1/TESK1/CD86/PTPRJ/FYN/ETS1/COL16A1/CITED2/FN1/MALT1/NCKAP1L/LILRB4/EFNB2/ITGA5
6	GO:0050867	positive regulation of cell activation	BP	0.00224978	22	SIRPA/PDCD1LG2/CD274/SH3KBP1/DUSP10/TOX/FCGR3A/PRLR/AIF1/CD276/HAVCR2/SIRPB1/CD86/MMP14/FYN/TYROBP/SPI1/MALT1/NCKAP1L/LILRB4/GPR183/EFNB2
6	GO:0010758	regulation of macrophage chemotaxis	BP	0.00224978	6	MMP28/CSF1/CSF1R/C3AR1/CMKLR1/SLAMF8
6	GO:0030574	collagen catabolic process	BP	0.00246118	7	MMP28/CTSL/FAP/CST3/MMP14/CTSB/FURIN
6	GO:0050863	regulation of T cell activation	BP	0.00289094	22	SIRPA/RAC2/PDCD1LG2/ASCL2/CD274/CEBPB/DUSP10/TOX/PLA2G2F/AIF1/CD276/HAVCR2/SIRPB1/CD86/FYN/VSIG4/MALT1/NCKAP1L/LILRB4/LAPTM5/TCF7/EFNB2
6	GO:0032496	response to lipopolysaccharide	BP	0.00305617	20	THBD/SIRPA/VIM/PDCD1LG2/CXCL10/CD274/CEBPB/DUSP10/CD14/CXCL11/GJB6/HAVCR2/HCK/PTGER4/CXCL9/CD86/ACP5/MALT1/IL18BP/IRF8
6	GO:1905521	regulation of macrophage migration	BP	0.00320542	7	MMP28/CSF1/CSF1R/C3AR1/MMP14/CMKLR1/SLAMF8
6	GO:0070665	positive regulation of leukocyte proliferation	BP	0.00320542	13	RAC2/PDCD1LG2/CSF1/CD274/CSF1R/FCGR3A/PRLR/AIF1/CD276/HAVCR2/CD86/NCKAP1L/GPR183
6	GO:0032963	collagen metabolic process	BP	0.00323388	10	VIM/MMP28/CTSL/FAP/CST3/MMP14/CTSB/COL5A1/LARP6/FURIN
6	GO:0002685	regulation of leukocyte migration	BP	0.00324828	16	MPP1/RAC2/RIN3/MMP28/ASCL2/CSF1/CXCL10/CSF1R/C3AR1/AIF1/PTGER4/MMP14/THBS4/CMKLR1/SLAMF8/NCKAP1L
6	GO:0051250	negative regulation of lymphocyte activation	BP	0.00324828	13	PDCD1LG2/ASCL2/CD274/CEBPB/PLA2G2F/LST1/HAVCR2/CD86/TYROBP/VSIG4/MNDA/LILRB4/LAPTM5
6	GO:0032102	negative regulation of response to external stimulus	BP	0.00332554	22	THBD/SIRPA/RIN3/PLK2/SLC39A8/MMP28/SERPING1/DUSP10/AIF1/HAVCR2/HCK/PTGER4/FAP/ACP5/FYN/SEMA6D/SLAMF8/VSIG4/FURIN/SEMA7A/AJAP1/RORA
6	GO:0002698	negative regulation of immune effector process	BP	0.00332554	11	ASCL2/SERPING1/DUSP10/HAVCR2/ACP5/SLAMF8/SPI1/VSIG4/NCKAP1L/LILRB4/TWIST1
6	GO:0050866	negative regulation of cell activation	BP	0.00345045	15	THBD/PDCD1LG2/ASCL2/CD274/CEBPB/PLA2G2F/LST1/HAVCR2/CD86/TYROBP/FN1/VSIG4/MNDA/LILRB4/LAPTM5
6	GO:0001818	negative regulation of cytokine production	BP	0.00363301	18	SIRPA/ARRB1/PDCD1LG2/CD274/HAVCR2/PTGER4/GBP1/ACP5/CMKLR1/TYROBP/SIGLEC1/FN1/VSIG4/NCKAP1L/FURIN/LILRB4/LAPTM5/TWIST1
6	GO:0002695	negative regulation of leukocyte activation	BP	0.00367364	14	PDCD1LG2/ASCL2/CD274/CEBPB/PLA2G2F/LST1/HAVCR2/CD86/TYROBP/FN1/VSIG4/MNDA/LILRB4/LAPTM5
6	GO:0006956	complement activation	BP	0.00426983	7	SERPING1/C1QA/C1QB/C1QC/C1S/VSIG4/CFH
6	GO:0060627	regulation of vesicle-mediated transport	BP	0.00441653	26	RIMS3/BIN1/SIRPA/ARRB1/RAC2/RIN3/DAB2/SNX9/DYSF/CD14/EPHA3/HCK/GAS1/SIRPB1/PTPRJ/GNAI2/APOC2/SMPD1/SPI1/RUFY1/FCER1G/SYNE1/NCKAP1L/PKDCC/SV2B/EFNB2
6	GO:0042098	T cell proliferation	BP	0.00441653	15	RAC2/PDCD1LG2/CD274/CEBPB/LIPA/PLA2G2F/AIF1/CD276/HAVCR2/CD86/FYN/VSIG4/MALT1/NCKAP1L/LILRB4
6	GO:0042113	B cell activation	BP	0.00441653	17	SH3KBP1/PRLR/CD86/MMP14/PTPRJ/KLF6/SLAMF8/TYROBP/SPI1/NFAM1/MALT1/MNDA/NCKAP1L/LAPTM5/IRF8/GPR183/PLCL2
6	GO:0002237	response to molecule of bacterial origin	BP	0.00450864	20	THBD/SIRPA/VIM/PDCD1LG2/CXCL10/CD274/CEBPB/DUSP10/CD14/CXCL11/GJB6/HAVCR2/HCK/PTGER4/CXCL9/CD86/ACP5/MALT1/IL18BP/IRF8
6	GO:0042117	monocyte activation	BP	0.00456286	4	CSF1/DYSF/FN1/LILRB4
6	GO:0030316	osteoclast differentiation	BP	0.00483441	10	CSF1/BMP2/CEBPB/MAFB/CSF1R/FAM20C/OSTM1/TYROBP/LILRB4/GPR183
6	GO:0046777	protein autophosphorylation	BP	0.00622788	14	TNIK/SIK1/CSF1R/FAM20C/PRLR/EPHB3/HCK/TESK1/DAPK1/PIM1/PINK1/PPP2R5B/PDGFC/MAP3K20
6	GO:0006898	receptor-mediated endocytosis	BP	0.00624311	16	ARRB1/RIN3/ADRB2/CTSL/DAB2/SNX9/CD14/FCMR/RAMP1/APOC2/SIGLEC1/MSR1/FCER1G/SYNE1/LILRB4/EFNB2
6	GO:0050864	regulation of B cell activation	BP	0.00689829	11	SH3KBP1/PRLR/MMP14/SLAMF8/TYROBP/SPI1/NFAM1/MNDA/NCKAP1L/LAPTM5/GPR183
6	GO:0001819	positive regulation of cytokine production	BP	0.00764962	24	RFTN1/CD274/SULF2/CEBPB/CSF1R/FCGR3A/CD14/C3AR1/AIF1/CD276/HAVCR2/PTGER4/CD86/PTPRJ/TYROBP/CYBB/FCER1G/NFAM1/MALT1/LAPTM5/IRF8/TWIST1/SEMA7A/RORA
6	GO:0032956	regulation of actin cytoskeleton organization	BP	0.00766044	19	CFL2/BIN1/FZD10/TMOD2/EVL/ARPIN/KANK4/SNX9/TPM1/CSF1R/EPHA3/HCK/PTGER4/TESK1/IQGAP2/NCKAP1L/CYFIP2/FHOD1/ARHGAP18
6	GO:0070169	positive regulation of biomineral tissue development	BP	0.00808521	7	ADRB2/BMP2/CEBPB/FAM20C/SLC8A1/AMTN/PKDCC
6	GO:0010975	regulation of neuron projection development	BP	0.00849291	23	VIM/ENC1/TNIK/DAB2/RET/TOX/ARSB/TANC2/EPHA3/EPHB3/KAT2B/CDH2/FYN/SEMA6D/ROR2/TENM3/FN1/PPP2R5B/NEFL/SYNE1/KIF13B/EFNB2/SEMA7A
6	GO:0030099	myeloid cell differentiation	BP	0.00895896	22	TSPAN2/RAC2/CSF1/MAF/BMP2/CEBPB/C1QC/LIPA/MAFB/CSF1R/FAM20C/OSTM1/ETS1/ROR2/TYROBP/SPI1/CITED2/NCKAP1L/LILRB4/IRF8/GPR183/FLI1
6	GO:0052547	regulation of peptidase activity	BP	0.00895896	17	SERPINB6/BIN1/TIMP3/CTSL/SERPING1/RECK/CST3/FAS/DAPK1/FYN/EGLN3/PINK1/MALT1/DNAJB6/FURIN/LAPTM5/CYFIP2
6	GO:0002573	myeloid leukocyte differentiation	BP	0.00895896	15	TSPAN2/CSF1/BMP2/CEBPB/C1QC/MAFB/CSF1R/FAM20C/OSTM1/ROR2/TYROBP/SPI1/CITED2/LILRB4/GPR183
6	GO:0043409	negative regulation of MAPK cascade	BP	0.00942302	12	FOXO1/SIRPA/BMP2/DUSP4/DUSP10/DAB2/GBP1/PTPRJ/SMPD1/PINK1/DACT1/LILRB4
6	GO:0042130	negative regulation of T cell proliferation	BP	0.00942302	8	PDCD1LG2/CD274/CEBPB/PLA2G2F/HAVCR2/CD86/VSIG4/LILRB4
6	GO:0001501	skeletal system development	BP	0.00942302	25	TBX15/EN1/NPR2/MAF/SULF2/RUNX2/BMP2/TLL1/ADAMTS7/LIPA/FAM20C/TGFBI/PTGER4/HOXC10/ACP5/MMP14/CMKLR1/TYROBP/CITED2/PDGFC/COL5A2/PKDCC/TWIST1/HAPLN3/HEXB
6	GO:1903037	regulation of leukocyte cell-cell adhesion	BP	0.00959382	20	SIRPA/PDCD1LG2/ASCL2/CD274/CEBPB/DUSP10/PLA2G2F/AIF1/CD276/HAVCR2/SIRPB1/CD86/FYN/ETS1/VSIG4/MALT1/NCKAP1L/LILRB4/LAPTM5/EFNB2
6	GO:0007229	integrin-mediated signaling pathway	BP	0.00959382	10	FUT8/HCK/COL16A1/FN1/TLN1/ZYX/FERMT3/SEMA7A/FYB1/ITGA5
6	GO:0045730	respiratory burst	BP	0.00959382	6	RAC2/DUSP10/LIPA/HCK/SLAMF8/CYBB
6	GO:0006959	humoral immune response	BP	0.00971522	13	CXCL10/SERPING1/C1QA/C1QB/C1QC/FCMR/CXCL11/CXCL9/C1S/RNASE6/VSIG4/CFH/GPR183
6	GO:0050777	negative regulation of immune response	BP	0.00971522	13	PLK2/ASCL2/SERPING1/DUSP10/HAVCR2/HCK/FYN/SLAMF8/SPI1/VSIG4/NCKAP1L/FURIN/LILRB4
6	GO:0002690	positive regulation of leukocyte chemotaxis	BP	0.00971522	9	RAC2/CSF1/CXCL10/CSF1R/C3AR1/AIF1/THBS4/CMKLR1/NCKAP1L
6	GO:0060348	bone development	BP	0.00971522	14	NPR2/SULF2/RUNX2/BMP2/ADAMTS7/LIPA/FAM20C/PTGER4/ACP5/MMP14/TYROBP/CITED2/PDGFC/TWIST1
6	GO:1905523	positive regulation of macrophage migration	BP	0.00971522	5	CSF1/CSF1R/C3AR1/MMP14/CMKLR1
6	GO:0035358	regulation of peroxisome proliferator activated receptor signaling pathway	BP	0.00971522	4	BMP2/FABP5/CITED2/TWIST1
6	GO:0048246	macrophage chemotaxis	BP	0.0101571	6	MMP28/CSF1/CSF1R/C3AR1/CMKLR1/SLAMF8
6	GO:0043367	CD4-positive, alpha-beta T cell differentiation	BP	0.0101571	9	ASCL2/CTSL/TOX/PTGER4/CD86/MALT1/NCKAP1L/GPR183/RORA
6	GO:0030183	B cell differentiation	BP	0.0111812	11	MMP14/PTPRJ/KLF6/SLAMF8/SPI1/NFAM1/MALT1/NCKAP1L/IRF8/GPR183/PLCL2
6	GO:0032703	negative regulation of interleukin-2 production	BP	0.0111812	5	HAVCR2/GBP1/VSIG4/LILRB4/LAPTM5
6	GO:0051146	striated muscle cell differentiation	BP	0.0111812	17	CFL2/CXCL10/ADAMTS15/TMOD2/ASB2/SIK1/BMP2/TPM1/CXCL9/MMP14/CDH2/SLC8A1/STAC3/SYNE1/AKAP6/ADAM12/EFNB2
6	GO:1903706	regulation of hemopoiesis	BP	0.0119673	21	ASCL2/CSF1/CEBPB/C1QC/DUSP10/TOX/MAFB/TMEM176B/CD86/MMP14/TMEM176A/ETS1/ROR2/SLAMF8/TYROBP/SPI1/NFAM1/MALT1/NCKAP1L/LILRB4/TCF7
6	GO:0032946	positive regulation of mononuclear cell proliferation	BP	0.0121859	11	PDCD1LG2/CSF1/CD274/FCGR3A/PRLR/AIF1/CD276/HAVCR2/CD86/NCKAP1L/GPR183
6	GO:0035710	CD4-positive, alpha-beta T cell activation	BP	0.0125826	10	ASCL2/CTSL/CD274/TOX/PTGER4/CD86/MALT1/NCKAP1L/GPR183/RORA
6	GO:0022604	regulation of cell morphogenesis	BP	0.0135802	15	ARPIN/SH3KBP1/TPM1/CSF1R/LST1/GRIP1/HCK/FYN/RHOU/FMNL1/FN1/FBLIM1/FGD2/ARHGAP18/HEXB
6	GO:0070371	ERK1 and ERK2 cascade	BP	0.0135802	17	SIRPA/ARRB1/GLIPR2/BMP2/DUSP4/DUSP10/DAB2/PDE8A/CSF1R/HAVCR2/PTGER4/GBP1/GNAI2/FN1/PDGFC/GPR183/SEMA7A
6	GO:0002455	humoral immune response mediated by circulating immunoglobulin	BP	0.0140022	6	SERPING1/C1QA/C1QB/C1QC/FCMR/C1S
6	GO:0050868	negative regulation of T cell activation	BP	0.0147152	10	PDCD1LG2/ASCL2/CD274/CEBPB/PLA2G2F/HAVCR2/CD86/VSIG4/LILRB4/LAPTM5
6	GO:0006958	complement activation, classical pathway	BP	0.0147152	5	SERPING1/C1QA/C1QB/C1QC/C1S
6	GO:0002679	respiratory burst involved in defense response	BP	0.0147152	4	DUSP10/LIPA/HCK/SLAMF8
6	GO:0070372	regulation of ERK1 and ERK2 cascade	BP	0.0147376	16	SIRPA/ARRB1/GLIPR2/BMP2/DUSP4/DUSP10/DAB2/PDE8A/CSF1R/HAVCR2/GBP1/GNAI2/FN1/PDGFC/GPR183/SEMA7A
6	GO:0060326	cell chemotaxis	BP	0.0147376	17	MPP1/RAC2/RIN3/MMP28/CSF1/CXCL10/CSF1R/C3AR1/CXCL11/AIF1/CXCL9/THBS4/CMKLR1/SLAMF8/FCER1G/NCKAP1L/GPR183
6	GO:0071706	tumor necrosis factor superfamily cytokine production	BP	0.0147376	12	SIRPA/CD274/FCGR3A/CD14/HAVCR2/CD86/ACP5/PTPRJ/TYROBP/CYBB/LILRB4/TWIST1
6	GO:1903555	regulation of tumor necrosis factor superfamily cytokine production	BP	0.0147376	12	SIRPA/CD274/FCGR3A/CD14/HAVCR2/CD86/ACP5/PTPRJ/TYROBP/CYBB/LILRB4/TWIST1
6	GO:0045807	positive regulation of endocytosis	BP	0.0147376	11	BIN1/SIRPA/ARRB1/DAB2/CD14/SIRPB1/PTPRJ/SMPD1/FCER1G/SYNE1/NCKAP1L
6	GO:1990266	neutrophil migration	BP	0.0147376	10	MPP1/RAC2/CXCL10/C3AR1/CXCL11/CXCL9/THBS4/SLAMF8/FCER1G/NCKAP1L
6	GO:0032623	interleukin-2 production	BP	0.0148547	7	HAVCR2/GBP1/CD86/VSIG4/MALT1/LILRB4/LAPTM5
6	GO:0032663	regulation of interleukin-2 production	BP	0.0148547	7	HAVCR2/GBP1/CD86/VSIG4/MALT1/LILRB4/LAPTM5
6	GO:0046632	alpha-beta T cell differentiation	BP	0.0153329	10	ASCL2/CTSL/TOX/PTGER4/CD86/MALT1/NCKAP1L/LILRB4/GPR183/RORA
6	GO:0050853	B cell receptor signaling pathway	BP	0.0161622	7	RFTN1/FCMR/KLHL6/NFAM1/MNDA/NCKAP1L/PLCL2
6	GO:0030593	neutrophil chemotaxis	BP	0.0164179	9	MPP1/RAC2/CXCL10/C3AR1/CXCL11/CXCL9/THBS4/FCER1G/NCKAP1L
6	GO:1903169	regulation of calcium ion transmembrane transport	BP	0.0165926	11	BIN1/CXCL10/CXCL11/PSEN2/CXCL9/JPH2/SLC8A1/FYN/STAC3/CASQ2/AKAP6
6	GO:0071674	mononuclear cell migration	BP	0.0168727	13	SIRPA/ASCL2/CSF1/CXCL10/ASB2/RET/CSF1R/C3AR1/CXCL11/AIF1/CMKLR1/SLAMF8/GPR183
6	GO:0050728	negative regulation of inflammatory response	BP	0.0172918	11	SIRPA/PLK2/SLC39A8/DUSP10/HCK/PTGER4/ACP5/FYN/SLAMF8/FURIN/RORA
6	GO:1902622	regulation of neutrophil migration	BP	0.0173853	6	MPP1/RAC2/C3AR1/THBS4/SLAMF8/NCKAP1L
6	GO:0030217	T cell differentiation	BP	0.0173878	17	ASCL2/CTSL/RUNX2/DUSP10/LIPA/TOX/MAFB/PTGER4/CD86/SPI1/FCER1G/MALT1/NCKAP1L/LILRB4/TCF7/GPR183/RORA
6	GO:0051258	protein polymerization	BP	0.0177179	16	BIN1/TMOD2/MAP4/EVL/MSRB2/KANK4/SNX9/PDE4DIP/AIF1/HCK/PINK1/NEFL/NCKAP1L/CASQ2/CYFIP2/ARHGAP18
6	GO:0002687	positive regulation of leukocyte migration	BP	0.0177179	11	RAC2/ASCL2/CSF1/CXCL10/CSF1R/C3AR1/AIF1/MMP14/THBS4/CMKLR1/NCKAP1L
6	GO:0009100	glycoprotein metabolic process	BP	0.0180377	19	FOXL1/FUT8/B3GLCT/SLC39A8/ST3GAL5/CTSL/SULF2/BMP2/ST3GAL2/ADAMTS7/CHST15/RAMP1/CST3/MGAT1/B4GALT1/GFPT2/CSGALNACT2/MAN1A1/HEXB
6	GO:0032970	regulation of actin filament-based process	BP	0.0184017	19	CFL2/BIN1/FZD10/TMOD2/EVL/ARPIN/KANK4/SNX9/TPM1/CSF1R/EPHA3/HCK/PTGER4/TESK1/IQGAP2/NCKAP1L/CYFIP2/FHOD1/ARHGAP18
6	GO:0050856	regulation of T cell receptor signaling pathway	BP	0.0184017	6	LIPA/GBP1/PTPRJ/MALT1/LILRB4/LAPTM5
6	GO:0042129	regulation of T cell proliferation	BP	0.0184017	12	RAC2/PDCD1LG2/CD274/CEBPB/PLA2G2F/AIF1/CD276/HAVCR2/CD86/VSIG4/NCKAP1L/LILRB4
6	GO:0002366	leukocyte activation involved in immune response	BP	0.0184017	16	RAC2/ASCL2/DYSF/FCGR3A/HAVCR2/PTGER4/CD86/TYROBP/SPI1/FCER1G/MALT1/NCKAP1L/IRF8/GPR183/PLCL2/RORA
6	GO:0007162	negative regulation of cell adhesion	BP	0.0189597	16	PDCD1LG2/ASCL2/CD274/BMP2/CEBPB/PLA2G2F/TGFBI/HAVCR2/GBP1/CD86/MMP14/SPI1/VSIG4/LILRB4/LAPTM5/AJAP1
6	GO:0010759	positive regulation of macrophage chemotaxis	BP	0.0189597	4	CSF1/CSF1R/C3AR1/CMKLR1
6	GO:1902074	response to salt	BP	0.0189597	4	NPR2/RUNX2/DAB2/NEFL
6	GO:0052548	regulation of endopeptidase activity	BP	0.0189597	15	SERPINB6/BIN1/TIMP3/SERPING1/RECK/CST3/FAS/DAPK1/FYN/EGLN3/MALT1/DNAJB6/FURIN/LAPTM5/CYFIP2
6	GO:0071222	cellular response to lipopolysaccharide	BP	0.0190352	13	SIRPA/VIM/PDCD1LG2/CXCL10/CD274/CD14/CXCL11/HAVCR2/HCK/CXCL9/CD86/MALT1/IRF8
6	GO:0031295	T cell costimulation	BP	0.0196915	6	PDCD1LG2/CD274/CD86/FYN/LILRB4/EFNB2
6	GO:0061515	myeloid cell development	BP	0.0196915	8	TSPAN2/RAC2/CEBPB/FAM20C/TYROBP/CITED2/NCKAP1L/FLI1
6	GO:0002286	T cell activation involved in immune response	BP	0.0199559	9	ASCL2/HAVCR2/PTGER4/CD86/FCER1G/MALT1/NCKAP1L/GPR183/RORA
6	GO:0002263	cell activation involved in immune response	BP	0.0200823	16	RAC2/ASCL2/DYSF/FCGR3A/HAVCR2/PTGER4/CD86/TYROBP/SPI1/FCER1G/MALT1/NCKAP1L/IRF8/GPR183/PLCL2/RORA
6	GO:0050858	negative regulation of antigen receptor-mediated signaling pathway	BP	0.0209853	5	GBP1/PTPRJ/LILRB4/LAPTM5/PLCL2
6	GO:0031294	lymphocyte costimulation	BP	0.0212895	6	PDCD1LG2/CD274/CD86/FYN/LILRB4/EFNB2
6	GO:0110053	regulation of actin filament organization	BP	0.0218153	15	CFL2/BIN1/TMOD2/EVL/ARPIN/KANK4/SNX9/TPM1/HCK/PTGER4/TESK1/NCKAP1L/CYFIP2/FHOD1/ARHGAP18
6	GO:1903038	negative regulation of leukocyte cell-cell adhesion	BP	0.0218153	10	PDCD1LG2/ASCL2/CD274/CEBPB/PLA2G2F/HAVCR2/CD86/VSIG4/LILRB4/LAPTM5
6	GO:0002274	myeloid leukocyte activation	BP	0.0218506	14	RAC2/CSF1/C1QA/DYSF/FCGR3A/AIF1/HAVCR2/TYROBP/SPI1/FN1/VSIG4/FCER1G/LILRB4/RORA
6	GO:0022409	positive regulation of cell-cell adhesion	BP	0.0220385	17	SIRPA/ADAM19/PDCD1LG2/CD274/DUSP10/AIF1/CD276/HAVCR2/SIRPB1/CD86/FYN/ETS1/CITED2/MALT1/NCKAP1L/LILRB4/EFNB2
6	GO:0031638	zymogen activation	BP	0.0229583	6	THBD/CTSL/MMP14/CTSZ/FURIN/CYFIP2
6	GO:0090022	regulation of neutrophil chemotaxis	BP	0.0230823	5	MPP1/RAC2/C3AR1/THBS4/NCKAP1L
6	GO:0014706	striated muscle tissue development	BP	0.0231337	14	MSC/ASB2/SIK1/BMP2/TPM1/GJB6/JPH2/PIM1/SLC8A1/CITED2/SYNE1/AKAP6/TWIST1/EFNB2
6	GO:0031348	negative regulation of defense response	BP	0.0239643	14	SIRPA/PLK2/SLC39A8/SERPING1/DUSP10/HAVCR2/HCK/PTGER4/ACP5/FYN/SLAMF8/VSIG4/FURIN/RORA
6	GO:0032693	negative regulation of interleukin-10 production	BP	0.0254147	4	PDCD1LG2/CD274/TYROBP/LILRB4
6	GO:0071219	cellular response to molecule of bacterial origin	BP	0.0254147	13	SIRPA/VIM/PDCD1LG2/CXCL10/CD274/CD14/CXCL11/HAVCR2/HCK/CXCL9/CD86/MALT1/IRF8
6	GO:0002335	mature B cell differentiation	BP	0.0254147	5	SLAMF8/MALT1/IRF8/GPR183/PLCL2
6	GO:0045577	regulation of B cell differentiation	BP	0.0254147	5	MMP14/SLAMF8/SPI1/NFAM1/NCKAP1L
6	GO:0022408	negative regulation of cell-cell adhesion	BP	0.0254147	12	PDCD1LG2/ASCL2/CD274/BMP2/CEBPB/PLA2G2F/HAVCR2/CD86/SPI1/VSIG4/LILRB4/LAPTM5
6	GO:0050671	positive regulation of lymphocyte proliferation	BP	0.0254147	10	PDCD1LG2/CD274/FCGR3A/PRLR/AIF1/CD276/HAVCR2/CD86/NCKAP1L/GPR183
6	GO:0010810	regulation of cell-substrate adhesion	BP	0.025886	13	RAC2/CSF1/DAB2/EPHA3/TESK1/GBP1/MMP14/PTPRJ/COL16A1/FN1/TLN1/ITGA5/AJAP1
6	GO:0032609	type II interferon production	BP	0.025886	9	SIRPA/PDCD1LG2/CD274/CD14/CD276/HAVCR2/LILRB4/LAPTM5/IRF8
6	GO:0032649	regulation of type II interferon production	BP	0.025886	9	SIRPA/PDCD1LG2/CD274/CD14/CD276/HAVCR2/LILRB4/LAPTM5/IRF8
6	GO:0030041	actin filament polymerization	BP	0.0264476	11	BIN1/TMOD2/EVL/MSRB2/KANK4/SNX9/AIF1/HCK/NCKAP1L/CYFIP2/ARHGAP18
6	GO:0031214	biomineral tissue development	BP	0.0264476	11	ADRB2/RUNX2/BMP2/CEBPB/FAM20C/SLC8A1/SLC24A3/ROR2/AMTN/PKDCC/TWIST1
6	GO:0050852	T cell receptor signaling pathway	BP	0.0273979	10	RFTN1/LIPA/CD276/GBP1/PTPRJ/FYN/MALT1/LILRB4/LAPTM5/FYB1
6	GO:0052652	cyclic purine nucleotide metabolic process	BP	0.0275178	5	NPR2/PDE7A/PDE8A/PDE2A/RORA
6	GO:0061448	connective tissue development	BP	0.0281316	15	NPR2/CSF1/MAF/SULF2/RUNX2/BMP2/ADAMTS7/LIPA/TGFBI/DGAT2/FOXD1/SLC39A13/SPI1/COL5A1/PKDCC
6	GO:1903039	positive regulation of leukocyte cell-cell adhesion	BP	0.028854	15	SIRPA/PDCD1LG2/CD274/DUSP10/AIF1/CD276/HAVCR2/SIRPB1/CD86/FYN/ETS1/MALT1/NCKAP1L/LILRB4/EFNB2
6	GO:0042692	muscle cell differentiation	BP	0.028854	19	CFL2/BIN1/CXCL10/ADAMTS15/TMOD2/ASB2/SIK1/BMP2/TPM1/CXCL9/MMP14/CDH2/SLC8A1/STAC3/SYNE1/AKAP6/ADAM12/EFNB2/RORA
6	GO:0030278	regulation of ossification	BP	0.0292795	9	ADRB2/CSF1/RUNX2/BMP2/FAM20C/PTGER4/SLC8A1/PKDCC/TWIST1
6	GO:0042487	regulation of odontogenesis of dentin-containing tooth	BP	0.0292795	3	CSF1/RUNX2/BMP2
6	GO:0071635	negative regulation of transforming growth factor beta production	BP	0.0292795	3	TYROBP/FN1/FURIN
6	GO:0008154	actin polymerization or depolymerization	BP	0.0292795	12	CFL2/BIN1/TMOD2/EVL/MSRB2/KANK4/SNX9/AIF1/HCK/NCKAP1L/CYFIP2/ARHGAP18
6	GO:0009187	cyclic nucleotide metabolic process	BP	0.0298486	5	NPR2/PDE7A/PDE8A/PDE2A/RORA
6	GO:0002285	lymphocyte activation involved in immune response	BP	0.0316987	12	ASCL2/FCGR3A/HAVCR2/PTGER4/CD86/FCER1G/MALT1/NCKAP1L/IRF8/GPR183/PLCL2/RORA
6	GO:0048738	cardiac muscle tissue development	BP	0.0317334	13	MSC/ASB2/SIK1/BMP2/TPM1/GJB6/JPH2/PIM1/SLC8A1/CITED2/SYNE1/AKAP6/EFNB2
6	GO:0051279	regulation of release of sequestered calcium ion into cytosol	BP	0.031889	7	CXCL10/CXCL11/CXCL9/JPH2/SLC8A1/CASQ2/AKAP6
6	GO:0070167	regulation of biomineral tissue development	BP	0.03225	8	ADRB2/BMP2/CEBPB/FAM20C/SLC8A1/AMTN/PKDCC/TWIST1
6	GO:0051281	positive regulation of release of sequestered calcium ion into cytosol	BP	0.032823	5	CXCL10/CXCL11/CXCL9/JPH2/AKAP6
6	GO:0050870	positive regulation of T cell activation	BP	0.032823	14	SIRPA/PDCD1LG2/CD274/DUSP10/AIF1/CD276/HAVCR2/SIRPB1/CD86/FYN/MALT1/NCKAP1L/LILRB4/EFNB2
6	GO:0006909	phagocytosis	BP	0.0349094	13	SIRPA/DYSF/CD14/AIF1/HCK/SIRPB1/PTPRJ/FYN/TYROBP/MSR1/FCER1G/NCKAP1L/IRF8
6	GO:0051283	negative regulation of sequestering of calcium ion	BP	0.0352117	9	CXCL10/RYR3/ANXA6/CXCL11/CXCL9/JPH2/SLC8A1/CASQ2/AKAP6
6	GO:0002697	regulation of immune effector process	BP	0.0352117	18	RAC2/ASCL2/SERPING1/DUSP10/HAVCR2/CD86/ACP5/SLAMF8/TYROBP/SPI1/VSIG4/CFH/MALT1/NCKAP1L/LILRB4/LAPTM5/TWIST1/SEMA7A
6	GO:0035357	peroxisome proliferator activated receptor signaling pathway	BP	0.0366306	4	BMP2/FABP5/CITED2/TWIST1
6	GO:0030282	bone mineralization	BP	0.0366306	9	ADRB2/RUNX2/BMP2/FAM20C/SLC8A1/SLC24A3/ROR2/PKDCC/TWIST1
6	GO:0071313	cellular response to caffeine	BP	0.0366306	3	RYR3/SLC8A1/CASQ2
6	GO:0051282	regulation of sequestering of calcium ion	BP	0.0384835	9	CXCL10/RYR3/ANXA6/CXCL11/CXCL9/JPH2/SLC8A1/CASQ2/AKAP6
6	GO:0001706	endoderm formation	BP	0.0399754	6	DUSP4/MMP14/COL5A1/FN1/COL5A2/ITGA5
6	GO:0090497	mesenchymal cell migration	BP	0.0399754	6	RET/CDH2/SEMA6D/FN1/TWIST1/SEMA7A
6	GO:0014032	neural crest cell development	BP	0.0399754	7	RET/CDH2/SEMA6D/CITED2/FN1/TWIST1/SEMA7A
6	GO:0007584	response to nutrient	BP	0.0399754	10	CXCL10/LIPA/ARSB/KYNU/MN1/KAT2B/PIM1/GNAI2/CYBB/FOLR2
6	GO:0008064	regulation of actin polymerization or depolymerization	BP	0.0399754	10	CFL2/BIN1/TMOD2/EVL/KANK4/SNX9/HCK/NCKAP1L/CYFIP2/ARHGAP18
6	GO:0046631	alpha-beta T cell activation	BP	0.0399754	11	ASCL2/CTSL/CD274/TOX/PTGER4/CD86/MALT1/NCKAP1L/LILRB4/GPR183/RORA
6	GO:0002449	lymphocyte mediated immunity	BP	0.0399754	15	RFTN1/SERPING1/C1QA/C1QB/C1QC/FCGR3A/FCMR/HAVCR2/IL21R/C1S/FCER1G/MALT1/SLAMF7/NCKAP1L/LILRB4
6	GO:0001503	ossification	BP	0.0399754	19	NPR2/ADRB2/CSF1/RUNX2/BMP2/CEBPB/SMOC1/ADAMTS7/FAM20C/MN1/PTGER4/MMP14/SLC8A1/SLC24A3/ROR2/COL5A2/PKDCC/TWIST1/SEMA7A
6	GO:0043410	positive regulation of MAPK cascade	BP	0.0419542	20	ARRB1/TNIK/ADRB2/GLIPR2/FZD10/BMP2/GADD45G/SH3RF3/RET/PDE8A/CSF1R/HAVCR2/PTPRJ/CDH2/GNAI2/SPI1/PDGFC/LAPTM5/GPR183/SEMA7A
6	GO:0002347	response to tumor cell	BP	0.0422191	5	CD274/HAVCR2/DAPK1/SPI1/LAPTM5
6	GO:0032689	negative regulation of type II interferon production	BP	0.0422191	5	PDCD1LG2/CD274/HAVCR2/LILRB4/LAPTM5
6	GO:0002443	leukocyte mediated immunity	BP	0.0436195	18	RFTN1/RAC2/SERPING1/C1QA/C1QB/C1QC/FCGR3A/FCMR/HAVCR2/IL21R/TYROBP/C1S/SPI1/FCER1G/MALT1/SLAMF7/NCKAP1L/LILRB4
6	GO:0002357	defense response to tumor cell	BP	0.043881	3	DAPK1/SPI1/LAPTM5
6	GO:0002430	complement receptor mediated signaling pathway	BP	0.043881	3	C3AR1/CMKLR1/FPR3
6	GO:2001198	regulation of dendritic cell differentiation	BP	0.043881	3	CEBPB/TMEM176B/TMEM176A
6	GO:0030832	regulation of actin filament length	BP	0.043881	10	CFL2/BIN1/TMOD2/EVL/KANK4/SNX9/HCK/NCKAP1L/CYFIP2/ARHGAP18
6	GO:0051208	sequestering of calcium ion	BP	0.0439787	9	CXCL10/RYR3/ANXA6/CXCL11/CXCL9/JPH2/SLC8A1/CASQ2/AKAP6
6	GO:1903556	negative regulation of tumor necrosis factor superfamily cytokine production	BP	0.0439787	6	SIRPA/CD274/HAVCR2/ACP5/LILRB4/TWIST1
6	GO:0050860	negative regulation of T cell receptor signaling pathway	BP	0.0447237	4	GBP1/PTPRJ/LILRB4/LAPTM5
6	GO:0090023	positive regulation of neutrophil chemotaxis	BP	0.0447237	4	RAC2/C3AR1/THBS4/NCKAP1L
6	GO:0030866	cortical actin cytoskeleton organization	BP	0.0447237	5	FMNL1/IQGAP2/TLN1/NCKAP1L/FHOD1
6	GO:0010976	positive regulation of neuron projection development	BP	0.0447237	10	ENC1/RET/TOX/ARSB/EPHA3/KAT2B/FYN/ROR2/TENM3/PPP2R5B
6	GO:0016064	immunoglobulin mediated immune response	BP	0.0450103	9	SERPING1/C1QA/C1QB/C1QC/FCGR3A/FCMR/IL21R/C1S/FCER1G
6	GO:0042116	macrophage activation	BP	0.0450103	8	C1QA/DYSF/FCGR3A/AIF1/HAVCR2/TYROBP/VSIG4/RORA
6	GO:0150115	cell-substrate junction organization	BP	0.0450103	8	EPHA3/IQSEC1/MMP14/PTPRJ/COL16A1/FN1/TLN1/ITGA5
6	GO:0031589	cell-substrate adhesion	BP	0.0450103	17	RAC2/CSF1/DAB2/EPHA3/EPHB3/TESK1/GBP1/MMP14/PTPRJ/COL16A1/SIGLEC1/FN1/TLN1/ZYX/FERMT3/ITGA5/AJAP1
6	GO:0060562	epithelial tube morphogenesis	BP	0.0450103	16	CSF1/CXCL10/ASB2/PRKACB/BMP2/CECR2/RET/CSF1R/MMP14/FOXD1/CTSZ/ESR1/CITED2/TWIST1/EFNB2/STARD13
6	GO:0033619	membrane protein proteolysis	BP	0.0456195	6	ADAM19/TIMP3/SNX9/RET/PSEN2/FURIN
6	GO:0048736	appendage development	BP	0.0465847	11	EN1/NPR2/RUNX2/SMOC1/RECK/KAT2B/HOXC10/HOXC13/PKDCC/TWIST1/MAP3K20
6	GO:0060173	limb development	BP	0.0465847	11	EN1/NPR2/RUNX2/SMOC1/RECK/KAT2B/HOXC10/HOXC13/PKDCC/TWIST1/MAP3K20
6	GO:0030833	regulation of actin filament polymerization	BP	0.0482139	9	BIN1/TMOD2/EVL/KANK4/SNX9/HCK/NCKAP1L/CYFIP2/ARHGAP18
6	GO:0044706	multi-multicellular organism process	BP	0.0482139	11	THBD/RECK/PRLR/HAVCR2/B4GALT1/ESR1/CTSB/COL16A1/CITED2/HEXB/ITGA5
6	GO:0050922	negative regulation of chemotaxis	BP	0.0484631	6	RIN3/MMP28/AIF1/SEMA6D/SLAMF8/SEMA7A
6	GO:0150146	cell junction disassembly	BP	0.048729	4	C1QA/C1QB/C1QC/IQSEC1
6	GO:0002292	T cell differentiation involved in immune response	BP	0.0492768	7	ASCL2/PTGER4/CD86/FCER1G/MALT1/GPR183/RORA
6	GO:0001667	ameboidal-type cell migration	BP	0.049952	19	FUT8/PLK2/GLIPR2/TNFSF12/EVL/DUSP10/RET/ARSB/IQSEC1/FAP/TESK1/CDH2/ETS1/SEMA6D/FN1/TWIST1/EFNB2/STARD13/SEMA7A
6	GO:0051017	actin filament bundle assembly	BP	0.0499751	10	ARRB1/MARCKS/EVL/CALD1/TPM1/AIF1/PTGER4/TESK1/ZYX/FHOD1
6	GO:0045619	regulation of lymphocyte differentiation	BP	0.0499751	12	ASCL2/DUSP10/TOX/CD86/MMP14/SLAMF8/SPI1/NFAM1/MALT1/NCKAP1L/LILRB4/TCF7
6	GO:0036006	cellular response to macrophage colony-stimulating factor stimulus	BP	0.0499751	3	CSF1/CSF1R/PDE2A
6	GO:1903557	positive regulation of tumor necrosis factor superfamily cytokine production	BP	0.0499751	8	FCGR3A/CD14/HAVCR2/CD86/PTPRJ/TYROBP/CYBB/TWIST1
6	GO:0030501	positive regulation of bone mineralization	BP	0.0499751	5	ADRB2/BMP2/FAM20C/SLC8A1/PKDCC
6	GO:1902107	positive regulation of leukocyte differentiation	BP	0.0499751	11	CSF1/DUSP10/TOX/CD86/MMP14/ROR2/TYROBP/SPI1/MALT1/NCKAP1L/LILRB4
6	GO:1903708	positive regulation of hemopoiesis	BP	0.0499751	11	CSF1/DUSP10/TOX/CD86/MMP14/ROR2/TYROBP/SPI1/MALT1/NCKAP1L/LILRB4
